# Supplementary material for: Analysis of the microRNA Expression Profile of Bovine Monocyte-derived Macrophages Infected with Mycobacterium avium subsp. Paratuberculosis Reveals that miR-150 Suppresses Cell Apoptosis by Targeting PDCD4
Source: Int J Mol Sci. 2019 Jun 1;20(11):2708. doi: 10.3390/ijms20112708 (PMC6600136; doi:10.3390/ijms20112708)
Supplement: Supplementary file 1 [file ijms-20-02708-s001.zip]

Archive with 14 entries (13 files):
- Supplementary Materials/
- Supplementary Materials/Figure S1. Length distribution of the clean reads of the sequences.tif
- Supplementary Materials/Figure S2a. Detection of cell apoptosis of RAW264.7 transfected with overexpression vector pcDNA3.0-PDCD4.jpg
- Supplementary Materials/Figure S2b. Analysis results of cell apoptosis index of figure S2a.tif
- Supplementary Materials/Figure S3. The result of purity of CD14+ cells.jpg
- Supplementary Materials/Figure caption of the supplementary figures.doc
- Supplementary Materials/Table S1. The results of next generation sequencing of 6 libraries from bovine monocyte-derived macrophages.xls
- Supplementary Materials/Table S2. The lists of microRNAs identified in blood monocyte-derived macrophages.xls
- Supplementary Materials/Table S3. The top 13 most abundant miRNAs in all samples.xls
- Supplementary Materials/Table S4. The differentially expressed miRNAs based on small RNA-seq.xls
- Supplementary Materials/Table S5. Target genes predicted from differentially expressed miRNAs.xls
- Supplementary Materials/Table S6. GO enrichment of miRNA target genes.xls
- Supplementary Materials/Table S7. KEGG Pathway analysis of miRNA target genes.xls
- Supplementary Materials/Table S8. The RT-qPCR primers and sequence information of our study.xls
