# Supplementary material for: Analysis of the microRNA Expression Profile of Bovine Monocyte-derived Macrophages Infected with Mycobacterium avium subsp. Paratuberculosis Reveals that miR-150 Suppresses Cell Apoptosis by Targeting PDCD4
Source: Int J Mol Sci. 2019 Jun 1;20(11):2708. doi: 10.3390/ijms20112708 (PMC6600136; doi:10.3390/ijms20112708)
Supplement: Supplementary file 1 [file ijms-20-02708-s001.zip › Supplementary Materials/Table S1. The results of next generation sequencing of 6 libraries from bovine monocyte-derived macrophages.xls]

## Sheet: Sheet1
Sample Name	Raw reads	% clean reads	% of uniquely mapped reads	Read distribution (% reads)
				tRNA	snoRNA	snRNA	rRNA
C_1	12072144	85.73	45.2	0.46	0.49	0.95	3.2
C_2	14605694	91.07	47.99	0.38	0.46	0.95	2.41
C_3	16311397	89.88	50.59	0.44	0.49	0.97	2.96
MAP_1	11809412	89.58	58.08	0.36	0.65	1.12	3.07
MAP_2	19585563	87.46	58.97	0.49	0.77	1.36	3.8
MAP_3	19539710	87.68	57.67	0.41	0.84	1.33	3.29
