# Supplementary material for: Analysis of the microRNA Expression Profile of Bovine Monocyte-derived Macrophages Infected with Mycobacterium avium subsp. Paratuberculosis Reveals that miR-150 Suppresses Cell Apoptosis by Targeting PDCD4
Source: Int J Mol Sci. 2019 Jun 1;20(11):2708. doi: 10.3390/ijms20112708 (PMC6600136; doi:10.3390/ijms20112708)
Supplement: Supplementary file 1 [file ijms-20-02708-s001.zip › Supplementary Materials/Table S2. The lists of microRNAs identified in blood monocyte-derived macrophages.xls]

## Sheet: Sheet1
mature	chromosome	start	stop	miR sequence
bta-miR-1	chr24	34841078	34841188	TGGAATGTAAAGAAGTATGT
bta-let-7f	chr8	86885211	86885320	TGAGGTAGTAGATTGTATAGTT
bta-let-7d	chr8	86887422	86887539	AGAGGTAGTAGGTTGCATAGTT
bta-let-7e	chr18	58015023	58015131	TGAGGTAGGAGGTTGTATAGTT
bta-miR-7	chr7	20584130	20584238	TGGAAGACTAGTGATTTTGTTGTT
bta-let-7i	chr5	51209069	51209179	TGAGGTAGTAGTTTGTGCTGTT
bta-let-7c	chr1	19930445	19930552	TGAGGTAGTAGGTTGTATGGTT
bta-let-7a-5p	chr5	117119369	117119473	TGAGGTAGTAGGTTGTATAGTT
bta-let-7a-3p	chr5	117119369	117119473	CTATACAGTCTACTGTCTTTCT
bta-let-7b	chr5	117120183	117120279	TGAGGTAGTAGGTTGTGTGGTT
bta-let-7g	chr22	49189323	49189436	TGAGGTAGTAGTTTGTACAGTT
bta-let-7a-3p	chr8	86884865	86884964	CTATACAATCTACTGTCTTTCT
bta-miR-9-5p	chr7	90554675	90554765	TCTTTGGTTATCTAGCTGTATGA
bta-miR-9-3p	chr7	90554675	90554765	ATAAAGCTAGATAACCGAAAGT
bta-miR-10a	chr19	38549249	38549369	TACCCTGTAGATCCGAATTTGT
bta-miR-10b	chr2	20797601	20797704	TACCCTGTAGAACCGAATTTGT
bta-miR-15a	chr12	19596335	19596429	TAGCAGCACATAATGGTTTGT
bta-miR-15b	chr1	107923379	107923476	TAGCAGCACATCATGGTTTAC
bta-miR-16a	chr12	19596199	19596290	TAGCAGCACGTAAATATTGGTG
bta-miR-16b	chr1	107923236	107923332	TAGCAGCACGTAAATATTGGCG
bta-miR-17-5p	chr12	66226554	66226640	CAAAGTGCTTACAGTGCAGGTAG
bta-miR-17-3p	chr12	66226554	66226640	ACTGCAGTGAAGGCACTTGT
bta-miR-18b	chrX	17918347	17918448	TAAGGTGCATCTAGTGCAGTT
bta-miR-18a	chr12	66226686	66226779	TAAGGTGCATCTAGTGCAGATAG
bta-miR-19b	chrX	17917998	17918095	TGTGCAAATCCATGCAAAACTGA
bta-miR-19a	chr12	66226835	66226917	TGTGCAAATCTATGCAAAACTGA
bta-miR-20b	chrX	17918127	17918201	CAAAGTGCTCACAGTGCAGGTAG
bta-miR-20a	chr12	66226986	66227092	TAAAGTGCTTATAGTGCAGGTAG
bta-miR-21-5p	chr19	11033062	11033154	TAGCTTATCAGACTGATGTTGAC
bta-miR-21-3p	chr19	11033062	11033154	CAACAGCAGTCGATGGGCTGTCT
bta-miR-22-5p	chr19	23382427	23382527	AGTTCTTCAGTGGCAAGCTTTA
bta-miR-22-3p	chr19	23382427	23382527	AAGCTGCCAGTTGAAGAACTGT
bta-miR-23a	chr7	12981965	12982045	ATCACATTGCCAGGGATTTCCA
bta-miR-23b-5p	chr8	83009600	83009686	GGGTTCCTGGCATGCTGATTT
bta-miR-23b-3p	chr8	83009600	83009686	ATCACATTGCCAGGGATTACCA
bta-miR-24-3p	chr7	12981624	12981725	TGGCTCAGTTCAGCAGGAACAGT
bta-miR-24	chr8	83010367	83010454	GTGCCTACTGAGCTGATATCAGT
bta-miR-25	chr25	36892442	36892540	CATTGCACTTGTCTCGGTCTGA
bta-miR-26a	chr22	11457864	11458032	TTCAAGTAATCCAGGATAGGCT
bta-miR-26b	chr2	107133376	107133499	TTCAAGTAATTCAGGATAGGTT
bta-miR-27b	chr8	83009784	83009959	TTCACAGTGGCTAAGTTCTGC
bta-miR-27a-5p	chr7	12981788	12981868	AGGGCTTAGCTGCTTGTGAGCA
bta-miR-27a-3p	chr7	12981788	12981868	TTCACAGTGGCTAAGTTCCGC
bta-miR-28	chr1	79250531	79250616	AAGGAGCTCACAGTCTATTGAG
bta-miR-29d-5p	chr16	77562538	77562625	TGACCGATTTCTCCTGGTGTT
bta-miR-29d-3p	chr16	77562538	77562625	TAGCACCATTTGAAATCGCTT
bta-miR-29a	chr4	95402307	95402394	TAGCACCATCTGAAATCGGTTA
bta-miR-29c	chr16	77478577	77478690	TAGCACCATTTGAAATCGGTTA
bta-miR-29b	chr4	95402692	95402778	TAGCACCATTTGAAATCAGTGTT
bta-miR-30b-5p	chr14	8084720	8084808	TGTAAACATCCTACACTCAGCT
bta-miR-30b-3p	chr14	8084720	8084808	CTGGGAGGTGGATGTTTACTTC
bta-miR-30c	chr3	106059358	106059462	TGTAAACATCCTACACTCTCAGCT
bta-miR-30d	chr14	8080288	8080370	TGTAAACATCCCCGACTGGAAGCT
bta-miR-30a-5p	chr9	10768260	10768366	TGTAAACATCCTCGACTGGAAGCT
bta-miR-30e-5p	chr3	106062482	106062587	TGTAAACATCCTTGACTGGAAGCT
bta-miR-31	chr8	22534794	22534898	AGGCAAGATGCTGGCATAGCTGT
bta-miR-32	chr8	100305160	100305229	TATTGCACATGACTAAGTTGC
bta-miR-33b	chr19	35249052	35249145	GTGCATTGCTGTTGCATTGC
bta-miR-33a	chr5	113410749	113410825	GTGCATTGTAGTTGCATTGC
bta-miR-34b	chr15	22134720	22134825	AGGCAGTGTAATTAGCTGATTGT
bta-miR-34a	chr16	45197390	45197498	TGGCAGTGTCTTAGCTGGTTGTT
bta-miR-34c	chr15	22135424	22135525	AGGCAGTGTAGTTAGCTGATTGC
bta-miR-92b	chr3	15480714	15480830	TATTGCACTCGTCCCGGCCTCC
bta-miR-92a	chrX	17917850	17917936	TATTGCACTTGTCCCGGCCTGT
bta-miR-93	chr25	36892246	36892332	CAAAGTGCTGTTCGTGCAGGTAG
bta-miR-95	chr6	119145904	119145984	TTCAACGGGTATTTATTGAGCA
bta-miR-98	chrX	96382628	96382746	TGAGGTAGTAAGTTGTATTGTT
bta-miR-99a-5p	chr1	19931180	19931269	AACCCGTAGATCCGATCTTGTG
bta-miR-99a-3p	chr1	19931180	19931269	CAAGCTCGCTTCTATGGGTCTGT
bta-miR-99b	chr18	58014864	58014943	CACCCGTAGAACCGACCTTGCG
bta-miR-100	chr15	33353391	33353473	AACCCGTAGATCCGAACTTGT
bta-miR-101	chr3	80666415	80666501	TACAGTACTGTGATAACTGAAG
bta-miR-103	chr13	51742400	51742511	AGCAGCATTGTACAGGGCTATGA
bta-miR-106b	chr25	36892046	36892127	TAAAGTGCTGACAGTGCAGAT
bta-miR-122	chr24	58095642	58095735	TGGAGTGTGACAATGGTGTTT
bta-miR-124b	chr8	9153380	9153464	TAAGGCACGCGGTGAATACC
bta-miR-125b	chr15	33298815	33298902	TCCCTGAGACCCTAACTTGTGA
bta-miR-125a	chr18	58015535	58015620	TCCCTGAGACCCTTTAACCTGTGA
bta-miR-126-5p	chr11	104131404	104131485	CATTATTACTTTTGGTACGCG
bta-miR-126-3p	chr11	104131404	104131485	TCGTACCGTGAGTAATAATGCG
bta-miR-127	chr21	67429737	67429853	TCGGATCCGTCTGAGCTTGG
bta-miR-128	chr22	9738598	9738681	TCACAGTGAACCGGTCTCTTT
bta-miR-129	chr15	74545172	74545279	CTTTTTGCGGTCTGGGCTTGC
bta-miR-129-3p	chr15	74545172	74545279	AAGCCCTTACCCCAAAAAGCAT
bta-miR-130a	chr15	82197711	82197799	CAGTGCAATGTTAAAAGGGCA
bta-miR-130b	chr17	74100539	74100625	CAGTGCAATGATGAAAGGGCAT
bta-miR-132	chr19	23651140	23651240	TAACAGTCTACAGCCATGGTCG
bta-miR-133a	chr24	34844412	34844502	TTGGTCCCCTTCAACCAGCTGT
bta-miR-138	chr18	24992664	24992809	AGCTGGTGTTGTGAATCAGGCCG
bta-miR-139	chr15	52956157	52956256	TCTACAGTGCACGTGTCTCCAGT
bta-miR-140	chr18	37088121	37088240	ACCACAGGGTAGAACCACGGAC
bta-miR-141	chr5	103859005	103859094	TAACACTGTCTGGTAAAGATGGC
bta-miR-142-5p	chr19	9527288	9527399	CATAAAGTAGAAAGCACTACT
bta-miR-142-3p	chr19	9527288	9527399	TGTAGTGTTTCCTACTTTATGG
bta-miR-143	chr7	62809304	62809404	TGAGATGAAGCACTGTAGCTC
bta-miR-144	chr19	20797010	20797105	TACAGTATAGATGATGTACT
bta-miR-145	chr7	62810733	62810820	GTCCAGTTTTCCCAGGAATCCCT
bta-miR-146a	chr7	74185035	74185133	TGAGAACTGAATTCCATAGGTT
bta-miR-146b	chr26	22930890	22930998	TGAGAACTGAATTCCATAGGCTGT
bta-miR-147	chr10	65243376	65243463	GTGTGCGGAAATGCTTCTGCTA
bta-miR-148b	chr5	25849758	25849870	TCAGTGCATCACAGAACTTTGT
bta-miR-148a	chr4	70414237	70414333	TCAGTGCACTACAGAACTTTGT
bta-miR-149-5p	chr3	120467948	120468037	TCTGGCTCCGTGTCTTCACTCCC
bta-miR-149-3p	chr3	120467948	120468037	GAGGGAGGGACGGGGGCTGTGC
bta-miR-150	chr18	56407843	56407942	TCTCCCAACCCTTGTACCAGTG
bta-miR-151-5p	chr14	4030311	4030404	TCGAGGAGCTCACAGTCTAGT
bta-miR-151-3p	chr14	4030311	4030404	CTAGACTGAAGCTCCTTGAGG
bta-miR-152	chr19	39081148	39081257	TCAGTGCATGACAGAACTTGG
bta-miR-153	chr2	107963015	107963151	TTGCATAGTCACAAAAGTGATCAC
bta-miR-153	chr4	119541687	119541796	TTGCATAGTCACAAAAGTGATC
bta-miR-154c	chr21	67575229	67575344	AGATATTGCACGGTTGATCTCT
bta-miR-155	chr1	10227247	10227357	TTAATGCTAATCGTGATAGGGGTT
bta-miR-181b	chr11	95710626	95710714	AACATTCATTGCTGTCGGTGGGT
bta-miR-181d	chr7	12915238	12915351	AACATTCATTGTTGTCGGTGGGT
bta-miR-181a	chr16	79685932	79686041	AACATTCAACGCTGTCGGTGAGT
bta-miR-181c	chr7	12915072	12915168	AACATTCAACCTGTCGGTGAGTT
bta-miR-183	chr4	94411412	94411521	TATGGCACTGGTAGAATTCACT
bta-miR-185	chr17	74967045	74967158	TGGAGAGAAAGGCAGTTCCTGA
bta-miR-186	chr3	74462295	74462380	CAAAGAATTCTCCTTTTGGGCTT
bta-miR-188	chrX	92886822	92886931	CATCCCTTGCATGGTGGAGGGT
bta-miR-190a	chr10	47321020	47321160	TGATATGTTTGATATATTAGGTT
bta-miR-190b	chr3	16374601	16374686	TGATATGTTTGATATTGGGTTG
bta-miR-191b	chr22	51543456	51543570	GAACGAAATCCAAGCGCAGCTG
bta-miR-191	chr22	51543470	51543573	CAACGGAATCCCAAAAGCAGCTG
bta-miR-192	chr29	43731660	43731770	CTGACCTATGAATTGACAGCC
bta-miR-193b	chr25	13339476	13339585	AACTGGCCCACAAAGTCCCGCT
bta-miR-193a-5p	chr19	18824221	18824301	TGGGTCTTTGCGGGCGAGATGA
bta-miR-193a-3p	chr19	18824221	18824301	AACTGGCCTACAAAGTCCCAGT
bta-miR-194b	chr29	43731474	43731526	CACATGGAGTTGCTGTTACA
bta-miR-194	chr29	43731460	43731542	TGTAACAGCAACTCCATGTGGAA
bta-miR-194	chr16	24306024	24306120	TGTAACAGCAACTCCATGTGGA
bta-miR-194b-3p	chr16	24306030	24306114	CACATGGAGTTGCTGTTACAAT
bta-miR-195	chr19	27441342	27441432	TAGCAGCACAGAAATATTGGCA
bta-miR-196b	chr4	69327760	69327844	TAGGTAGTTTCCTGTTGTTGGGA
bta-miR-197	chr3	33964956	33965065	TTCACCACCTTCTCCACCCAGC
bta-miR-199c	chr19	26741713	26741788	ACAGTAGTCTGCACATTGGTTT
bta-miR-199b	chr11	98867657	98867756	CCCAGTGTTCAGACTACCTGTTC
bta-miR-199c	chr11	98867657	98867756	ACAGTAGTCTGCACATTGGTT
bta-miR-200b	chr16	52521978	52522058	TAATACTGCCTGGTAATGATGAC
bta-miR-200a	chr16	52521322	52521409	TAACACTGTCTGGTAACGATGTT
bta-miR-200c	chr5	103859428	103859513	TAATACTGCCGGGTAATGATGGA
bta-miR-204	chr8	47259539	47259644	TTCCCTTTGTCATCCTATGCCT
bta-miR-205	chr16	75799952	75800059	TCCTTCATTCCACCGGAGTCTG
bta-miR-208b	chr10	21340608	21340715	ATAAGACGAACAAAAGGTTTGT
bta-miR-210	chr29	51025425	51025530	CTGTGCGTGTGACAGCGGCTGA
bta-miR-212	chr19	23651570	23651680	ACCTTGGCTCTAGACTGCTTACT
bta-miR-214	chr16	40485805	40485916	ACAGCAGGCACAGACAGGCAG
bta-miR-215	chr16	24305721	24305827	ATGACCTATGAATTGACAGACA
bta-miR-218	chr20	444294	444403	TTGTGCTTGATCTAACCATGT
bta-miR-219b-3p	chr11	98997152	98997246	AGAATTGCGTTTGGACAATCAGT
bta-miR-219	chr23	7335323	7335432	AGAGTTGAGTCTGGACGTCCCG
bta-miR-221	chrX	103538835	103538944	AGCTACATTGTCTGCTGGGTTT
bta-miR-222	chrX	103538140	103538250	AGCTACATCTGGCTACTGGGTCT
bta-miR-223	chrX	99936299	99936418	TGTCAGTTTGTCAAATACCCCA
bta-miR-224	chrX	34664590	34664670	CAAGTCACTAGTGGTTCCGTTT
bta-miR-296-3p	chr13	58091936	58092014	AGGGTTGGGCGGAGGCTTTCC
bta-miR-299	chr21	67563556	67563666	TGGTTTACCGTCCCACATAC
bta-miR-301a	chr19	10349505	10349590	CAGTGCAATAGTATTGTCAAAGC
bta-miR-301b	chr17	74100850	74100946	CAGTGCAATGATATTGTCAAAGC
bta-miR-320a	chr20	15213924	15214005	AAAAGCTGGGTTGAGAGGGCGA
bta-miR-323b-3p	chr21	67604365	67604474	CACAATACACGGTCGGCCTCT
bta-miR-324	chr19	27571327	27571432	CGCATCCCCTAGGGCATTGGTGT
bta-miR-326	chr15	55314007	55314108	CCTCTGGGCCCTTCCTCCAGT
bta-miR-328	chr18	34957608	34957701	CTGGCCCTCTCTGCCCTTCCGT
bta-miR-330	chr18	53654138	53654277	GCAAAGCACACGGCCTGCAGAGA
bta-miR-331-5p	chr5	25109047	25109157	TCTAGGTATGGTCCCAGGGATC
bta-miR-331-3p	chr5	25109047	25109157	GCCCCTGGGCCTATCCTAGAAC
bta-miR-335	chr4	95070992	95071086	TCAAGAGCAATAACGAAAAATG
bta-miR-338	chr19	52189629	52189720	TCCAGCATCAGTGATTTTGTT
bta-miR-339b	chr25	42293998	42294075	TCCCTGTCCTCCAGGAGCTCACT
bta-miR-339b	chr7	18379980	18380037	TCCCTGTCCTCCAGGAGCTC
bta-miR-340	chr7	1146986	1147091	TCCGTCTCAGTTACTTTATAGCC
bta-miR-342	chr21	66706848	66706941	TCTCACACAGAAATCGCACCCATC
bta-miR-345-5p	chr21	66867083	66867183	GCTGACTCCTAGTCCAGTGCT
bta-miR-345-3p	chr21	66867083	66867183	CCTGAACTAGGGGTCTGGAGT
bta-miR-361	chrX	74328411	74328506	TTATCAGAATCTCCAGGGGTAC
bta-miR-362-5p	chrX	92898419	92898516	AATCCTTGGAACCTAGGTGTGAGT
bta-miR-362-3p	chrX	92898419	92898516	AACACACCTATTCAAGGATTCA
bta-miR-365-3p	chr19	18811261	18811372	TAATGCCCCTAAAAATCCTTAT
bta-miR-369-3p	chr21	67603523	67603629	AATAATACATGGTTGATCTTT
bta-miR-374a	chrX	81951194	81951305	TTATAATACAACCTGATAAGTG
bta-miR-374b	chrX	82023911	82024023	ATATAATACAACCTGCTAAGTG
bta-miR-374c	chrX	81951232	81951283	TTATAATACAACCTGATAAGTGC
bta-miR-375	chr2	107667504	107667610	TTTGTTCGTTCGGCTCGCGTGA
bta-miR-376b	chr21	67579059	67579163	ATCATAGAGGAAAATCCATGT
bta-miR-378	chr7	63067273	63067384	ACTGGACTTGGAGTCAGAAGGC
bta-miR-378c	chr24	31729549	31729617	ACTGGACTTGGAGTCAGAAGGT
bta-miR-378b	chr15	30727297	30727394	ACTGGACTTGGAGTCAGAAGGCTT
bta-miR-378d	chr19	8714871	8714961	CTGGACTTGGAGTCAGAAG
bta-miR-380-3p	chr21	67564784	67564886	TATGTAATGTGGTCCACGTCT
bta-miR-381	chr21	67583039	67583166	TATACAAGGGCAAGCTCTCTGT
bta-miR-382	chr21	67592846	67592971	GAAGTTGTTCGTGGTGGATTCG
bta-miR-383	chr27	21315189	21315299	AGATCAGAAGGTGATTGTGGCT
bta-miR-410	chr21	67603834	67603959	AATATAACACAGATGGCCTGT
bta-miR-411a	chr21	67563069	67563202	ATAGTAGACCGTATAGCGTAC
bta-miR-411c-3p	chr21	67589465	67589567	TGTATGTCAACTGATCCACAGT
bta-miR-421	chrX	82024056	82024172	ATCAACAGACATTAATTGGGCGC
bta-miR-423-5p	chr19	21799434	21799610	TGAGGGGCAGAGAGCGAGACTTT
bta-miR-423-3p	chr19	21799434	21799610	AGCTCGGTCTGAGGCCCCTCAGT
bta-miR-424-5p	chrX	18185426	18185534	CAGCAGCAATTCATGTTTTGA
bta-miR-424-3p	chrX	18185426	18185534	CAAAACGTGAGGCGCTGCTAT
bta-miR-425-5p	chr22	51543952	51544038	AATGACACGATCACTCCCGTTG
bta-miR-425-3p	chr22	51543952	51544038	CATCGGGAATGTCGTGTCCGCC
bta-miR-432	chr21	67431234	67431323	TCTTGGAGTAGGTCATTGGGTGT
bta-miR-433	chr21	67428640	67428769	ATCATGATGGGCTCCTCGGTGT
bta-miR-449c	chr20	23962986	23963091	AGGCAGTGCATCTCTAGCTGGCTGTT
bta-miR-449b	chr20	23967269	23967366	AGGCAGTGTATTGTTAGCTGGCTGC
bta-miR-449a	chr20	23967393	23967480	TGGCAGTGTATTGTTAGCTGGT
bta-miR-450b	chrX	18178900	18178986	TTTTGCAATATGTTCCTGAAT
bta-miR-450a	chrX	18179221	18179312	TTTTGCGATGTGTTCCTAATAT
bta-miR-451	chr19	20796853	20796930	AAACCGTTACCATTACTGAGTTT
bta-miR-452	chrX	34665619	34665715	TGTTTGCAGAGGAAACTGAGA
bta-miR-454	chr19	10339838	10339958	TAGTGCAATATTGCTTATAGGGT
bta-miR-455-5p	chr8	105147030	105147142	TATGTGCCTTTGGACTACATCG
bta-miR-455-3p	chr8	105147030	105147142	ATGCAGTCCATGGGCATATACAC
bta-miR-484	chr25	14176029	14176135	TCAGGCTCAGTCCCCTCCCGAT
bta-miR-486	chr27	36261818	36261952	TCCTGTACTGAGCTGCCCCGA
bta-miR-487a	chr21	67589854	67589956	AATCATACAGGGACATCCAGT
bta-miR-491	chr8	23661674	23661774	AGTGGGGAACCCTTCCATGAGG
bta-miR-494	chr21	67569656	67569768	TGAAACATACACGGGAAACCT
bta-miR-495	chr21	67573210	67573324	AAACAAACATGGTGCACTTCT
bta-miR-497	chr19	27441647	27441769	CAGCAGCACACTGTGGTTTGT
bta-miR-499	chr13	64900457	64900605	TTAAGACTTGCAGTGATGTTT
bta-miR-500	chrX	92899696	92899781	TAATCCTTGCTACCTGGGTGAGA
bta-miR-502a	chrX	92893818	92893907	AATGCACCTGGGCAAGGATTC
bta-miR-502b	chrX	92897952	92898034	ATGCACCTGGGCAAGGATTCTGAA
bta-miR-503-5p	chrX	18185081	18185183	TAGCAGCGGGAACAGTACTGCAG
bta-miR-505	chrX	23387272	23387381	GTCAACACTTGCTGGTTTCCTCT
bta-miR-532	chrX	92886501	92886601	CATGCCTTGAGTGTAGGACCGT
bta-miR-543	chr21	67571797	67571919	AAACATTCGCGGTGCACTTCT
bta-miR-545-5p	chrX	81951366	81951483	TCAGTAAATGTTTATTGGATGA
bta-miR-545-3p	chrX	81951366	81951483	TCAACAAACATTTATTGTGTGC
bta-miR-574	chr18	63074631	63074697	TGAGTGTGTGTGTGTGAGTGTGT
bta-miR-582	chr20	19588084	19588235	TTACAGTTGTTCAACCAGTTAC
bta-miR-628	chr10	55017684	55017791	ATGCTGACATATTTACTAGAGG
bta-miR-652	chrX	62939273	62939381	AATGGCGCCACTAGGGTTGTGT
bta-miR-655	chr21	67587309	67587421	ATAATACATGGTTAACCTCTCT
bta-miR-660	chrX	92901850	92901929	TACCCATTGCATATCGGAGCTG
bta-miR-664b	chr16	24379873	24379947	TATTCATTTATCTCCCAGCCTACA
bta-miR-671	chr4	114614902	114615022	AGGAAGCCCTGGAGGGGCTGGAGG
bta-miR-677	chr5	57121853	57121918	CTCACTGATGAGCAGCTTCT
bta-miR-744	chr19	31333509	31333611	TGCGGGGCTAGGGCTAACAGCA
bta-miR-760-3p	chr3	49797090	49797209	CGGCTCTGGGTCTGTGGGGAGT
bta-miR-769	chr18	53945876	53945994	TGAGACCTCCGGGTTCTGAGCT
bta-miR-874	chr7	50687414	50687523	CTGCCCTGGCCCGAGGGACCGA
bta-miR-877	chr23	28203151	28203262	GTAGAGGAGATGGCGCAGGGGACA
bta-miR-885	chr22	55072931	55073033	TCCATTACACTACCCTGCCTCT
bta-miR-1246	chr1	116822069	116822141	AAATGGATTTTTGGAGCAGGGA
bta-miR-1248	chr10	58120391	58120495	ACCTTCTTGTATAAGCACTGTGCT
bta-miR-1249	chr5	116348239	116348379	ACGCCCTTCCCCCCCTTCTTCA
bta-miR-1260b	chr15	14156932	14157031	ATCCCACCACTGCCACCA
bta-miR-1271	chr7	39194945	39195049	CTTGGCACCTAGTAAGTACTC
bta-miR-1277	chrX	2445303	2445380	TACGTAGATATATATGTATTT
bta-miR-1291	chr5	31283919	31283992	TGGCCCTGACTGAAGACCTGCAGTT
bta-miR-1296	chr28	19569076	19569184	TTAGGGCCCTGGCTCCATCTCC
bta-miR-1301	chr11	73977000	73977079	TTGCAGCTGCCTAGGAGTGATTTC
bta-miR-1306	chr17	74987945	74988047	CCACCTCCCCTGCAAACGTCC
bta-miR-1307	chr26	24230071	24230219	ACTCGGCGTGGCGTCGGTCGTGG
bta-miR-1343-3p	chr15	66264842	66264943	CTCCTGGGGCCCGCACTCTCGC
bta-miR-1388-5p	chr13	54375928	54376019	AGGACTGTCCAACCTGAGAATG
bta-miR-1388-3p	chr13	54375928	54376019	ATCTCAGGTTTGTCAGCCCGCA
bta-miR-1434-5p	chr7	21255389	21255461	GTACATGATGACTAAAATTT
bta-miR-1434-3p	chr7	21255389	21255461	AGAAATCTAAGGTCTGAGG
bta-miR-1468	chrX	101844090	101844186	CTCCGTTTGCCTGTTTTGCTGA
bta-miR-1839	chr14	1883846	1883917	AAGGTAGATAGAACAGGTCTTG
bta-miR-1842	chr25	1744650	1744788	TGGCTCTGTGAGGTCGGCTCAAT
bta-miR-1949	chr7	52207332	52207399	CTATACCAGGATGCCAGCATAGTT
bta-miR-2284y	chr11	73158267	73158390	AAAAGTTCGTTCGGGTTTTTCG
bta-miR-2284k	chr21	70096497	70096570	GAAAAGTTCGTTCGGGTTTTTCT
bta-miR-2284z	chr3	18716627	18716706	AAAAAAGTTTGTTTGGGTTTTT
bta-miR-2284v	chr25	23629798	23629857	AAAAAGTTCGTTTGGGTTTTCT
bta-miR-2284y	chr1	3607747	3607842	TGAAAAGTTCGTTCGGGTTTTT
bta-miR-2284aa	chr19	57410252	57410330	AAAAAAGTTTGTTTGGGTTTT
bta-miR-2284ab	chr6	103797778	103797837	TAAAAGTTTGGTTGGGTTTTTC
bta-miR-2284i	chr1	3580210	3580286	GAGAAGTTCGTTCTGGTGTTTC
bta-miR-2284b	chr4	47367036	47367106	TGAAAAGTTCGTTCGGTTTTTT
bta-miR-2284w	chrX	2676173	2676268	AAGAGTTTGTTCGGGTTTCT
bta-miR-2285bu	chr13	60378519	60378578	AAGACCTGAATGAACTTTTTGG
bta-miR-2285dc	chr14	70163367	70163427	AAAAAGTTAGTTTAGGTTTTTC
bta-miR-2285bl	chr28	10393707	10393772	AAAACCTCAATGAACTCTTTGGT
bta-miR-2285at	chr11	48683993	48684051	GAAAACCCGAAGGAACTTTTTG
bta-miR-2285bt	chr21	61853706	61853762	AAAAAGTTCATTTGGGTTGTCT
bta-miR-2285dh	chr10	18668049	18668109	AAGGACCCAAATGAACTTTTTGG
bta-miR-2285as	chr10	28818906	28818965	AAAGGCCTGAATGAACTTTTTG
bta-miR-2285bc	chr3	94548590	94548649	AAAAACCTGAATGACCCTTTTGT
bta-miR-2285cc	chr13	42387094	42387151	AAAAACCTGAATGACCCTTTTGA
bta-miR-2285bd	chr4	86669293	86669350	AAAAACCCTGATGAACTTTTTG
bta-miR-2285av	chr12	16533032	16533090	AAAAGTTCGTTCGGGTTTTT
bta-miR-2285ad	chr23	32381660	32381717	AAAACCCAAATGAACTTATTGG
bta-miR-2285cj	chrX	23118095	23118153	AAAACCGGAATGAACTTTTTGT
bta-miR-2285by	chr7	20756732	20756787	AAAAGTTTGGTTGGGTTTTTCT
bta-miR-2285cs	chr6	63093805	63093863	AAAAACCTGAATGAACTTTTTGA
bta-miR-2285cx	chr9	10596396	10596454	AAAAACCCAAATGAACTTTTTGA
bta-miR-2285ce	chr29	29550260	29550317	AAAACCTGAATGAACTTTTTG
bta-miR-2285bf	chr6	94664383	94664440	AAAACACGAACAAACTTTTC
bta-miR-2285bq	chr6	23542995	23543054	AAAACCCGAATGAACTTTTTGG
bta-miR-2285q	chr20	13408711	13408793	AAGGACCTGAATGAACTTTCTGG
bta-miR-2285m	chr13	47087660	47087740	GAAAATGCAAATGAACTTTTTG
bta-miR-2285p	chr13	36660304	36660384	AAAAACTTGAGTGAACTTTTGG
bta-miR-2285br	chr8	77617113	77617172	AAAACCTGAATGAACTTTCTGG
bta-miR-2285ac	chr11	4523088	4523147	AAAACCTGAAGAGACTTTTTGG
bta-miR-2285h	chr12	15678829	15678917	GAAAACCGAAACGAACTTTATG
bta-miR-2285k	chr29	10834181	10834250	AAAACCGGAATGAACTTTTTGA
bta-miR-2285k	chr3	53564233	53564313	AAAACCGGAATGAACTTTTTGGA
bta-miR-2285v	chr10	9079852	9079932	AGAACCGGAACGAACTTTTTGG
bta-miR-2285j	chr17	1350295	1350363	AAAACCAGAACGAACTTTTTGG
bta-miR-2285bp	chr15	78706074	78706134	AAAACCAGAACGAACTTTGTGT
bta-miR-2285da	chr8	60180380	60180438	AAAACCTGAATGAACTTTTT
bta-miR-2285aa	chr2	5205393	5205454	AAAACTGGAACGAACTTTTGGGC
bta-miR-2285bs	chr1	1006030	1006090	TTAACCTGGATGAACTTTTTGG
bta-miR-2285ca	chr5	110091241	110091300	AAGGGACCTGAATGAACTTTTT
bta-miR-2285cy	chr21	44898477	44898536	AAAAACTAGAATGAACTTTTT
bta-miR-2285i	chr8	46941385	46941462	AAAACCGGAACGAACTTTTTGG
bta-miR-2285ak-5p	chr15	29735546	29735621	AAAAGGTTCGTTCGGGTTTTCC
bta-miR-2285b	chr3	52524771	52524851	AAATCTGAGTGAACTTTTTGGT
bta-miR-2285ct	chr20	798178	798236	GAAAGTTAGTTTGGATTTTTCT
bta-miR-2285bd	chr10	17362790	17362849	AAAACCCTGATGAACTTTTTGA
bta-miR-2285ab	chr12	51127956	51128014	AAAACCTGAATGAACTTATTGG
bta-miR-2285g	chr18	25103670	25103730	AAACCTGAACAAGCTTTTTGGC
bta-miR-2285c	chr26	47184667	47184731	AAATCTGAACAAACTTTTTGG
bta-miR-2285cm	chr1	34052473	34052533	AAAACCTGAACAAACTTTTTGG
bta-miR-2285f	chr20	13408703	13408798	AAAACCTGAATGAACTTTTTGG
bta-miR-2285t	chr3	7929177	7929259	AGAATCTGGATGAACTTTTTGG
bta-miR-2285ck	chr16	45760848	45760916	TGGCCAAAATCTTTGTTTCAGT
bta-miR-2285al-5p	chr18	5619310	5619389	ACAAAGTTTGTTCGGGTTTTA
bta-miR-2299-5p	chr12	29660160	29660238	ACTGGATTCATTTCTCTGAAAGT
bta-miR-2299-3p	chr12	29660160	29660238	GTCCGGGGAATGGATCCAGCGT
bta-miR-2313-5p	chr15	34628901	34628974	AGTGCAGCTGAGGACCAAGGCAG
bta-miR-2313-3p	chr15	34628901	34628974	CCAGTTCCACGCTGCATGCCT
bta-miR-2318	chr15	78356654	78356732	GTGTATGATGAATTATCTGACC
bta-miR-2320-3p	chr16	50502447	50502521	TCGATGATGGTCCCTGTGTTTT
bta-miR-2331-5p	chr19	15308148	15308218	GGCTTCCGTGCCTGCAGATGTCT
bta-miR-2331-3p	chr19	15308148	15308218	ACCCTGCAGCCAAAGAAGCTACT
bta-miR-2332	chr19	18581961	18582029	CGGTTTAAGGTCTTGGAGACAAAG
bta-miR-2336	chr19	22824635	22824710	CTAACCGTAACTTTGAAGTGCT
bta-miR-2346	chr19	51516011	51516089	ACTGATGTGAAGGTGGTTTGGC
bta-miR-2349	chr19	54221185	54221249	TGGCACTTCTGGTCTCAGACTCA
bta-miR-2350	chr2	5398827	5398902	CAGCTCCTGTTTCTCTCCTCAGT
bta-miR-2368-3p	chr22	15881963	15882043	CAGACTGTCAGACCACCTCTGC
bta-miR-2376	chr23	7424173	7424240	CCTCTGAGATCTTGCTAGGCGCT
bta-miR-2382-5p	chr25	1744908	1744984	AGGGGAGTGCCTGGGAAGCTGT
bta-miR-2387	chr25	33439482	33439608	TGGAAGGCCTGGCTTTGCAGCGT
bta-miR-2388-5p	chr25	35300128	35300206	AGCTCCCGTCTCCTCTGTGCTGT
bta-miR-2388-3p	chr25	35300128	35300206	GCTCGAGGAAGCTGGAGATGA
bta-miR-2397-5p	chr26	49743766	49743839	TGCGTTCTTACCACTGGCCTGT
bta-miR-2397-3p	chr26	49743766	49743839	CAGAGCAGTGGCAAGAACGCAT
bta-miR-2398	chr27	18417503	18417581	ATCTAGGGACGCGTCGGCAACT
bta-miR-2399-3p	chr27	25707598	25707675	TTCTAACAACTACAGAAAGTG
bta-miR-2400	chr27	33164739	33164812	CCCAGCACAGGCAGCTCGGACTGA
bta-miR-2403	chr28	15505053	15505127	CTCGGGAAGCTAGCTGGCCTTGT
bta-miR-2404	chr17	6163841	6163906	TTGCACTGCATGGTATCTGCATT
bta-miR-2411-3p	chr3	16327516	16327593	CTGTCTTACTCCCACATCC
bta-miR-2419-5p	chr4	66346471	66346546	ATCGCATCAACACTCGTCTGTT
bta-miR-2424	chr5	104262188	104262267	GATCTTTGGTAATCTGATGGCT
bta-miR-2427	chr5	44133023	44133097	AGGTCATTTCAAAGAGGGCT
bta-miR-2431-3p	chr5	56655700	56655767	CACCCCCACTTGCATGACCCTGA
bta-miR-2439-3p	chr5	112366950	112367027	TATCAGAAGACAGGTAGGCAGA
bta-miR-2440	chr5	111262369	111262444	TGCAGTGATGAGACCCTGGA
bta-miR-2443	chr5	117119640	117119712	TGAGGGCAGGACCGTATGAGGTGT
bta-miR-2447	chr6	99588368	99588444	TCTGGGAACCGGTTTGGCTGC
bta-miR-2448-5p	chr6	115567392	115567464	CTGCGGATACAACCAAACACGG
bta-miR-2448-3p	chr6	115567392	115567464	GTGGTTGATTGGATCCGTGGGT
bta-miR-2450a	chr6	107740185	107740257	TGGGCAGTAGAGGTGCATGTGT
bta-miR-2454-3p	chr7	15917819	15917890	TCTCCTCTGGCCGCTCTCCTCC
bta-miR-2457	chr7	23425297	23425367	TTGCCAACTGCAGAGCCGCGCTT
bta-miR-2463	chr7	85233615	85233685	CTGCATGTGGTGGAAATGTCT
bta-miR-2468	chr8	5672116	5672188	ATAGGAACATGGAAGATTGTCA
bta-miR-2475	chr8	83008954	83009024	TGAAGTGTGTGAAACTGCAGCGGT
bta-miR-2478	chr9	28046280	28046356	ATCCCACTTCTGACACCA
bta-miR-2483-5p	chrX	9189806	9189885	TCCGTCAACCATCCAGCTGTTT
bta-miR-2483-3p	chrX	9189806	9189885	AAACATCTGGTTGGTTGAGAGA
bta-miR-2484	chrX	20461131	20461206	GAGCTATGATGACTTTGATT
bta-miR-3064	chr19	49332072	49332155	TTGCCACACTGCAACACCTTAC
bta-miR-3431	chrX	34662660	34662756	CCTCAGTCAGCCTTGTGGATGT
bta-miR-3432a	chr25	34409281	34409377	TGCGGGATCTTTAGTTGTGGTG
bta-miR-3432b	chr7	19075177	19075273	TGCGGGATCTTTAGTTGTGGTA
bta-miR-3533	chr19	51870131	51870214	TGAAGTGTGACGTGGACATCT
bta-miR-4286	chrX	57479138	57479200	ACCCCACTCCTGGTACCA
bta-miR-4449	chr6	70048450	70048518	TCCCGGGGCCGCTCGAGGCACACTG
bta-miR-6119-5p	chrX	3998279	3998355	AGAGGTAAAAAATTGATTTGACT
bta-miR-6119-3p	chrX	3998279	3998355	CAAATCATTTTTTACTCTCCAT
bta-miR-6120-3p	chr7	45882305	45882375	TATGTTGGACAACGTGGATAGCA
bta-miR-6122-3p	chr11	43503045	43503106	ACTATATGATGTAAACTGAAC
bta-miR-6123	chr13	58091678	58091759	TGCCAAGCCCACGTTCAAAGGC
bta-miR-6516	chr19	55419743	55419817	TTTGCAGTAACAGGTGTGAACA
bta-miR-6517	chr10	42712635	42712712	TCAGGGTCCGTGAGCTCCTCGGC
bta-miR-6520	chr17	46090321	46090404	TGAGTATTGTCAGAGAGAGCGAT
bta-miR-6523a	chr24	46148437	46148518	TCTGGGGTAACTTTGAGCAGG
bta-miR-6524	chr26	31733577	31733657	TTACTCTGAGTAACCTAACTGT
bta-miR-6525	chr4	114451861	114451945	CTGGGGAAAGCAGGAGTGAG
bta-miR-6529a	chr1	65453331	65453440	GAGAGATCAGAGGCGCAGAGT
bta-miR-6533	chr28	24903966	24904042	ATGCGGCAGAGCATTAGAGAAC
bta-miR-6535	chr7	18970183	18970255	TAGGGGGAGCGGTTGGAGGACT
bta-miR-6536	chr9	39435257	39435336	TTTAAGTATACGATGAACTGCA
bta-miR-7180	chr16	33022283	33022372	TGTGGCCTCTGGGTGTGTACC
bta-miR-7857-5p	chr23	30890110	30890175	TAGCCAGTTGGGGAAGAATGC
bta-miR-7857-3p	chr23	30899888	30899974	ATTGTTCTCCAACCTGGCTCTTT
bta-miR-7859	chr10	85658691	85658748	AAAAACTGGCAGCTTCATGTAA
bta-miR-7860	chr12	15638216	15638278	TGGAGCGGCTGCACAGAGCGT
bta-miR-7861	chr13	13129033	13129093	ATGCTACCTAGTCTGAGTGAGT
bta-miR-10162-5p	chr10	87021179	87021257	TGGACAGGCCAAGCCGCTGTGC
bta-miR-10164-3p	chr19	52855361	52855441	AACTGTTAGGAGGCTTGGCTGC
bta-miR-10166-5p	chr17	52993069	52993140	TGTGCAGCTGATCACAGACTGTG
bta-miR-10167-3p	chr23	27647869	27647945	CGGGTGGTCGGGGCGGGTCAG
bta-miR-10172-5p	chr21	67089272	67089355	AAGTACAGGATGCCCAATGAAT
bta-miR-10172-3p	chr21	67089272	67089355	TCACTGGGCATCCTCTGCTTTAA
bta-miR-11971	chr10	13002727	13002777	TGAGGGGCAGAGAGCGAGAA
bta-miR-11972	chr11	14980066	14980127	GGGCCGGGAGCGGCCGGGG
bta-miR-11973	chr13	39299094	39299163	CTTGCTGAGTGACCTCCCTGCT
bta-miR-11975	chr17	72247502	72247564	GGCGGCGGCGGCGCCGGGGCG
bta-miR-11975	chr16	26800407	26800491	GGCGGCGGCGGCGCCGGGGC
bta-miR-11977	chr18	61858364	61858428	TGGCTCAGTTCAGCAGGAAG
bta-miR-11980	chr25	41216922	41216976	AGGGAACGGGCTTGGCGGA
bta-miR-11982	chr28	8597867	8597927	TTCGGCGCCACCACCCTGCGGGTCT
bta-miR-11984	chr4	119142851	119142911	ACACGCGTCCTTGGATCCTGACT
bta-miR-11985	chr5	115502665	115502709	GCCCCCCGCTCTCCTCCCGCC
bta-miR-11986c	chrX	40402287	40402346	GAACTGAGTCCTTTGGAAAAGA
bta-miR-11987	chr9	7428819	7428906	GAGGAAACTCTGGTGGAGGT
bta-miR-11989	chr10	20799632	20799684	CCCAGGGATGTAGCTCCTAGTGC
bta-miR-11991	chr3	95131214	95131271	ATGTTCTGTATCTTGATTGTAT
bta-miR-11992	chr7	64061893	64061952	TCCTAGGGGATTGACATAGTCTGT
bta-miR-11993	chr6	108859154	108859207	GACCTGTGCGTGTACACTCATG
bta-miR-11995	chr21	2296462	2296520	TTGTCCTACTTCTCAGCTGTCT
bta-miR-11998	chr13	34121650	34121708	TTCTCTAGTGTGTTTTCCCAAC
bta-miR-11999	chrX	55176763	55176821	TCAGACCCATATTCTCATAGGC
bta-miR-12000	chr7	13464153	13464213	TTGAATCCACAGATGTGAGACT
bta-miR-12003	chr25	7945450	7945505	AGCATTGGGTTGGCCATAGGTT
bta-miR-12005	chr5	38360849	38360907	TATGAAGTCCTTAAGGGGAG
bta-miR-12023	chr29	43203182	43203235	CTCCTCCCGCCCCCCCGCC
bta-miR-12024	chr4	46965276	46965342	TTTAGGATCCAAACAACACTGA
bta-miR-12030	chr11	24263564	24263639	CCCGGGGCCGGGAGCGGC
bta-miR-12044	chr12	11286039	11286103	AATGGATTACTTCTGATTGCT
bta-miR-12060	chr25	26473585	26473643	TTGGGAGACCAGGGGAAGACT
novel-3p-20869_73	chr10	51290543	51290642	GATAATTAACTGTCACAGCTGA
novel-5p-8082_243	chr11	38415323	38415414	GTTTCCCGGCCCATGCACCA
novel-5p-45942_19	chr6	58783940	58784004	TATGTTATTCACCTGACTATAT
novel-3p-17548_92	chr6	58783940	58784004	TATAGTCAGGTGAATAACAGGT
novel-5p-22218_67	chr23	32621715	32621862	TTGCTTTCAGGGACCTGCAAGT
novel-3p-4744_461	chr23	32621715	32621862	TTGCATGACTCTGAGAGTAAGT
novel-3p-6761_299	chr10	101644363	101644429	AAAACCGGAATGAACTTTTTGGAA
novel-3p-21489_70	chr28	10393648	10393740	AAAACCTCAATGAACTCTTTGGTA
novel-5p-2500_1024	chr5	120907273	120907373	AATGAAGTAAGTCAGACAGAGC
novel-3p-38770_27	chr5	100642999	100643109	CCTCATGTGGAATCTTTAGTTG
novel-3p-10421_180	chr11	3785965	3786088	AAAACCTGAATGAACTTTTTGGAA
novel-3p-7159_279	chr22	47699170	47699268	TACAATTTACTTAATTCCTGC
novel-5p-22236_67	chr24	50370786	50370868	CAACAGGAGCAGCGTTGTCACT
novel-5p-23349_62	chr12	12571226	12571318	CAGCAGAACGTCTTTCACC
novel-3p-40642_24	chr10	80180228	80180351	CACCCCAGGTTGGAAAGAGCTGG
novel-3p-2526_1009	chr13	1883685	1883764	TAGAACTGGTGCGGACCAGGGGAAT
novel-3p-28683_45	chr3	2748448	2748564	GTTCACGGACAGTGCCTGGC
novel-5p-48519_17	chr25	11235823	11235921	ATATCAAAGAGCTGTAAGTGTT
novel-3p-35476_31	chr21	26847599	26847682	AAAACACGAACAAACCTTTCGG
novel-3p-18021_89	chr3	59987172	59987266	TCACTTGCTCAGTCGTGTCTGAA
novel-3p-16701_98	chr21	57317517	57317612	AAGCTTTAATTTATTAATCTGA
novel-5p-29099_44	chr17	30118652	30118747	AAGCATGGTAATGGATTTATG
novel-3p-4173_534	chr6	113889682	113889765	AACAGCAGTTGAACATGGGTC
novel-3p-42662_22	chr15	31659449	31659504	GCAGAACCTTACCAGCTCT
novel-5p-33931_34	chr4	120371861	120371943	GCGAGCCGGGCCCTTCCC
novel-5p-1986_1377	chr29	48738051	48738150	GTCCTGCCGCGGTCGCCA
novel-5p-6573_311	chr19	11033055	11033155	GCTGTACCACCTTGTCGGG
novel-5p-53293_14	chr12	89547627	89547769	AGTTGAGGCTCCGAGCTTCGGT
novel-3p-31707_38	chr6	14446340	14446462	TAGTTCACCTATGTGTCTGTCC
novel-3p-36686_30	chr14	18150113	18150202	AGCAGCATTGTACAGGGCTCTGAT
novel-3p-21594_69	chr24	14194253	14194357	TTAGTCGCTAAGTAGTGTTCA
novel-3p-22729_65	chr7	39478921	39478985	TGCCTCACTCCCTCTGTTCAGT
novel-3p-51098_15	chr29	43686102	43686193	TCACCGTCACCGCCCAGGCC
novel-3p-12949_136	chr28	12948987	12949084	AAACCTGAATGAACTTTTTGGAA
novel-3p-32594_36	chr19	46174886	46174973	TCCCCGGCACCTCCACCAAA
novel-3p-35328_32	chr5	73987653	73987789	TATAACAGGGTAGGGGTGGTT
novel-3p-11453_160	chr2	5205376	5205469	AAAACTGGAACGAACTTTTGGGCA
novel-5p-1378_2258	chr18	59526114	59526255	GGCGGCGTCCGGTGAGCTCTCGC
novel-5p-9842_192	chr23	31395851	31395942	CGTTTCCCGGCCCATGCACCA
novel-3p-25365_55	chr2	50853075	50853170	TGACAATGCTGATAAGCCT
novel-3p-5442_394	chr8	42110833	42110963	AAACTCAAACAAACTTTTTGGT
novel-5p-13126_134	chr1	156035679	156035777	TTCAGTCGCTCATTCGTGTCACG
novel-3p-18046_89	chr12	32566195	32566318	GAAGAGCCAGCTCATTAGAAAG
novel-3p-28091_47	chr20	31305788	31305887	TTAAAGTTGAAAAGTTAAGCAGT
novel-5p-25182_55	chr1	106071333	106071430	TGACAATCAGGAGGTTGGCT
novel-3p-18077_89	chr1	43807807	43807896	TATTAATACACATTGGATTTCT
novel-5p-63017_10	chr8	65347046	65347120	TGTCAGGAGAACTGGGATGGAA
novel-5p-13268_132	chr27	27255983	27256053	TAAAAAGTTCGTTTGGGTTTTC
novel-3p-16844_97	chr23	31479825	31479884	ATTTCCTAGCGTGTTGGGTACT
novel-5p-8003_246	chr3	113598725	113598800	TCAAGTTTTCAATCTGAGACCT
novel-5p-34054_34	chr7	12406522	12406628	TTTACGGAGATGAGAGGTCAGA
novel-5p-33794_34	chr7	3988829	3988951	TGCCCACACGCGTACGCCAGC
novel-5p-23044_63	chr8	15123673	15123745	TGAGGATCCCAAAACAACC
novel-3p-39224_26	chr1	118508563	118508687	CACCTAGTGCATGGTCTTGGGC
novel-5p-44758_20	chr25	31399077	31399188	ACTTTTGGTAAGCAGAACT
novel-3p-19923_78	chr1	12865128	12865213	AAAACATGAACAAACTTTTCGG
novel-5p-19193_82	chr12	80391852	80391921	TCCCTGGTCTAGTGGTTAGGATT
novel-5p-24921_56	chr16	51485751	51485862	CCGGCGCGCCCCCGCCGCG
novel-5p-34161_34	chr11	47864740	47864865	TGCCTCTCCGCCACCTCCACTT
novel-5p-50689_15	chr19	51516329	51516420	CAAAAGCTCATTCAGGTTTTTC
novel-3p-34746_33	chr19	63833384	63833480	CATCTGTCAGAGGAGTCACTGT
novel-3p-37030_29	chrX	40042572	40042634	TCTCTCCTCGCCCCCTCCCAGT
novel-5p-21586_69	chr12	36237550	36237626	TCCACATCCCTCACAGTTTGGT
novel-3p-925_3876	chr12	52955185	52955310	CTGCAGTTTCTTCCTTGACCA
novel-3p-13308_132	chr3	94548552	94548677	AAAACCTGAATGACCCTTTTGGA
novel-5p-62472_10	chr29	44087310	44087374	TCTTCCCACCCAGTGCACCCAGT
novel-5p-23695_61	chr11	16316194	16316256	TTCAAGTAATCAGGATAGGTT
novel-3p-10084_186	chr22	51543897	51544002	AACGGGAGTGATCGTGTCATTC
novel-3p-189_47969	chr2	1242852	1242975	GTTCGACTCCCGGTATGGGAACCA
novel-3p-47813_18	chrX	54930643	54930749	AAAGTGGTACGTGAGCTGG
novel-5p-25108_56	chr1	143120603	143120703	TCAAAGACTCGGACGTGACTGA
novel-3p-28071_47	chr17	74970129	74970228	CTCGATTGCACTGGCCACCGTCT
novel-3p-54695_13	chr1	137935575	137935668	TAAAAAGCGTAAGATTTCCCTT
novel-5p-9317_204	chr18	35912780	35912868	TAAAAAGTTCATTTGGGTTTTC
novel-5p-37690_28	chr25	1744666	1744795	TTGGCTCTGTGAGGTCGGCTCAT
novel-5p-40784_24	chr25	32468121	32468233	TGGCGCGCCACGGTCACTG
novel-3p-10070_187	chr3	32851071	32851216	CTCCCGGCCCCTTCACCGCCTCC
