# Supplementary material for: Analysis of the microRNA Expression Profile of Bovine Monocyte-derived Macrophages Infected with Mycobacterium avium subsp. Paratuberculosis Reveals that miR-150 Suppresses Cell Apoptosis by Targeting PDCD4
Source: Int J Mol Sci. 2019 Jun 1;20(11):2708. doi: 10.3390/ijms20112708 (PMC6600136; doi:10.3390/ijms20112708)
Supplement: Supplementary file 1 [file ijms-20-02708-s001.zip › Supplementary Materials/Table S3. The top 13 most abundant miRNAs in all samples.xls]

## Sheet: Sheet1
miR_name	MAP_1	Percentage	MAP_2	Percentage	MAP_3	Percentage	C_1	Percentage	C_2	Percentage	C_3	Percentage
bta-miR-21-5p	5.28346e+06	0.475603	4.70588e+06	0.467132	4.32628e+06	0.440291	4.92706e+06	0.467188	5.3959e+06	0.483943	5.46449e+06	0.497921
bta-miR-16a	772780	0.0695635	710811	0.0705591	714683	0.0727341	696302	0.066024	778796	0.069848	680760	0.0620304
bta-miR-26b	513363	0.0462115	435611	0.0432412	452356	0.0460369	519820	0.0492898	583053	0.0522923	522012	0.0475654
bta-miR-142-5p	410077	0.0387038	403423	0.035409	486555	0.0398493	486832	0.0414331	424875	0.0400275	413268	0.038153
bta-miR-26a	429961	0.036914	356710	0.040046	391558	0.0495173	436962	0.0461618	446301	0.0381058	418715	0.0376567
bta-miR-223	307140	0.0276479	314345	0.0312037	305002	0.0310404	264375	0.0250683	275988	0.0247526	265395	0.0241826
bta-miR-16b	245260	0.0220776	219091	0.0217482	222356	0.0226294	224851	0.0213205	252897	0.0226816	221858	0.0202155
bta-miR-22-3p	267207	0.0240532	249317	0.0247486	294025	0.0299233	254184	0.0241019	217040	0.0194657	224931	0.0204956
bta-let-7g	165479	0.0148959	145255	0.0144188	147601	0.0150216	141216	0.0133902	167289	0.0150036	158887	0.0144776
bta-miR-146a	168617	0.012872	136702	0.0118913	154984	0.0122286	141659	0.012278	121804	0.0134592	121029	0.0128679
bta-let-7f	142995	0.0105275	119793	0.0115815	120158	0.0108722	129486	0.0110095	150069	0.0109508	141221	0.0110511
bta-miR-24-3p	116950	0.0151784	116672	0.0135698	106830	0.0157729	116109	0.0134322	122100	0.0109243	121282	0.0110281
bta-miR-191	116673	0.0105025	98058.2	0.00973381	98312.3	0.0100054	132430	0.0125571	112985	0.0101333	103184	0.00940202
