# Supplementary material for: Analysis of the microRNA Expression Profile of Bovine Monocyte-derived Macrophages Infected with Mycobacterium avium subsp. Paratuberculosis Reveals that miR-150 Suppresses Cell Apoptosis by Targeting PDCD4
Source: Int J Mol Sci. 2019 Jun 1;20(11):2708. doi: 10.3390/ijms20112708 (PMC6600136; doi:10.3390/ijms20112708)
Supplement: Supplementary file 1 [file ijms-20-02708-s001.zip › Supplementary Materials/Table S4. The differentially expressed miRNAs based on small RNA-seq.xls]

## Sheet: Sheet1
miR_name	miR_seq	up/down	fold_change(MAP(mean)/control(mean))	log2(fold_change)	pvalue	control(mean)	MAP(mean)
bta-miR-132	TAACAGTCTACAGCCATGGTCG	up	2.07316	1.05183	3.44535e-06	16618	34451.8
PC-3p-7159_279	TACAATTTACTTAATTCCTGC	up	44.2239	5.46675	0.000113917	7.49996	331.677
bta-miR-1246	AAATGGATTTTTGGAGCAGGGA	up	4.24815	2.08683	0.00122223	1592.51	6765.22
bta-miR-92b	TATTGCACTCGTCCCGGCCTCC	down	0.4124	-1.27788	0.00153145	1504.39	620.405
bta-miR-2484	GAGCTATGATGACTTTGATT	up	2.78171	1.47597	0.00193972	153.759	427.713
bta-miR-150	TCTCCCAACCCTTGTACCAGTG	up	2.54744	1.34905	0.00563671	3807.02	9698.14
bta-miR-451	AAACCGTTACCATTACTGAGTTT	up	2.3854	1.25423	0.0103886	231.76	552.838
bta-miR-214	ACAGCAGGCACAGACAGGCAG	up	7.72763	2.95003	0.010653	2.18749	16.9041
bta-miR-29d-5p	TGACCGATTTCTCCTGGTGTT	down	0.449569	-1.15339	0.0116723	113.621	51.0794
bta-miR-454	TAGTGCAATATTGCTTATAGGGT	down	0.499282	-1.00207	0.0130463	2459.89	1228.18
bta-miR-677	CTCACTGATGAGCAGCTTCT	up	5.6608	2.50101	0.014508	148.365	839.866
bta-miR-380-3p	TATGTAATGTGGTCCACGTCT	up	2.20618	1.14155	0.0148442	115.809	255.496
bta-miR-122	TGGAGTGTGACAATGGTGTTT	up	2.12544	1.08776	0.0170259	717.886	1525.83
bta-miR-1306	CCACCTCCCCTGCAAACGTCC	down	0.469113	-1.09199	0.0206147	975.498	457.62
bta-miR-1343-3p	CTCCTGGGGCCCGCACTCTCGC	down	0.439779	-1.18515	0.0217152	618.966	272.214
bta-miR-212	ACCTTGGCTCTAGACTGCTTACT	up	2.01513	1.01087	0.0228267	188.62	380.093
bta-miR-2443	TGAGGGCAGGACCGTATGAGGTGT	down	0.47494	-1.07418	0.0236428	25.1401	11.9382
bta-miR-1434-5p	GTACATGATGACTAAAATTT	up	2.21452	1.147	0.025358	75.6963	167.631
bta-miR-369-3p	AATAATACATGGTTGATCTTT	up	2.01963	1.01409	0.026165	133.97	270.57
bta-miR-133a	TTGGTCCCCTTCAACCAGCTGT	up	2.84769	1.50979	0.0285143	5.16751	14.7155
bta-miR-12023	CTCCTCCCGCCCCCCCGCC	down	0.464942	-1.10488	0.0314329	22.9643	11.1356
