# Supplementary material for: Analysis of the microRNA Expression Profile of Bovine Monocyte-derived Macrophages Infected with Mycobacterium avium subsp. Paratuberculosis Reveals that miR-150 Suppresses Cell Apoptosis by Targeting PDCD4
Source: Int J Mol Sci. 2019 Jun 1;20(11):2708. doi: 10.3390/ijms20112708 (PMC6600136; doi:10.3390/ijms20112708)
Supplement: Supplementary file 1 [file ijms-20-02708-s001.zip › Supplementary Materials/Table S5. Target genes predicted from differentially expressed miRNAs.xls]

## Sheet: Sheet1
miRNA ID	Gene ID	Symbol	Gene Annoation	GO Term	KEGG pathways
bta-miR-132	ENSBTAG00000000105	RIT1	Ras like without CAAX 1 [Source:HGNC Symbol;Acc:HGNC:10023]	GO:0003924(GTPase activity);GO:0005525(GTP binding);GO:0016020(membrane);GO:0000166(nucleotide binding);GO:0007165(signal transduction);GO:0005886(plasma membrane);GO:0007265(Ras protein signal transduction);GO:0005622(intracellular)
bta-miR-132	ENSBTAG00000025837	RFX4	regulatory factor X4 [Source:HGNC Symbol;Acc:HGNC:9985]	GO:0005634(nucleus);GO:0070613(regulation of protein processing);GO:0060271(cilium assembly);GO:0045944(positive regulation of transcription from RNA polymerase II promoter);GO:0030901(midbrain development);GO:0030900(forebrain development);GO:0021914(negative regulation of smoothened signaling pathway involved in ventral spinal cord patterning);GO:0021696(cerebellar cortex morphogenesis);GO:0021…
bta-miR-132	ENSBTAG00000000156	LGALSL	galectin like [Source:HGNC Symbol;Acc:HGNC:25012]	GO:0005622(intracellular);GO:0030246(carbohydrate binding)
bta-miR-132	ENSBTAG00000000231	BMPR1A	bone morphogenetic protein receptor type 1A [Source:HGNC Symbol;Acc:HGNC:1076]	GO:0009897(external side of plasma membrane);GO:0005901(caveola);GO:0005886(plasma membrane);GO:2000772(regulation of cellular senescence);GO:1905285(fibrous ring of heart morphogenesis);GO:1904707(positive regulation of vascular smooth muscle cell proliferation);GO:1904414(positive regulation of cardiac ventricle development);GO:1902895(positive regulation of pri-miRNA transcription from RNA pol…	ko04350(TGF-beta signaling pathway);ko04390(Hippo signaling pathway);ko04060(Cytokine-cytokine receptor interaction);ko04550(Signaling pathways regulating pluripotency of stem cells);ko05418(Fluid shear stress and atherosclerosis)
bta-miR-132	ENSBTAG00000000266	NAB1	NGFI-A binding protein 1 [Source:HGNC Symbol;Acc:HGNC:7626]	GO:0045682(regulation of epidermis development);GO:0042552(myelination);GO:0014037(Schwann cell differentiation);GO:0006355(regulation of transcription, DNA-templated);GO:0001958(endochondral ossification);GO:0008134(transcription factor binding);GO:0045892(negative regulation of transcription, DNA-templated);GO:0005634(nucleus)
bta-miR-132	ENSBTAG00000000308	ITCH	itchy E3 ubiquitin protein ligase [Source:HGNC Symbol;Acc:HGNC:13890]	GO:0070062(extracellular exosome);GO:0031410(cytoplasmic vesicle);GO:0016020(membrane);GO:0005938(cell cortex);GO:0005886(plasma membrane);GO:0005737(cytoplasm);GO:0005654(nucleoplasm);GO:0005634(nucleus);GO:0090085(regulation of protein deubiquitination);GO:0070936(protein K48-linked ubiquitination);GO:0070534(protein K63-linked ubiquitination);GO:0050687(negative regulation of defense response …	ko04120(Ubiquitin mediated proteolysis);ko04668(TNF signaling pathway);ko04144(Endocytosis);ko04932(Non-alcoholic fatty liver disease (NAFLD))
bta-miR-132	ENSBTAG00000000462	CCDC102A	coiled-coil domain containing 102A [Source:HGNC Symbol;Acc:HGNC:28097]	GO:0016459(myosin complex);GO:0003774(motor activity)
bta-miR-132	ENSBTAG00000000564	HGNC:24955	Neuron-specific protein family member 2 [Source:UniProtKB/Swiss-Prot;Acc:Q0VCZ0]	GO:0048268(clathrin coat assembly);GO:0007212(dopamine receptor signaling pathway);GO:0032051(clathrin light chain binding);GO:0016197(endosomal transport);GO:0032585(multivesicular body membrane);GO:0032580(Golgi cisterna membrane);GO:0005768(endosome);GO:0016021(integral component of membrane);GO:0030659(cytoplasmic vesicle membrane);GO:0031410(cytoplasmic vesicle);GO:0005794(Golgi apparatus);G…
bta-miR-132	ENSBTAG00000000588	CHODL	chondrolectin [Source:HGNC Symbol;Acc:HGNC:17807]	GO:0048471(perinuclear region of cytoplasm);GO:0005737(cytoplasm);GO:0010975(regulation of neuron projection development);GO:0016021(integral component of membrane);GO:0016020(membrane)
bta-miR-132	ENSBTAG00000000640	SELENOS	selenoprotein S [Source:RefSeq peptide;Acc:NP_001039579]	GO:0036513(Derlin-1 retrotranslocation complex);GO:0036502(Derlin-1-VIMP complex);GO:0034362(low-density lipoprotein particle);GO:0030176(integral component of endoplasmic reticulum membrane);GO:0034361(very-low-density lipoprotein particle);GO:0005881(cytoplasmic microtubule);GO:0005783(endoplasmic reticulum);GO:2000110(negative regulation of macrophage apoptotic process);GO:1902236(negative reg…	ko04141(Protein processing in endoplasmic reticulum)
bta-miR-132	ENSBTAG00000000678	CSDE1	cold shock domain containing E1 [Source:HGNC Symbol;Acc:HGNC:29905]	GO:0070937(CRD-mediated mRNA stability complex);GO:0005886(plasma membrane);GO:0005829(cytosol);GO:0005794(Golgi apparatus);GO:0005743(mitochondrial inner membrane);GO:0070966(nuclear-transcribed mRNA catabolic process, no-go decay);GO:0003723(RNA binding);GO:0006355(regulation of transcription, DNA-templated);GO:0003676(nucleic acid binding);GO:0003677(DNA binding)
bta-miR-132	ENSBTAG00000000745	AQP1	aquaporin 1 (Colton blood group) [Source:HGNC Symbol;Acc:HGNC:633]	GO:0070062(extracellular exosome);GO:0032127(dense core granule membrane);GO:0045177(apical part of cell);GO:0030424(axon);GO:0020003(symbiont-containing vacuole);GO:0016324(apical plasma membrane);GO:0016323(basolateral plasma membrane);GO:0016021(integral component of membrane);GO:0016020(membrane);GO:0009925(basal plasma membrane);GO:0005903(brush border);GO:0005901(caveola);GO:0005886(plasma …	ko04924(Renin secretion);ko04976(Bile secretion);ko04964(Proximal tubule bicarbonate reclamation)
bta-miR-132	ENSBTAG00000000758	TMEM206	Transmembrane protein 206 [Source:UniProtKB/Swiss-Prot;Acc:Q2KHV2]	GO:0009986(cell surface);GO:0016021(integral component of membrane);GO:0016020(membrane)
bta-miR-132	ENSBTAG00000000773	ENSBTAG00000000773	Tetratricopeptide repeat protein 9C [Source:UniProtKB/Swiss-Prot;Acc:A4IFF3]
bta-miR-132	ENSBTAG00000000795	NMNAT2	nicotinamide nucleotide adenylyltransferase 2 [Source:HGNC Symbol;Acc:HGNC:16789]	GO:0034628('de novo' NAD biosynthetic process from aspartate);GO:0004515(nicotinate-nucleotide adenylyltransferase activity);GO:0000309(nicotinamide-nucleotide adenylyltransferase activity);GO:0019363(pyridine nucleotide biosynthetic process);GO:0009435(NAD biosynthetic process);GO:0009058(biosynthetic process);GO:0005794(Golgi apparatus);GO:0016779(nucleotidyltransferase activity);GO:0016740(tra…	ko00760(Nicotinate and nicotinamide metabolism)
bta-miR-132	ENSBTAG00000000829	ENSBTAG00000000829	NA	GO:0016773(phosphotransferase activity, alcohol group as acceptor);GO:0005737(cytoplasm);GO:0005975(carbohydrate metabolic process);GO:0016310(phosphorylation);GO:0016301(kinase activity);GO:0050277(sedoheptulokinase activity);GO:0009052(pentose-phosphate shunt, non-oxidative branch);GO:0035963(cellular response to interleukin-13);GO:0043030(regulation of macrophage activation);GO:0050727(regulat…
bta-miR-132	ENSBTAG00000001060	CXCR4	C-X-C motif chemokine receptor 4 [Source:HGNC Symbol;Acc:HGNC:2561]	GO:0070062(extracellular exosome);GO:0031410(cytoplasmic vesicle);GO:0031252(cell leading edge);GO:0009986(cell surface);GO:0005886(plasma membrane);GO:0005770(late endosome);GO:0005769(early endosome);GO:0005764(lysosome);GO:0071345(cellular response to cytokine stimulus);GO:0050920(regulation of chemotaxis);GO:0019722(calcium-mediated signaling);GO:0007186(G-protein coupled receptor signaling p…	ko04060(Cytokine-cytokine receptor interaction);ko04144(Endocytosis);ko04670(Leukocyte transendothelial migration);ko04672(Intestinal immune network for IgA production);ko04062(Chemokine signaling pathway);ko04360(Axon guidance);ko05200(Pathways in cancer)
bta-miR-132	ENSBTAG00000001105	ANXA4	annexin A4 [Source:HGNC Symbol;Acc:HGNC:542]	GO:0070062(extracellular exosome);GO:0048471(perinuclear region of cytoplasm);GO:0031965(nuclear membrane);GO:0012506(vesicle membrane);GO:0009986(cell surface);GO:0005886(plasma membrane);GO:0005737(cytoplasm);GO:0005634(nucleus);GO:2000483(negative regulation of interleukin-8 secretion);GO:0032088(negative regulation of NF-kappaB transcription factor activity);GO:0030855(epithelial cell differe…
bta-miR-132	ENSBTAG00000001132	GTDC1	glycosyltransferase like domain containing 1 [Source:HGNC Symbol;Acc:HGNC:20887]	GO:0016757(transferase activity, transferring glycosyl groups);GO:0016740(transferase activity)
bta-miR-132	ENSBTAG00000001192	STX12	syntaxin 12 [Source:HGNC Symbol;Acc:HGNC:11430]	GO:0070062(extracellular exosome);GO:0045121(membrane raft);GO:0045335(phagocytic vesicle);GO:0031982(vesicle);GO:0031201(SNARE complex);GO:0031083(BLOC-1 complex);GO:0050821(protein stabilization);GO:0000407(pre-autophagosomal structure);GO:0033344(cholesterol efflux);GO:0005515(protein binding);GO:0000045(autophagosome assembly);GO:0012505(endomembrane system);GO:0048278(vesicle docking);GO:000…	ko04145(Phagosome)
bta-miR-132	ENSBTAG00000001233	MPZL3	myelin protein zero like 3 [Source:HGNC Symbol;Acc:HGNC:27279]	GO:0042633(hair cycle);GO:0030198(extracellular matrix organization);GO:0016020(membrane);GO:0016021(integral component of membrane)
bta-miR-132	ENSBTAG00000033510	MPZL2	Myelin protein zero-like protein 2 [Source:UniProtKB/Swiss-Prot;Acc:Q5EAB0]	GO:0016337(single organismal cell-cell adhesion);GO:0007155(cell adhesion);GO:0016020(membrane);GO:0016021(integral component of membrane)
bta-miR-132	ENSBTAG00000001257	AGTPBP1	ATP/GTP binding protein 1 [Source:HGNC Symbol;Acc:HGNC:17258]	GO:0043231(intracellular membrane-bounded organelle);GO:0005829(cytosol);GO:0005739(mitochondrion);GO:0005737(cytoplasm);GO:0005730(nucleolus);GO:0005634(nucleus);GO:0060041(retina development in camera-type eye);GO:0050905(neuromuscular process);GO:0042133(neurotransmitter metabolic process);GO:0035610(protein side chain deglutamylation);GO:0035609(C-terminal protein deglutamylation);GO:0021772(…
bta-miR-132	ENSBTAG00000001328	SLBP	histone RNA hairpin-binding protein [Source:RefSeq peptide;Acc:NP_001039345]	GO:0071204(histone pre-mRNA 3'end processing complex);GO:0030529(intracellular ribonucleoprotein complex);GO:0005829(cytosol);GO:0005737(cytoplasm);GO:0005730(nucleolus);GO:0005634(nucleus);GO:0051028(mRNA transport);GO:0033260(nuclear DNA replication);GO:0006398(mRNA 3'-end processing by stem-loop binding and cleavage);GO:0071207(histone pre-mRNA stem-loop binding);GO:0003729(mRNA binding);GO:00…
bta-miR-132	ENSBTAG00000001342	RSL24D1	ribosomal L24 domain containing 1 [Source:HGNC Symbol;Acc:HGNC:18479]	GO:0022625(cytosolic large ribosomal subunit);GO:0000027(ribosomal large subunit assembly);GO:0006412(translation);GO:0003735(structural constituent of ribosome);GO:0005730(nucleolus);GO:0042254(ribosome biogenesis);GO:0003723(RNA binding);GO:0005840(ribosome);GO:0005622(intracellular);GO:0005634(nucleus);GO:1902626(assembly of large subunit precursor of preribosome)	ko03010(Ribosome)
bta-miR-132	ENSBTAG00000001356	USP38	ubiquitin specific peptidase 38 [Source:HGNC Symbol;Acc:HGNC:20067]	GO:0016579(protein deubiquitination);GO:0004843(thiol-dependent ubiquitin-specific protease activity);GO:0006511(ubiquitin-dependent protein catabolic process);GO:0036459(thiol-dependent ubiquitinyl hydrolase activity)
bta-miR-132	ENSBTAG00000001473	ARVCF	armadillo repeat gene deleted in velocardiofacial syndrome [Source:HGNC Symbol;Acc:HGNC:728]	GO:0016337(single organismal cell-cell adhesion);GO:0016339(calcium-dependent cell-cell adhesion via plasma membrane cell adhesion molecules);GO:0005886(plasma membrane);GO:0007275(multicellular organism development);GO:0005737(cytoplasm);GO:0005634(nucleus)
bta-miR-132	ENSBTAG00000001529	WHSC1L1	histone-lysine N-methyltransferase NSD3 [Source:RefSeq peptide;Acc:NP_001069063]	GO:0016571(histone methylation);GO:0018024(histone-lysine N-methyltransferase activity);GO:0034968(histone lysine methylation);GO:0032259(methylation);GO:0008168(methyltransferase activity);GO:0016740(transferase activity);GO:0046872(metal ion binding);GO:0005634(nucleus)	ko00310(Lysine degradation)
bta-miR-132	ENSBTAG00000001574	GPATCH2	G-patch domain containing 2 [Source:HGNC Symbol;Acc:HGNC:25499]	GO:0016607(nuclear speck);GO:0010923(negative regulation of phosphatase activity)
bta-miR-132	ENSBTAG00000001585	WIPF1	WAS/WASL interacting protein family member 1 [Source:HGNC Symbol;Acc:HGNC:12736]	GO:0015629(actin cytoskeleton);GO:0005884(actin filament);GO:0051707(response to other organism);GO:0030048(actin filament-based movement);GO:0017124(SH3 domain binding);GO:0008154(actin polymerization or depolymerization);GO:0003779(actin binding)	ko04144(Endocytosis)
bta-miR-132	ENSBTAG00000001600	ENSBTAG00000001600	NA	GO:0051443(positive regulation of ubiquitin-protein transferase activity);GO:0032182(ubiquitin-like protein binding);GO:0097602(cullin family protein binding);GO:0045116(protein neddylation);GO:0000151(ubiquitin ligase complex);GO:0031624(ubiquitin conjugating enzyme binding)
bta-miR-132	ENSBTAG00000001889	C3orf14	chromosome 3 open reading frame 14 [Source:HGNC Symbol;Acc:HGNC:25024]
bta-miR-132	ENSBTAG00000001977	YIPF6	Yip1 domain family member 6 [Source:HGNC Symbol;Acc:HGNC:28304]	GO:0030134(ER to Golgi transport vesicle);GO:0005802(trans-Golgi network);GO:0005801(cis-Golgi network);GO:0005783(endoplasmic reticulum);GO:0060576(intestinal epithelial cell development);GO:0042802(identical protein binding);GO:0016020(membrane);GO:0016021(integral component of membrane)
bta-miR-132	ENSBTAG00000004349	DAZAP2	DAZ associated protein 2 [Source:HGNC Symbol;Acc:HGNC:2684]	GO:0005737(cytoplasm);GO:0005634(nucleus);GO:0042802(identical protein binding);GO:0050699(WW domain binding);GO:0016607(nuclear speck)
bta-miR-132	ENSBTAG00000002073	RAD17	cell cycle checkpoint protein RAD17 [Source:RefSeq peptide;Acc:NP_001096714]	GO:0031389(Rad17 RFC-like complex);GO:0005730(nucleolus);GO:0000781(chromosome, telomeric region);GO:0005654(nucleoplasm);GO:0042325(regulation of phosphorylation);GO:0008156(negative regulation of DNA replication);GO:0007093(mitotic cell cycle checkpoint);GO:0006974(cellular response to DNA damage stimulus);GO:0000077(DNA damage checkpoint);GO:0003689(DNA clamp loader activity);GO:0033314(mitoti…
bta-miR-132	ENSBTAG00000002194	MYZAP	myocardial zonula adherens protein [Source:HGNC Symbol;Acc:HGNC:43444]	GO:0030864(cortical actin cytoskeleton);GO:0031674(I band);GO:0035556(intracellular signal transduction)
bta-miR-132	ENSBTAG00000002267	ANKRD40	ankyrin repeat domain 40 [Source:HGNC Symbol;Acc:HGNC:28233]
bta-miR-132	ENSBTAG00000002344	ORAI3	ORAI calcium release-activated calcium modulator 3 [Source:HGNC Symbol;Acc:HGNC:28185]	GO:0016020(membrane);GO:0002115(store-operated calcium entry);GO:0070588(calcium ion transmembrane transport);GO:0015279(store-operated calcium channel activity);GO:0016021(integral component of membrane)	ko04020(Calcium signaling pathway)
bta-miR-132	ENSBTAG00000002476	DNAJC16	DnaJ heat shock protein family (Hsp40) member C16 [Source:HGNC Symbol;Acc:HGNC:29157]	GO:0005829(cytosol);GO:0045454(cell redox homeostasis)
bta-miR-132	ENSBTAG00000002566	PGPEP1	pyroglutamyl-peptidase I [Source:HGNC Symbol;Acc:HGNC:13568]	GO:0016920(pyroglutamyl-peptidase activity);GO:0006508(proteolysis);GO:0005829(cytosol);GO:0008233(peptidase activity)
bta-miR-132	ENSBTAG00000002697	KCTD10	potassium channel tetramerization domain containing 10 [Source:HGNC Symbol;Acc:HGNC:23236]	GO:0005829(cytosol);GO:0005654(nucleoplasm);GO:0006511(ubiquitin-dependent protein catabolic process);GO:0005112(Notch binding);GO:0051260(protein homooligomerization)
bta-miR-132	ENSBTAG00000002721	ZCCHC11	terminal uridylyltransferase 4 [Source:RefSeq peptide;Acc:NP_001193859]	GO:0005829(cytosol);GO:0005737(cytoplasm);GO:0005730(nucleolus);GO:0005634(nucleus);GO:0070102(interleukin-6-mediated signaling pathway);GO:0032755(positive regulation of interleukin-6 production);GO:0032088(negative regulation of NF-kappaB transcription factor activity);GO:0031664(regulation of lipopolysaccharide-mediated signaling pathway);GO:0031123(RNA 3'-end processing);GO:0010586(miRNA meta…
bta-miR-132	ENSBTAG00000002727	PHACTR4	phosphatase and actin regulator 4 [Source:HGNC Symbol;Acc:HGNC:25793]	GO:0030027(lamellipodium);GO:0005622(intracellular);GO:2001045(negative regulation of integrin-mediated signaling pathway);GO:0061386(closure of optic fissure);GO:0051726(regulation of cell cycle);GO:0048484(enteric nervous system development);GO:0043085(positive regulation of catalytic activity);GO:0030036(actin cytoskeleton organization);GO:0007266(Rho protein signal transduction);GO:0001843(ne…
bta-miR-132	ENSBTAG00000002956	ZNF674	zinc finger protein 674 [Source:HGNC Symbol;Acc:HGNC:17625]	GO:0006355(regulation of transcription, DNA-templated);GO:0005622(intracellular);GO:0003676(nucleic acid binding);GO:0046872(metal ion binding)
bta-miR-132	ENSBTAG00000002970	INTS6	integrator complex subunit 6 [Source:HGNC Symbol;Acc:HGNC:14879]	GO:0032039(integrator complex);GO:0015629(actin cytoskeleton);GO:0005654(nucleoplasm);GO:0016180(snRNA processing);GO:0005634(nucleus)
bta-miR-132	ENSBTAG00000002985	KCNMB1	potassium calcium-activated channel subfamily M regulatory beta subunit 1 [Source:HGNC Symbol;Acc:HGNC:6285]	GO:0005513(detection of calcium ion);GO:0015459(potassium channel regulator activity);GO:0015269(calcium-activated potassium channel activity);GO:0008076(voltage-gated potassium channel complex);GO:0071805(potassium ion transmembrane transport);GO:0007268(chemical synaptic transmission);GO:0006813(potassium ion transport);GO:0006811(ion transport);GO:0006810(transport);GO:0016020(membrane);GO:001…	ko04022(cGMP - PKG signaling pathway);ko04911(Insulin secretion);ko04270(Vascular smooth muscle contraction)
bta-miR-132	ENSBTAG00000003045	BAMBI	BMP and activin membrane bound inhibitor [Source:HGNC Symbol;Acc:HGNC:30251]	GO:0030512(negative regulation of transforming growth factor beta receptor signaling pathway);GO:0090263(positive regulation of canonical Wnt signaling pathway);GO:0016021(integral component of membrane);GO:0016020(membrane);GO:0005109(frizzled binding);GO:0008284(positive regulation of cell proliferation);GO:0008360(regulation of cell shape);GO:0010718(positive regulation of epithelial to mesenc…	ko04310(Wnt signaling pathway);ko04350(TGF-beta signaling pathway)
bta-miR-132	ENSBTAG00000003044	SPIN1	spindlin 1 [Source:HGNC Symbol;Acc:HGNC:11243]	GO:0031965(nuclear membrane);GO:0005829(cytosol);GO:0005819(spindle);GO:0005730(nucleolus);GO:0005654(nucleoplasm);GO:0005634(nucleus);GO:0030177(positive regulation of Wnt signaling pathway);GO:0009303(rRNA transcription);GO:0035064(methylated histone binding);GO:0007276(gamete generation)
bta-miR-132	ENSBTAG00000003186	OTULIN	OTU deubiquitinase with linear linkage specificity [Source:HGNC Symbol;Acc:HGNC:25118]	GO:0071797(LUBAC complex);GO:0005737(cytoplasm);GO:1990108(protein linear deubiquitination);GO:0070431(nucleotide-binding oligomerization domain containing 2 signaling pathway);GO:0060070(canonical Wnt signaling pathway);GO:0050728(negative regulation of inflammatory response);GO:0045087(innate immune response);GO:0032088(negative regulation of NF-kappaB transcription factor activity);GO:0010803(…
bta-miR-132	ENSBTAG00000003359	ELOVL5	ELOVL fatty acid elongase 5 [Source:HGNC Symbol;Acc:HGNC:21308]	GO:0042759(long-chain fatty acid biosynthetic process);GO:0034625(fatty acid elongation, monounsaturated fatty acid);GO:0042761(very long-chain fatty acid biosynthetic process);GO:0034626(fatty acid elongation, polyunsaturated fatty acid);GO:0019367(fatty acid elongation, saturated fatty acid);GO:0102338(3-oxo-lignoceronyl-CoA synthase activity);GO:0102337(3-oxo-cerotoyl-CoA synthase activity);GO…	ko01212(Fatty acid metabolism);ko00062(Fatty acid elongation);ko01040(Biosynthesis of unsaturated fatty acids)
bta-miR-132	ENSBTAG00000003503	C16orf87	chromosome 16 open reading frame 87 [Source:HGNC Symbol;Acc:HGNC:33754]
bta-miR-132	ENSBTAG00000003547	CSTF2	cleavage stimulation factor subunit 2 [Source:RefSeq peptide;Acc:NP_777110]	GO:0016604(nuclear body);GO:0005654(nucleoplasm);GO:0005847(mRNA cleavage and polyadenylation specificity factor complex);GO:0006378(mRNA polyadenylation);GO:0031124(mRNA 3'-end processing);GO:0003723(RNA binding);GO:0003676(nucleic acid binding)	ko03015(mRNA surveillance pathway)
bta-miR-132	ENSBTAG00000003748	CNOT2	CCR4-NOT transcription complex subunit 2 [Source:HGNC Symbol;Acc:HGNC:7878]	GO:0006355(regulation of transcription, DNA-templated);GO:0005634(nucleus);GO:0030014(CCR4-NOT complex);GO:0016020(membrane);GO:0005886(plasma membrane);GO:0005829(cytosol);GO:0005737(cytoplasm);GO:2000036(regulation of stem cell population maintenance);GO:0033147(negative regulation of intracellular estrogen receptor signaling pathway);GO:0010606(positive regulation of cytoplasmic mRNA processin…	ko03018(RNA degradation)
bta-miR-132	ENSBTAG00000003766	BLOC1S4	biogenesis of lysosomal organelles complex 1 subunit 4 [Source:HGNC Symbol;Acc:HGNC:24206]	GO:0046907(intracellular transport);GO:0031083(BLOC-1 complex);GO:1904115(axon cytoplasm);GO:0008089(anterograde axonal transport);GO:0032438(melanosome organization);GO:0048490(anterograde synaptic vesicle transport);GO:0050885(neuromuscular process controlling balance);GO:0070527(platelet aggregation);GO:0005737(cytoplasm)
bta-miR-132	ENSBTAG00000003894	NDRG4	NDRG family member 4 [Source:HGNC Symbol;Acc:HGNC:14466]	GO:0007420(brain development);GO:0070374(positive regulation of ERK1 and ERK2 cascade);GO:0007165(signal transduction);GO:0005737(cytoplasm);GO:0008542(visual learning);GO:0010642(negative regulation of platelet-derived growth factor receptor signaling pathway);GO:0014912(negative regulation of smooth muscle cell migration);GO:0048278(vesicle docking);GO:0048662(negative regulation of smooth musc…
bta-miR-132	ENSBTAG00000004000	SAP30L	SAP30 like [Source:HGNC Symbol;Acc:HGNC:25663]	GO:0005730(nucleolus);GO:0005634(nucleus);GO:0044378(non-sequence-specific DNA binding, bending);GO:0042393(histone binding);GO:0031491(nucleosome binding);GO:0010314(phosphatidylinositol-5-phosphate binding);GO:0008270(zinc ion binding);GO:0003677(DNA binding);GO:0016575(histone deacetylation);GO:0003712(transcription cofactor activity);GO:0000118(histone deacetylase complex);GO:0004407(histone …
bta-miR-132	ENSBTAG00000004013	FGF7	fibroblast growth factor 7 [Source:HGNC Symbol;Acc:HGNC:3685]	GO:0005794(Golgi apparatus);GO:0005576(extracellular region);GO:0061033(secretion by lung epithelial cell involved in lung growth);GO:0060665(regulation of branching involved in salivary gland morphogenesis by mesenchymal-epithelial signaling);GO:0060501(positive regulation of epithelial cell proliferation involved in lung morphogenesis);GO:0060445(branching involved in salivary gland morphogenes…	ko04014(Ras signaling pathway);ko04015(Rap1 signaling pathway);ko04010(MAPK signaling pathway);ko04151(PI3K-Akt signaling pathway);ko04810(Regulation of actin cytoskeleton);ko05200(Pathways in cancer);ko05218(Melanoma);ko05224(Breast cancer)
bta-miR-132	ENSBTAG00000004077	YWHAG	tyrosine 3-monooxygenase/tryptophan 5-monooxygenase activation protein gamma [Source:HGNC Symbol;Acc:HGNC:12852]	GO:0070062(extracellular exosome);GO:0043209(myelin sheath);GO:0016020(membrane);GO:0005925(focal adhesion);GO:0048167(regulation of synaptic plasticity);GO:0045664(regulation of neuron differentiation);GO:0006605(protein targeting);GO:0019904(protein domain specific binding);GO:0005159(insulin-like growth factor receptor binding);GO:0005080(protein kinase C binding);GO:0003723(RNA binding);GO:00…	ko04390(Hippo signaling pathway);ko04151(PI3K-Akt signaling pathway);ko04110(Cell cycle);ko04114(Oocyte meiosis);ko05203(Viral carcinogenesis);ko05169(Epstein-Barr virus infection)
bta-miR-132	ENSBTAG00000004100	TTI1	TELO2 interacting protein 1 [Source:HGNC Symbol;Acc:HGNC:29029]	GO:0031932(TORC2 complex);GO:0031931(TORC1 complex);GO:0005737(cytoplasm);GO:0032006(regulation of TOR signaling)	ko04150(mTOR signaling pathway)
bta-miR-132	ENSBTAG00000004147	FBXO18	F-box protein, helicase, 18 [Source:HGNC Symbol;Acc:HGNC:13620]	GO:0019005(SCF ubiquitin ligase complex);GO:0005634(nucleus);GO:0000785(chromatin);GO:2000042(negative regulation of double-strand break repair via homologous recombination);GO:1902231(positive regulation of intrinsic apoptotic signaling pathway in response to DNA damage);GO:0072429(response to intra-S DNA damage checkpoint signaling);GO:0048478(replication fork protection);GO:0035562(negative re…
bta-miR-132	ENSBTAG00000018745	CEP290	centrosomal protein 290 [Source:HGNC Symbol;Acc:HGNC:29021]	GO:0060271(cilium assembly);GO:0005813(centrosome);GO:0005634(nucleus);GO:0043234(protein complex);GO:0035869(ciliary transition zone);GO:0034451(centriolar satellite);GO:0016020(membrane);GO:0005829(cytosol);GO:0005814(centriole);GO:0005737(cytoplasm);GO:0000930(gamma-tubulin complex);GO:0090316(positive regulation of intracellular protein transport);GO:0070201(regulation of establishment of pro…
bta-miR-132	ENSBTAG00000004168	ENSBTAG00000004168	NA	GO:0030100(regulation of endocytosis);GO:0006897(endocytosis)
bta-miR-132	ENSBTAG00000004240	ENSBTAG00000004240	NA	GO:0003677(DNA binding);GO:0016021(integral component of membrane);GO:0016020(membrane)
bta-miR-132	ENSBTAG00000004247	RPH3A	rabphilin 3A [Source:HGNC Symbol;Acc:HGNC:17056]	GO:0017137(Rab GTPase binding);GO:0016020(membrane);GO:0006886(intracellular protein transport);GO:0046872(metal ion binding);GO:0005622(intracellular)
bta-miR-132	ENSBTAG00000004269	SGK1	serum/glucocorticoid regulated kinase 1 [Source:HGNC Symbol;Acc:HGNC:10810]	GO:0016607(nuclear speck);GO:0005829(cytosol);GO:0048812(neuron projection morphogenesis);GO:0006974(cellular response to DNA damage stimulus);GO:0006468(protein phosphorylation);GO:0004712(protein serine/threonine/tyrosine kinase activity);GO:0004672(protein kinase activity);GO:0006915(apoptotic process);GO:0018105(peptidyl-serine phosphorylation);GO:0004674(protein serine/threonine kinase activ…	ko04068(FoxO signaling pathway);ko04151(PI3K-Akt signaling pathway);ko04150(mTOR signaling pathway);ko04960(Aldosterone-regulated sodium reabsorption)
bta-miR-132	ENSBTAG00000004275	DKK3	dickkopf WNT signaling pathway inhibitor 3 [Source:HGNC Symbol;Acc:HGNC:2893]	GO:0005615(extracellular space);GO:0030178(negative regulation of Wnt signaling pathway);GO:0007275(multicellular organism development);GO:0005576(extracellular region)
bta-miR-132	ENSBTAG00000004307	VPS36	vacuolar protein sorting 36 homolog [Source:HGNC Symbol;Acc:HGNC:20312]	GO:0070062(extracellular exosome);GO:0031902(late endosome membrane);GO:0005829(cytosol);GO:0005770(late endosome);GO:0005768(endosome);GO:0005764(lysosome);GO:0043130(ubiquitin binding);GO:0008022(protein C-terminus binding);GO:0032266(phosphatidylinositol-3-phosphate binding);GO:0000814(ESCRT II complex)	ko04144(Endocytosis)
bta-miR-132	ENSBTAG00000004358	DARS2	aspartyl-tRNA synthetase 2, mitochondrial [Source:HGNC Symbol;Acc:HGNC:25538]	GO:0005739(mitochondrion);GO:0005634(nucleus);GO:0070145(mitochondrial asparaginyl-tRNA aminoacylation);GO:0043039(tRNA aminoacylation);GO:0050560(aspartate-tRNA(Asn) ligase activity);GO:0042803(protein homodimerization activity);GO:0004815(aspartate-tRNA ligase activity);GO:0006418(tRNA aminoacylation for protein translation);GO:0004812(aminoacyl-tRNA ligase activity);GO:0000166(nucleotide bindi…	ko00970(Aminoacyl-tRNA biosynthesis)
bta-miR-132	ENSBTAG00000004411	CRISPLD1	cysteine rich secretory protein LCCL domain containing 1 [Source:HGNC Symbol;Acc:HGNC:18206]	GO:0070062(extracellular exosome);GO:0060325(face morphogenesis);GO:0005576(extracellular region)
bta-miR-132	ENSBTAG00000004426	DNAJB14	DnaJ heat shock protein family (Hsp40) member B14 [Source:HGNC Symbol;Acc:HGNC:25881]	GO:0031965(nuclear membrane);GO:0005789(endoplasmic reticulum membrane);GO:0005783(endoplasmic reticulum);GO:0005634(nucleus);GO:0016021(integral component of membrane);GO:0016020(membrane);GO:0043623(cellular protein complex assembly);GO:0030544(Hsp70 protein binding);GO:0051085(chaperone mediated protein folding requiring cofactor);GO:0070389(chaperone cofactor-dependent protein refolding)
bta-miR-132	ENSBTAG00000004428	H2AFZ	H2A histone family member Z [Source:HGNC Symbol;Acc:HGNC:4741]	GO:0070062(extracellular exosome);GO:0005720(nuclear heterochromatin);GO:0005719(nuclear euchromatin);GO:0005634(nucleus);GO:0071392(cellular response to estradiol stimulus);GO:0045944(positive regulation of transcription from RNA polymerase II promoter);GO:0031492(nucleosomal DNA binding);GO:0031490(chromatin DNA binding);GO:0000980(RNA polymerase II distal enhancer sequence-specific DNA binding…
bta-miR-132	ENSBTAG00000004495	UBA5	ubiquitin like modifier activating enzyme 5 [Source:HGNC Symbol;Acc:HGNC:23230]	GO:0043231(intracellular membrane-bounded organelle);GO:0005829(cytosol);GO:0005737(cytoplasm);GO:1990592(protein K69-linked ufmylation);GO:0071569(protein ufmylation);GO:0034976(response to endoplasmic reticulum stress);GO:0033146(regulation of intracellular estrogen receptor signaling pathway);GO:0071566(UFM1 activating enzyme activity);GO:0008641(small protein activating enzyme activity);GO:00…
bta-miR-132	ENSBTAG00000004553	TPM4	tropomyosin 4 [Source:HGNC Symbol;Acc:HGNC:12013]	GO:0070062(extracellular exosome);GO:0031941(filamentous actin);GO:0030863(cortical cytoskeleton);GO:0016020(membrane);GO:0005925(focal adhesion);GO:0005862(muscle thin filament tropomyosin);GO:0005737(cytoplasm);GO:0002102(podosome);GO:0001725(stress fiber);GO:0006936(muscle contraction);GO:0001649(osteoblast differentiation);GO:0007015(actin filament organization);GO:0008307(structural constitu…	ko04260(Cardiac muscle contraction);ko04261(Adrenergic signaling in cardiomyocytes);ko05410(Hypertrophic cardiomyopathy (HCM));ko05414(Dilated cardiomyopathy (DCM))
bta-miR-132	ENSBTAG00000004564	MBNL1	muscleblind-like protein 1 [Source:RefSeq peptide;Acc:NP_001093195]	GO:0010494(cytoplasmic stress granule);GO:0005813(centrosome);GO:0005829(cytosol);GO:0005737(cytoplasm);GO:0005654(nucleoplasm);GO:0005634(nucleus);GO:0043484(regulation of RNA splicing);GO:0008380(RNA splicing);GO:0003725(double-stranded RNA binding);GO:0003723(RNA binding);GO:0046872(metal ion binding)
bta-miR-132	ENSBTAG00000004587	DUSP6	dual specificity phosphatase 6 [Source:HGNC Symbol;Acc:HGNC:3072]	GO:0017017(MAP kinase tyrosine/serine/threonine phosphatase activity);GO:0043065(positive regulation of apoptotic process);GO:0016311(dephosphorylation);GO:0016791(phosphatase activity);GO:0006470(protein dephosphorylation);GO:0008138(protein tyrosine/serine/threonine phosphatase activity);GO:0004725(protein tyrosine phosphatase activity);GO:0004721(phosphoprotein phosphatase activity);GO:0005737…	ko04010(MAPK signaling pathway);ko05202(Transcriptional misregulation in cancers);ko05221(Acute myeloid leukemia)
bta-miR-132	ENSBTAG00000004672	RDX	radixin [Source:RefSeq peptide;Acc:NP_001069217]	GO:0071944(cell periphery);GO:0070062(extracellular exosome);GO:0045177(apical part of cell);GO:0043209(myelin sheath);GO:0032420(stereocilium);GO:0030864(cortical actin cytoskeleton);GO:0030175(filopodium);GO:0030027(lamellipodium);GO:0016324(apical plasma membrane);GO:0005902(microvillus);GO:0005925(focal adhesion);GO:0005886(plasma membrane);GO:0005615(extracellular space);GO:0001726(ruffle);G…	ko04530(Tight junction);ko04810(Regulation of actin cytoskeleton);ko05206(MicroRNAs in cancer);ko05205(Proteoglycans in cancer)
bta-miR-132	ENSBTAG00000004705	ILDR1	immunoglobulin like domain containing receptor 1 [Source:HGNC Symbol;Acc:HGNC:28741]	GO:0005886(plasma membrane);GO:0061689(tricellular tight junction);GO:0090277(positive regulation of peptide hormone secretion);GO:0070506(high-density lipoprotein particle receptor activity);GO:0006898(receptor-mediated endocytosis);GO:0016021(integral component of membrane);GO:0016020(membrane);GO:1990830(cellular response to leukemia inhibitory factor)
bta-miR-132	ENSBTAG00000004790	UBE2T	ubiquitin conjugating enzyme E2 T [Source:HGNC Symbol;Acc:HGNC:25009]	GO:0085020(protein K6-linked ubiquitination);GO:0070936(protein K48-linked ubiquitination);GO:0051865(protein autoubiquitination);GO:0006513(protein monoubiquitination);GO:0006974(cellular response to DNA damage stimulus);GO:0003682(chromatin binding);GO:0000209(protein polyubiquitination);GO:0004842(ubiquitin-protein transferase activity);GO:0070979(protein K11-linked ubiquitination);GO:0031625(…	ko03460(Fanconi anemia pathway)
bta-miR-132	ENSBTAG00000004888	SLC10A4	solute carrier family 10 member 4 [Source:HGNC Symbol;Acc:HGNC:22980]	GO:0008508(bile acid:sodium symporter activity);GO:0016020(membrane);GO:0016021(integral component of membrane);GO:0015721(bile acid and bile salt transport)
bta-miR-132	ENSBTAG00000004953	ELK4	ELK4, ETS transcription factor [Source:HGNC Symbol;Acc:HGNC:3326]	GO:0005829(cytosol);GO:0005654(nucleoplasm);GO:0070932(histone H3 deacetylation);GO:0045944(positive regulation of transcription from RNA polymerase II promoter);GO:0000122(negative regulation of transcription from RNA polymerase II promoter);GO:0003682(chromatin binding);GO:0000978(RNA polymerase II core promoter proximal region sequence-specific DNA binding);GO:0030154(cell differentiation);GO:…	ko04010(MAPK signaling pathway);ko05202(Transcriptional misregulation in cancers);ko05166(HTLV-I infection)
bta-miR-132	ENSBTAG00000005158	NAPG	NSF attachment protein gamma [Source:HGNC Symbol;Acc:HGNC:7642]	GO:0070062(extracellular exosome);GO:0043209(myelin sheath);GO:0005765(lysosomal membrane);GO:0005739(mitochondrion);GO:0005483(soluble NSF attachment protein activity);GO:0061025(membrane fusion);GO:0005774(vacuolar membrane);GO:0019905(syntaxin binding);GO:0006886(intracellular protein transport);GO:0031201(SNARE complex);GO:0016192(vesicle-mediated transport);GO:0015031(protein transport);GO:0…
bta-miR-132	ENSBTAG00000005225	RAD52	RAD52 homolog, DNA repair protein [Source:HGNC Symbol;Acc:HGNC:9824]	GO:0045002(double-strand break repair via single-strand annealing);GO:0000730(DNA recombinase assembly);GO:0000724(double-strand break repair via homologous recombination);GO:0006310(DNA recombination);GO:0006281(DNA repair);GO:0005634(nucleus);GO:0043234(protein complex);GO:2000819(regulation of nucleotide-excision repair);GO:0034599(cellular response to oxidative stress);GO:0010792(DNA double-s…	ko03440(Homologous recombination)
bta-miR-132	ENSBTAG00000005300	TMEM51	transmembrane protein 51 [Source:HGNC Symbol;Acc:HGNC:25488]	GO:0016021(integral component of membrane);GO:0016020(membrane)
bta-miR-132	ENSBTAG00000005304	SRM	spermidine synthase [Source:RefSeq peptide;Acc:NP_001290552]	GO:0008295(spermidine biosynthetic process);GO:0006595(polyamine metabolic process);GO:0006596(polyamine biosynthetic process);GO:0042803(protein homodimerization activity);GO:0042802(identical protein binding);GO:0004766(spermidine synthase activity);GO:0016740(transferase activity);GO:0003824(catalytic activity);GO:1990830(cellular response to leukemia inhibitory factor)	ko00270(Cysteine and methionine metabolism);ko00330(Arginine and proline metabolism);ko00410(beta-Alanine metabolism);ko00480(Glutathione metabolism)
bta-miR-132	ENSBTAG00000005453	FGD4	FYVE, RhoGEF and PH domain containing 4 [Source:HGNC Symbol;Acc:HGNC:19125]	GO:0030175(filopodium);GO:0030027(lamellipodium);GO:0030035(microspike assembly);GO:0030032(lamellipodium assembly);GO:0035023(regulation of Rho protein signal transduction);GO:0005089(Rho guanyl-nucleotide exchange factor activity);GO:0043547(positive regulation of GTPase activity);GO:0046872(metal ion binding)
bta-miR-132	ENSBTAG00000005665	CRK	CRK proto-oncogene, adaptor protein [Source:HGNC Symbol;Acc:HGNC:2362]	GO:0070062(extracellular exosome);GO:0015629(actin cytoskeleton);GO:1900026(positive regulation of substrate adhesion-dependent cell spreading);GO:0048013(ephrin receptor signaling pathway);GO:0043087(regulation of GTPase activity);GO:0032956(regulation of actin cytoskeleton organization);GO:0046875(ephrin receptor binding);GO:0042169(SH2 domain binding);GO:0045309(protein phosphorylated amino ac…	ko04015(Rap1 signaling pathway);ko04010(MAPK signaling pathway);ko04012(ErbB signaling pathway);ko04510(Focal adhesion);ko04810(Regulation of actin cytoskeleton);ko04666(Fc gamma R-mediated phagocytosis);ko04062(Chemokine signaling pathway);ko04910(Insulin signaling pathway);ko04722(Neurotrophin signaling pathway);ko05200(Pathways in cancer);ko05206(MicroRNAs in cancer);ko05220(Chronic myeloid le…
bta-miR-132	ENSBTAG00000005682	UBAC2	UBA domain containing 2 [Source:HGNC Symbol;Acc:HGNC:20486]	GO:0005783(endoplasmic reticulum);GO:1904153(negative regulation of retrograde protein transport, ER to cytosol);GO:0070972(protein localization to endoplasmic reticulum);GO:0043130(ubiquitin binding);GO:0006508(proteolysis);GO:0004252(serine-type endopeptidase activity);GO:0016021(integral component of membrane);GO:0016020(membrane)
bta-miR-132	ENSBTAG00000005750	TCF15	transcription factor 15 [Source:HGNC Symbol;Acc:HGNC:11627]	GO:1903053(regulation of extracellular matrix organization);GO:0060231(mesenchymal to epithelial transition);GO:0050884(neuromuscular process controlling posture);GO:0048705(skeletal system morphogenesis);GO:0048644(muscle organ morphogenesis);GO:0048339(paraxial mesoderm development);GO:0045198(establishment of epithelial cell apical/basal polarity);GO:0043588(skin development);GO:0043583(ear de…
bta-miR-132	ENSBTAG00000005754	PPM1K	protein phosphatase, Mg2+/Mn2+ dependent 1K [Source:HGNC Symbol;Acc:HGNC:25415]	GO:0043169(cation binding);GO:0004722(protein serine/threonine phosphatase activity);GO:0006470(protein dephosphorylation);GO:0004721(phosphoprotein phosphatase activity);GO:0005759(mitochondrial matrix);GO:0005739(mitochondrion);GO:0003824(catalytic activity);GO:0046872(metal ion binding);GO:0016787(hydrolase activity)
bta-miR-132	ENSBTAG00000005760	TBC1D4	TBC1 domain family member 4 [Source:RefSeq peptide;Acc:NP_001193239]	GO:0070062(extracellular exosome);GO:0005829(cytosol);GO:0032869(cellular response to insulin stimulus);GO:0016192(vesicle-mediated transport);GO:0031338(regulation of vesicle fusion);GO:0090630(activation of GTPase activity);GO:0017137(Rab GTPase binding);GO:0005096(GTPase activator activity);GO:0012505(endomembrane system);GO:0006886(intracellular protein transport);GO:0005622(intracellular);GO…	ko04919(Thyroid hormone signaling pathway);ko04931(Insulin resistance)
bta-miR-132	ENSBTAG00000005828	MERTK	tyrosine-protein kinase Mer precursor [Source:RefSeq peptide;Acc:NP_001178953]	GO:0016028(rhabdomere);GO:0005737(cytoplasm);GO:0005615(extracellular space);GO:2000107(negative regulation of leukocyte apoptotic process);GO:0097350(neutrophil clearance);GO:0060068(vagina development);GO:0060041(retina development in camera-type eye);GO:0050766(positive regulation of phagocytosis);GO:0051250(negative regulation of lymphocyte activation);GO:0043491(protein kinase B signaling);G…
bta-miR-132	ENSBTAG00000005857	SLC6A1	solute carrier family 6 member 1 [Source:HGNC Symbol;Acc:HGNC:11042]	GO:0043005(neuron projection);GO:0030424(axon);GO:0005887(integral component of plasma membrane);GO:0005886(plasma membrane);GO:0007268(chemical synaptic transmission);GO:0015812(gamma-aminobutyric acid transport);GO:0006836(neurotransmitter transport);GO:0015293(symporter activity);GO:0005332(gamma-aminobutyric acid:sodium symporter activity);GO:0005328(neurotransmitter:sodium symporter activity…	ko04727(GABAergic synapse)
bta-miR-132	ENSBTAG00000005984	DAAM1	dishevelled associated activator of morphogenesis 1 [Source:HGNC Symbol;Acc:HGNC:18142]	GO:0036064(ciliary basal body);GO:0031514(motile cilium);GO:0016020(membrane);GO:0005886(plasma membrane);GO:0005829(cytosol);GO:0001725(stress fiber);GO:0030036(actin cytoskeleton organization);GO:0016043(cellular component organization);GO:0042802(identical protein binding);GO:0017048(Rho GTPase binding);GO:0003779(actin binding)	ko04310(Wnt signaling pathway)
bta-miR-132	ENSBTAG00000006066	CDS2	CDP-diacylglycerol synthase 2 [Source:HGNC Symbol;Acc:HGNC:1801]	GO:0005789(endoplasmic reticulum membrane);GO:0016020(membrane);GO:0005783(endoplasmic reticulum);GO:0016024(CDP-diacylglycerol biosynthetic process);GO:0008654(phospholipid biosynthetic process);GO:0006629(lipid metabolic process);GO:0006655(phosphatidylglycerol biosynthetic process);GO:0016772(transferase activity, transferring phosphorus-containing groups);GO:0004605(phosphatidate cytidylyltra…	ko00564(Glycerophospholipid metabolism);ko04070(Phosphatidylinositol signaling system)
bta-miR-132	ENSBTAG00000006136	CDA	cytidine deaminase [Source:HGNC Symbol;Acc:HGNC:1712]	GO:0051289(protein homotetramerization);GO:0045980(negative regulation of nucleotide metabolic process);GO:0030308(negative regulation of cell growth);GO:0009972(cytidine deamination);GO:0042803(protein homodimerization activity);GO:0042802(identical protein binding);GO:0008270(zinc ion binding);GO:0004126(cytidine deaminase activity);GO:0001882(nucleoside binding);GO:0005829(cytosol);GO:0016787(…	ko00240(Pyrimidine metabolism);ko00983(Drug metabolism - other enzymes)
bta-miR-132	ENSBTAG00000006296	VMA21	VMA21, vacuolar ATPase assembly factor [Source:HGNC Symbol;Acc:HGNC:22082]	GO:0033116(endoplasmic reticulum-Golgi intermediate compartment membrane);GO:0012507(ER to Golgi transport vesicle membrane);GO:0005764(lysosome);GO:0070072(vacuolar proton-transporting V-type ATPase complex assembly);GO:0005789(endoplasmic reticulum membrane);GO:0005783(endoplasmic reticulum);GO:0031410(cytoplasmic vesicle);GO:0016021(integral component of membrane);GO:0016020(membrane)
bta-miR-132	ENSBTAG00000006364	GLMP	glycosylated lysosomal membrane protein [Source:HGNC Symbol;Acc:HGNC:29436]	GO:0030522(intracellular receptor signaling pathway);GO:0005765(lysosomal membrane);GO:0005764(lysosome);GO:0016021(integral component of membrane);GO:0016020(membrane);GO:0003700(transcription factor activity, sequence-specific DNA binding);GO:0004879(RNA polymerase II transcription factor activity, ligand-activated sequence-specific DNA binding);GO:0030374(ligand-dependent nuclear receptor tran…
bta-miR-132	ENSBTAG00000006367	CTGF	connective tissue growth factor [Source:HGNC Symbol;Acc:HGNC:2500]	GO:0043231(intracellular membrane-bounded organelle);GO:0005794(Golgi apparatus);GO:0005615(extracellular space);GO:0005578(proteinaceous extracellular matrix);GO:0005576(extracellular region);GO:0072593(reactive oxygen species metabolic process);GO:0070374(positive regulation of ERK1 and ERK2 cascade);GO:0061448(connective tissue development);GO:0051496(positive regulation of stress fiber assemb…	ko04390(Hippo signaling pathway);ko04371(Apelin signaling pathway)
bta-miR-132	ENSBTAG00000006432	KCNE4	potassium voltage-gated channel subfamily E regulatory subunit 4 [Source:HGNC Symbol;Acc:HGNC:6244]	GO:0044325(ion channel binding);GO:0005249(voltage-gated potassium channel activity);GO:0071805(potassium ion transmembrane transport);GO:0016020(membrane);GO:0006811(ion transport);GO:0016021(integral component of membrane)
bta-miR-132	ENSBTAG00000006607	CCNG1	cyclin G1 [Source:HGNC Symbol;Acc:HGNC:1592]	GO:0051726(regulation of cell cycle);GO:0051301(cell division);GO:0007049(cell cycle);GO:0005634(nucleus)	ko04115(p53 signaling pathway);ko05206(MicroRNAs in cancer)
bta-miR-132	ENSBTAG00000006640	RB1	RB transcriptional corepressor 1 [Source:HGNC Symbol;Acc:HGNC:9884]	GO:0035189(Rb-E2F complex);GO:0016605(PML body);GO:0008024(cyclin/CDK positive transcription elongation factor complex);GO:0005819(spindle);GO:0005667(transcription factor complex);GO:0005634(nucleus);GO:2000679(positive regulation of transcription regulatory region DNA binding);GO:2000134(negative regulation of G1/S transition of mitotic cell cycle);GO:0097284(hepatocyte apoptotic process);GO:00…	ko04110(Cell cycle);ko04218(Cellular senescence);ko05200(Pathways in cancer);ko05203(Viral carcinogenesis);ko05212(Pancreatic cancer);ko05214(Glioma);ko05220(Chronic myeloid leukemia);ko05218(Melanoma);ko05219(Bladder cancer);ko05215(Prostate cancer);ko05224(Breast cancer);ko05222(Small cell lung cancer);ko05223(Non-small cell lung cancer);ko05166(HTLV-I infection);ko05161(Hepatitis B);ko05167(Ka…
bta-miR-132	ENSBTAG00000006816	ABHD17B	abhydrolase domain containing 17B [Source:HGNC Symbol;Acc:HGNC:24278]	GO:0016020(membrane)
bta-miR-132	ENSBTAG00000007013	TOM1L1	target of myb1 like 1 membrane trafficking protein [Source:HGNC Symbol;Acc:HGNC:11983]	GO:0070062(extracellular exosome);GO:0005829(cytosol);GO:0005768(endosome);GO:0005737(cytoplasm);GO:0045839(negative regulation of mitotic nuclear division);GO:0032147(activation of protein kinase activity);GO:0031954(positive regulation of protein autophosphorylation);GO:0007165(signal transduction);GO:0030295(protein kinase activator activity);GO:0030276(clathrin binding);GO:0019901(protein kin…
bta-miR-132	ENSBTAG00000007101	F3	coagulation factor III, tissue factor [Source:HGNC Symbol;Acc:HGNC:3541]	GO:1905286(serine-type peptidase complex);GO:0070062(extracellular exosome);GO:0031012(extracellular matrix);GO:0009986(cell surface);GO:0005615(extracellular space);GO:0051897(positive regulation of protein kinase B signaling);GO:0045766(positive regulation of angiogenesis);GO:0016485(protein processing);GO:0010641(positive regulation of platelet-derived growth factor receptor signaling pathway)…	ko04610(Complement and coagulation cascades);ko04933(AGE-RAGE signaling pathway in diabetic complications)
bta-miR-132	ENSBTAG00000007110	RCOR3	REST corepressor 3 [Source:HGNC Symbol;Acc:HGNC:25594]	GO:0017053(transcriptional repressor complex);GO:0008134(transcription factor binding);GO:0005667(transcription factor complex);GO:0044212(transcription regulatory region DNA binding);GO:0003714(transcription corepressor activity);GO:0000122(negative regulation of transcription from RNA polymerase II promoter);GO:0003700(transcription factor activity, sequence-specific DNA binding);GO:0005634(nuc…
bta-miR-132	ENSBTAG00000007190	THAP6	THAP domain containing 6 [Source:HGNC Symbol;Acc:HGNC:23189]	GO:0015630(microtubule cytoskeleton);GO:0003676(nucleic acid binding);GO:0003677(DNA binding)
bta-miR-132	ENSBTAG00000007258	GAD1	glutamate decarboxylase 1 [Source:HGNC Symbol;Acc:HGNC:4092]	GO:0004351(glutamate decarboxylase activity);GO:0016831(carboxy-lyase activity);GO:0019752(carboxylic acid metabolic process);GO:0030170(pyridoxal phosphate binding);GO:0016829(lyase activity);GO:0003824(catalytic activity);GO:0035176(social behavior);GO:0035641(locomotory exploration behavior);GO:0042136(neurotransmitter biosynthetic process);GO:0005622(intracellular);GO:0005737(cytoplasm);GO:00…	ko00650(Butanoate metabolism);ko00250(Alanine,ko aspartate and glutamate metabolism);ko00410(beta-Alanine metabolism);ko00430(Taurine and hypotaurine metabolism);ko04727(GABAergic synapse);ko04940(Type I diabetes mellitus)
bta-miR-132	ENSBTAG00000007268	F13A1	coagulation factor XIII A chain [Source:HGNC Symbol;Acc:HGNC:3531]	GO:0072562(blood microparticle);GO:0072378(blood coagulation, fibrin clot formation);GO:0018149(peptide cross-linking);GO:0007596(blood coagulation);GO:0003810(protein-glutamine gamma-glutamyltransferase activity)	ko04610(Complement and coagulation cascades)
bta-miR-132	ENSBTAG00000007303	RAD21	RAD21 cohesin complex component [Source:HGNC Symbol;Acc:HGNC:9811]	GO:0000798(nuclear cohesin complex);GO:0000228(nuclear chromosome);GO:0006302(double-strand break repair);GO:0007059(chromosome segregation);GO:0007062(sister chromatid cohesion);GO:0000775(chromosome, centromeric region);GO:0045944(positive regulation of transcription from RNA polymerase II promoter);GO:0003682(chromatin binding);GO:0006915(apoptotic process);GO:0006366(transcription from RNA po…	ko04110(Cell cycle)
bta-miR-132	ENSBTAG00000007330	STXBP3	syntaxin binding protein 3 [Source:HGNC Symbol;Acc:HGNC:11446]	GO:0070820(tertiary granule);GO:0070062(extracellular exosome);GO:0042581(specific granule);GO:0031091(platelet alpha granule);GO:0016324(apical plasma membrane);GO:0005886(plasma membrane);GO:0005829(cytosol);GO:0070527(platelet aggregation);GO:0045955(negative regulation of calcium ion-dependent exocytosis);GO:0043312(neutrophil degranulation);GO:0032868(response to insulin);GO:0030073(insulin …
bta-miR-132	ENSBTAG00000007347	ST8SIA3	sia-alpha-2,3-Gal-beta-1,4-GlcNAc-R:alpha 2,8-sialyltransferase [Source:RefSeq peptide;Acc:NP_001001599]	GO:1990743(protein sialylation);GO:0009311(oligosaccharide metabolic process);GO:0009100(glycoprotein metabolic process);GO:0006491(N-glycan processing);GO:0006486(protein glycosylation);GO:0001574(ganglioside biosynthetic process);GO:0008373(sialyltransferase activity);GO:0003828(alpha-N-acetylneuraminate alpha-2,8-sialyltransferase activity);GO:0016757(transferase activity, transferring glycosy…
bta-miR-132	ENSBTAG00000007357	CHSY1	chondroitin sulfate synthase 1 [Source:HGNC Symbol;Acc:HGNC:17198]	GO:0016020(membrane);GO:0005576(extracellular region);GO:0051923(sulfation);GO:0060349(bone morphogenesis);GO:0051216(cartilage development);GO:0045880(positive regulation of smoothened signaling pathway);GO:0030279(negative regulation of ossification);GO:0030206(chondroitin sulfate biosynthetic process);GO:0009954(proximal/distal pattern formation);GO:0002063(chondrocyte development);GO:0047238(…	ko00532(Glycosaminoglycan biosynthesis - chondroitin sulfate / dermatan sulfate)
bta-miR-132	ENSBTAG00000007360	TMEM43	transmembrane protein 43 [Source:HGNC Symbol;Acc:HGNC:28472]	GO:0005794(Golgi apparatus);GO:0005788(endoplasmic reticulum lumen);GO:0005639(integral component of nuclear inner membrane);GO:0005637(nuclear inner membrane);GO:0071763(nuclear membrane organization);GO:0043621(protein self-association);GO:0016021(integral component of membrane);GO:0016020(membrane)
bta-miR-132	ENSBTAG00000007423	TNFRSF11B	TNF receptor superfamily member 11b [Source:HGNC Symbol;Acc:HGNC:11909]	GO:0005615(extracellular space);GO:0005578(proteinaceous extracellular matrix);GO:0042489(negative regulation of odontogenesis of dentin-containing tooth);GO:0030198(extracellular matrix organization);GO:0006915(apoptotic process);GO:0005887(integral component of plasma membrane);GO:0097190(apoptotic signaling pathway);GO:0042981(regulation of apoptotic process);GO:0042127(regulation of cell prol…	ko04060(Cytokine-cytokine receptor interaction);ko04380(Osteoclast differentiation)
bta-miR-132	ENSBTAG00000007447	ENSBTAG00000007447	NA	GO:1901911(adenosine 5'-(hexahydrogen pentaphosphate) catabolic process);GO:1901909(diadenosine hexaphosphate catabolic process);GO:0071543(diphosphoinositol polyphosphate metabolic process);GO:1901907(diadenosine pentaphosphate catabolic process);GO:0050072(m7G(5')pppN diphosphatase activity);GO:0034432(bis(5'-adenosyl)-pentaphosphatase activity);GO:0034431(bis(5'-adenosyl)-hexaphosphatase activ…
bta-miR-132	ENSBTAG00000007534	GGH	gamma-glutamyl hydrolase [Source:HGNC Symbol;Acc:HGNC:4248]	GO:0005773(vacuole);GO:0070062(extracellular exosome);GO:0005634(nucleus);GO:0005615(extracellular space);GO:0034722(gamma-glutamyl-peptidase activity);GO:0008242(omega peptidase activity);GO:0042470(melanosome);GO:0006508(proteolysis);GO:0005764(lysosome);GO:0016787(hydrolase activity);GO:0005576(extracellular region);GO:0046900(tetrahydrofolylpolyglutamate metabolic process)	ko00790(Folate biosynthesis);ko01523(Antifolate resistance)
bta-miR-132	ENSBTAG00000007559	URI1	URI1, prefoldin like chaperone [Source:HGNC Symbol;Acc:HGNC:13236]	GO:0005829(cytosol);GO:0005737(cytoplasm);GO:0005665(DNA-directed RNA polymerase II, core complex);GO:0005654(nucleoplasm);GO:0005634(nucleus);GO:2001243(negative regulation of intrinsic apoptotic signaling pathway);GO:0071383(cellular response to steroid hormone stimulus);GO:0071363(cellular response to growth factor stimulus);GO:0010923(negative regulation of phosphatase activity);GO:0009615(re…
bta-miR-132	ENSBTAG00000007567	TMX3	thioredoxin related transmembrane protein 3 [Source:HGNC Symbol;Acc:HGNC:24718]	GO:0009986(cell surface);GO:0005789(endoplasmic reticulum membrane);GO:0018171(peptidyl-cysteine oxidation);GO:0016972(thiol oxidase activity);GO:0034976(response to endoplasmic reticulum stress);GO:0003756(protein disulfide isomerase activity);GO:0006457(protein folding);GO:0045454(cell redox homeostasis);GO:0005783(endoplasmic reticulum)
bta-miR-132	ENSBTAG00000007589	SMAD9	SMAD family member 9 [Source:HGNC Symbol;Acc:HGNC:6774]	GO:0007179(transforming growth factor beta receptor signaling pathway);GO:0005667(transcription factor complex);GO:0006355(regulation of transcription, DNA-templated);GO:0006351(transcription, DNA-templated);GO:0003700(transcription factor activity, sequence-specific DNA binding);GO:0005622(intracellular);GO:0005737(cytoplasm);GO:0005634(nucleus);GO:0003677(DNA binding);GO:0005829(cytosol);GO:000…	ko04350(TGF-beta signaling pathway);ko04550(Signaling pathways regulating pluripotency of stem cells)
bta-miR-132	ENSBTAG00000007591	CHUK	conserved helix-loop-helix ubiquitous kinase [Source:HGNC Symbol;Acc:HGNC:1974]	GO:0007252(I-kappaB phosphorylation);GO:0004672(protein kinase activity);GO:0009653(anatomical structure morphogenesis);GO:0051092(positive regulation of NF-kappaB transcription factor activity);GO:0071356(cellular response to tumor necrosis factor);GO:0045944(positive regulation of transcription from RNA polymerase II promoter);GO:0005515(protein binding);GO:0046982(protein heterodimerization ac…	ko04014(Ras signaling pathway);ko04010(MAPK signaling pathway);ko04064(NF-kappa B signaling pathway);ko04668(TNF signaling pathway);ko04068(FoxO signaling pathway);ko04151(PI3K-Akt signaling pathway);ko04150(mTOR signaling pathway);ko04210(Apoptosis);ko04620(Toll-like receptor signaling pathway);ko04621(NOD-like receptor signaling pathway);ko04622(RIG-I-like receptor signaling pathway);ko04623(Cy…
bta-miR-132	ENSBTAG00000007594	CWF19L1	CWF19 like 1, cell cycle control (S. pombe) [Source:HGNC Symbol;Acc:HGNC:25613]	GO:0003824(catalytic activity)
bta-miR-132	ENSBTAG00000007648	NET1	neuroepithelial cell transforming 1 [Source:HGNC Symbol;Acc:HGNC:14592]	GO:0035023(regulation of Rho protein signal transduction);GO:0005089(Rho guanyl-nucleotide exchange factor activity);GO:0005085(guanyl-nucleotide exchange factor activity);GO:0035556(intracellular signal transduction);GO:0017049(GTP-Rho binding);GO:0043065(positive regulation of apoptotic process);GO:0043547(positive regulation of GTPase activity);GO:0051451(myoblast migration);GO:0070301(cellula…
bta-miR-132	ENSBTAG00000000571	ARHGAP27	Rho GTPase activating protein 27 [Source:HGNC Symbol;Acc:HGNC:31813]	GO:0005829(cytosol);GO:0005654(nucleoplasm);GO:0005634(nucleus);GO:0005096(GTPase activator activity);GO:0043547(positive regulation of GTPase activity);GO:0007165(signal transduction)
bta-miR-132	ENSBTAG00000007786	FBXL14	F-box and leucine rich repeat protein 14 [Source:HGNC Symbol;Acc:HGNC:28624]	GO:0042787(protein ubiquitination involved in ubiquitin-dependent protein catabolic process);GO:0004842(ubiquitin-protein transferase activity);GO:0005737(cytoplasm)
bta-miR-132	ENSBTAG00000007799	MTFR2	mitochondrial fission regulator 2 [Source:HGNC Symbol;Acc:HGNC:21115]	GO:0009060(aerobic respiration);GO:0000266(mitochondrial fission);GO:0005739(mitochondrion);GO:0007005(mitochondrion organization)
bta-miR-132	ENSBTAG00000007943	AZIN1	antizyme inhibitor 1 [Source:HGNC Symbol;Acc:HGNC:16432]	GO:0005634(nucleus);GO:1902269(positive regulation of polyamine transmembrane transport);GO:0042177(negative regulation of protein catabolic process);GO:0006596(polyamine biosynthetic process);GO:0033387(putrescine biosynthetic process from ornithine);GO:0042978(ornithine decarboxylase activator activity);GO:0043085(positive regulation of catalytic activity);GO:0005737(cytoplasm);GO:0003824(catal…
bta-miR-132	ENSBTAG00000008016	STX17	syntaxin 17 [Source:HGNC Symbol;Acc:HGNC:11432]	GO:0030868(smooth endoplasmic reticulum membrane);GO:0000421(autophagosome membrane);GO:0030134(ER to Golgi transport vesicle);GO:0005776(autophagosome);GO:0031201(SNARE complex);GO:0006888(ER to Golgi vesicle-mediated transport);GO:0006887(exocytosis);GO:0007030(Golgi organization);GO:0006914(autophagy);GO:0000149(SNARE binding);GO:0012505(endomembrane system);GO:0048278(vesicle docking);GO:0006…	ko04130(SNARE interactions in vesicular transport);ko04140(Autophagy - animal)
bta-miR-132	ENSBTAG00000008029	ENSBTAG00000008029	NA	GO:0007338(single fertilization)
bta-miR-132	ENSBTAG00000008115	TNFAIP1	TNF alpha induced protein 1 [Source:HGNC Symbol;Acc:HGNC:11894]	GO:0031463(Cul3-RING ubiquitin ligase complex);GO:0005768(endosome);GO:0005737(cytoplasm);GO:0005730(nucleolus);GO:0043161(proteasome-mediated ubiquitin-dependent protein catabolic process);GO:0043149(stress fiber assembly);GO:0035024(negative regulation of Rho protein signal transduction);GO:0016567(protein ubiquitination);GO:0016477(cell migration);GO:0009790(embryo development);GO:0006955(immu…
bta-miR-132	ENSBTAG00000008120	TMEM199	transmembrane protein 199 [Source:HGNC Symbol;Acc:HGNC:18085]	GO:0033116(endoplasmic reticulum-Golgi intermediate compartment membrane);GO:0030663(COPI-coated vesicle membrane);GO:0016021(integral component of membrane);GO:0016020(membrane);GO:0006879(cellular iron ion homeostasis);GO:0007042(lysosomal lumen acidification);GO:0036295(cellular response to increased oxygen levels);GO:1905146(lysosomal protein catabolic process);GO:0005764(lysosome);GO:0005783…
bta-miR-132	ENSBTAG00000008154	LIMD2	LIM domain containing 2 [Source:HGNC Symbol;Acc:HGNC:28142]	GO:0005737(cytoplasm);GO:0046872(metal ion binding);GO:0005634(nucleus)
bta-miR-132	ENSBTAG00000008224	PAIP2	poly(A) binding protein interacting protein 2 [Source:HGNC Symbol;Acc:HGNC:17970]	GO:0006417(regulation of translation);GO:0005737(cytoplasm);GO:0003729(mRNA binding);GO:0030371(translation repressor activity);GO:0007283(spermatogenesis);GO:0007613(memory);GO:0017148(negative regulation of translation);GO:0045947(negative regulation of translational initiation);GO:1900271(regulation of long-term synaptic potentiation)
bta-miR-132	ENSBTAG00000008294	KCNJ2	potassium voltage-gated channel subfamily J member 2 [Source:HGNC Symbol;Acc:HGNC:6263]	GO:0031224(intrinsic component of membrane);GO:0008076(voltage-gated potassium channel complex);GO:0090076(relaxation of skeletal muscle);GO:0086091(regulation of heart rate by cardiac conduction);GO:0086013(membrane repolarization during cardiac muscle cell action potential);GO:0086011(membrane repolarization during action potential);GO:0086002(cardiac muscle cell action potential involved in co…	ko04921(Oxytocin signaling pathway);ko04924(Renin secretion);ko04971(Gastric acid secretion);ko04725(Cholinergic synapse)
bta-miR-132	ENSBTAG00000008424	ABR	active BCR-related [Source:HGNC Symbol;Acc:HGNC:81]	GO:0016020(membrane);GO:0005886(plasma membrane);GO:0005829(cytosol);GO:0060313(negative regulation of blood vessel remodeling);GO:0050885(neuromuscular process controlling balance);GO:0050766(positive regulation of phagocytosis);GO:0050728(negative regulation of inflammatory response);GO:0043314(negative regulation of neutrophil degranulation);GO:0043114(regulation of vascular permeability);GO:0…
bta-miR-132	ENSBTAG00000008578	LSM4	LSM4 homolog, U6 small nuclear RNA and mRNA degradation associated [Source:HGNC Symbol;Acc:HGNC:17259]	GO:0017070(U6 snRNA binding);GO:0000956(nuclear-transcribed mRNA catabolic process);GO:0000387(spliceosomal snRNP assembly);GO:0097526(spliceosomal tri-snRNP complex);GO:0033962(cytoplasmic mRNA processing body assembly);GO:0005688(U6 snRNP);GO:0000932(P-body);GO:0000245(spliceosomal complex assembly);GO:0030529(intracellular ribonucleoprotein complex);GO:0006396(RNA processing);GO:0000398(mRNA s…	ko03040(Spliceosome);ko03018(RNA degradation)
bta-miR-132	ENSBTAG00000008577	GRSF1	G-rich RNA sequence binding factor 1 [Source:HGNC Symbol;Acc:HGNC:4610]	GO:0042645(mitochondrial nucleoid);GO:0035770(ribonucleoprotein granule);GO:0005739(mitochondrion);GO:0016331(morphogenesis of embryonic epithelium);GO:0009952(anterior/posterior pattern specification);GO:0003723(RNA binding);GO:0006396(RNA processing);GO:0003676(nucleic acid binding)
bta-miR-132	ENSBTAG00000008600	TRAF3IP2	TRAF3 interacting protein 2 [Source:HGNC Symbol;Acc:HGNC:1343]	GO:0048305(immunoglobulin secretion);GO:0043123(positive regulation of I-kappaB kinase/NF-kappaB signaling);GO:0006959(humoral immune response);GO:0002230(positive regulation of defense response to virus by host);GO:0001783(B cell apoptotic process);GO:0005102(receptor binding);GO:0007165(signal transduction)	ko04218(Cellular senescence);ko04657(IL-17 signaling pathway)
bta-miR-132	ENSBTAG00000008699	FEM1C	fem-1 homolog C [Source:HGNC Symbol;Acc:HGNC:16933]	GO:0005829(cytosol);GO:0005654(nucleoplasm);GO:0016567(protein ubiquitination);GO:0005737(cytoplasm)
bta-miR-132	ENSBTAG00000008721	MANSC1	MANSC domain containing 1 [Source:HGNC Symbol;Acc:HGNC:25505]	GO:0005575(cellular_component);GO:0008150(biological_process);GO:0003674(molecular_function);GO:0016021(integral component of membrane);GO:0016020(membrane)
bta-miR-132	ENSBTAG00000008755	43166	membrane associated ring-CH-type finger 7 [Source:HGNC Symbol;Acc:HGNC:17393]	GO:0042130(negative regulation of T cell proliferation);GO:0002643(regulation of tolerance induction);GO:0008270(zinc ion binding);GO:0046872(metal ion binding)
bta-miR-132	ENSBTAG00000021039	HNRNPM	heterogeneous nuclear ribonucleoprotein M [Source:HGNC Symbol;Acc:HGNC:5046]	GO:0000398(mRNA splicing, via spliceosome);GO:0003723(RNA binding);GO:0003676(nucleic acid binding);GO:0019904(protein domain specific binding);GO:0000380(alternative mRNA splicing, via spliceosome);GO:0005654(nucleoplasm);GO:0005681(spliceosomal complex);GO:0016020(membrane);GO:0016363(nuclear matrix);GO:0031012(extracellular matrix);GO:0042382(paraspeckles);GO:0070062(extracellular exosome);GO:…	ko03040(Spliceosome)
bta-miR-132	ENSBTAG00000008804	SAAL1	serum amyloid A like 1 [Source:HGNC Symbol;Acc:HGNC:25158]	GO:0005576(extracellular region);GO:0005615(extracellular space)
bta-miR-132	ENSBTAG00000008863	TMEM87A	transmembrane protein 87A [Source:HGNC Symbol;Acc:HGNC:24522]	GO:0016021(integral component of membrane);GO:0016020(membrane);GO:0042147(retrograde transport, endosome to Golgi);GO:0032580(Golgi cisterna membrane)
bta-miR-132	ENSBTAG00000008920	ATP1B4	ATPase Na+/K+ transporting family member beta 4 [Source:HGNC Symbol;Acc:HGNC:808]	GO:0005637(nuclear inner membrane);GO:0006355(regulation of transcription, DNA-templated);GO:0005634(nucleus);GO:0005890(sodium:potassium-exchanging ATPase complex);GO:0006351(transcription, DNA-templated);GO:0016021(integral component of membrane);GO:0016020(membrane)	ko04024(cAMP signaling pathway);ko04022(cGMP - PKG signaling pathway);ko04911(Insulin secretion);ko04918(Thyroid hormone synthesis);ko04919(Thyroid hormone signaling pathway);ko04260(Cardiac muscle contraction);ko04261(Adrenergic signaling in cardiomyocytes);ko04970(Salivary secretion);ko04971(Gastric acid secretion);ko04972(Pancreatic secretion);ko04976(Bile secretion);ko04973(Carbohydrate diges…
bta-miR-132	ENSBTAG00000008947	TKTL2	transketolase like 2 [Source:HGNC Symbol;Acc:HGNC:25313]	GO:0004802(transketolase activity);GO:0008152(metabolic process);GO:0016740(transferase activity);GO:0003824(catalytic activity);GO:0046872(metal ion binding);GO:0005737(cytoplasm)	ko01200(Carbon metabolism);ko01230(Biosynthesis of amino acids);ko00030(Pentose phosphate pathway);ko01051(Biosynthesis of ansamycins)
bta-miR-132	ENSBTAG00000008978	ENSBTAG00000008978	NA	GO:0043967(histone H4 acetylation);GO:0036459(thiol-dependent ubiquitinyl hydrolase activity);GO:0016569(covalent chromatin modification);GO:0016579(protein deubiquitination);GO:0006511(ubiquitin-dependent protein catabolic process);GO:0008234(cysteine-type peptidase activity);GO:0006355(regulation of transcription, DNA-templated);GO:0006351(transcription, DNA-templated);GO:0007049(cell cycle);GO…
bta-miR-132	ENSBTAG00000009055	RNF144B	ring finger protein 144B [Source:HGNC Symbol;Acc:HGNC:21578]	GO:0031966(mitochondrial membrane);GO:0005737(cytoplasm);GO:0042787(protein ubiquitination involved in ubiquitin-dependent protein catabolic process);GO:0004842(ubiquitin-protein transferase activity);GO:0016567(protein ubiquitination);GO:0016740(transferase activity);GO:0046872(metal ion binding);GO:0016021(integral component of membrane);GO:0016020(membrane);GO:0043066(negative regulation of ap…
bta-miR-132	ENSBTAG00000009104	SERP1	stress associated endoplasmic reticulum protein 1 [Source:HGNC Symbol;Acc:HGNC:10759]	GO:0006486(protein glycosylation);GO:0030968(endoplasmic reticulum unfolded protein response);GO:0005783(endoplasmic reticulum);GO:0005881(cytoplasmic microtubule);GO:0005789(endoplasmic reticulum membrane);GO:0015031(protein transport);GO:0006810(transport);GO:0016021(integral component of membrane);GO:0016020(membrane);GO:0001501(skeletal system development);GO:0006006(glucose metabolic process…
bta-miR-132	ENSBTAG00000009191	TUSC3	tumor suppressor candidate 3 [Source:HGNC Symbol;Acc:HGNC:30242]	GO:0008250(oligosaccharyltransferase complex);GO:0050890(cognition);GO:0015693(magnesium ion transport);GO:0015095(magnesium ion transmembrane transporter activity);GO:1903830(magnesium ion transmembrane transport);GO:0016021(integral component of membrane);GO:0016020(membrane);GO:0018279(protein N-linked glycosylation via asparagine);GO:0005739(mitochondrion)	ko00510(N-Glycan biosynthesis);ko04141(Protein processing in endoplasmic reticulum)
bta-miR-132	ENSBTAG00000040065	ENSBTAG00000040065	NA	GO:0003690(double-stranded DNA binding);GO:0003697(single-stranded DNA binding);GO:0003723(RNA binding);GO:0006281(DNA repair);GO:0005634(nucleus)
bta-miR-132	ENSBTAG00000009231	NSDHL	NAD(P) dependent steroid dehydrogenase-like [Source:HGNC Symbol;Acc:HGNC:13398]	GO:0006694(steroid biosynthetic process);GO:0003854(3-beta-hydroxy-delta5-steroid dehydrogenase activity);GO:0016126(sterol biosynthetic process);GO:0006695(cholesterol biosynthetic process);GO:0005811(lipid particle);GO:0005789(endoplasmic reticulum membrane);GO:0005783(endoplasmic reticulum);GO:0008203(cholesterol metabolic process);GO:0008202(steroid metabolic process);GO:0006629(lipid metabol…	ko00100(Steroid biosynthesis)
bta-miR-132	ENSBTAG00000009245	ENSBTAG00000009245	NA	GO:0005515(protein binding);GO:0006470(protein dephosphorylation);GO:0000775(chromosome, centromeric region);GO:0000922(spindle pole);GO:0004721(phosphoprotein phosphatase activity);GO:0005856(cytoskeleton);GO:0016787(hydrolase activity);GO:0005737(cytoplasm);GO:0046872(metal ion binding);GO:0005694(chromosome);GO:0005634(nucleus)	ko03015(mRNA surveillance pathway);ko04350(TGF-beta signaling pathway);ko04390(Hippo signaling pathway);ko04071(Sphingolipid signaling pathway);ko04151(PI3K-Akt signaling pathway);ko04152(AMPK signaling pathway);ko04140(Autophagy - animal);ko04136(Autophagy - other eukaryotes);ko04114(Oocyte meiosis);ko04530(Tight junction);ko04261(Adrenergic signaling in cardiomyocytes);ko04728(Dopaminergic syna…
bta-miR-132	ENSBTAG00000009378	E2F5	E2F transcription factor 5 [Source:HGNC Symbol;Acc:HGNC:3119]	GO:0005737(cytoplasm);GO:0005730(nucleolus);GO:0005634(nucleus);GO:0001650(fibrillar center);GO:0009887(animal organ morphogenesis);GO:0006355(regulation of transcription, DNA-templated);GO:0008134(transcription factor binding);GO:0003700(transcription factor activity, sequence-specific DNA binding);GO:0005667(transcription factor complex);GO:0051726(regulation of cell cycle);GO:0046983(protein d…
bta-miR-132	ENSBTAG00000009396	EXO1	exonuclease 1 [Source:RefSeq peptide;Acc:NP_001291916]	GO:0016604(nuclear body);GO:0005654(nucleoplasm);GO:0005634(nucleus);GO:0045190(isotype switching);GO:0016446(somatic hypermutation of immunoglobulin genes);GO:0006310(DNA recombination);GO:0006298(mismatch repair);GO:0002455(humoral immune response mediated by circulating immunoglobulin);GO:0051908(double-stranded DNA 5'-3' exodeoxyribonuclease activity);GO:0048256(flap endonuclease activity);GO…	ko03430(Mismatch repair)
bta-miR-132	ENSBTAG00000009565	RASA1	RAS p21 protein activator 1 [Source:HGNC Symbol;Acc:HGNC:9871]	GO:0005886(plasma membrane);GO:0001726(ruffle);GO:0048514(blood vessel morphogenesis);GO:0030833(regulation of actin filament polymerization);GO:0007165(signal transduction);GO:0007162(negative regulation of cell adhesion);GO:0001953(negative regulation of cell-matrix adhesion);GO:0051020(GTPase binding);GO:0005102(receptor binding);GO:0046580(negative regulation of Ras protein signal transductio…	ko04014(Ras signaling pathway);ko04010(MAPK signaling pathway);ko04360(Axon guidance)
bta-miR-132	ENSBTAG00000009579	CEP85	centrosomal protein 85 [Source:HGNC Symbol;Acc:HGNC:25309]	GO:0005829(cytosol);GO:0005813(centrosome);GO:0005794(Golgi apparatus);GO:0005730(nucleolus);GO:0000922(spindle pole);GO:0000242(pericentriolar material);GO:0046602(regulation of mitotic centrosome separation);GO:0006469(negative regulation of protein kinase activity)
bta-miR-132	ENSBTAG00000009761	ACTR2	actin-related protein 2 [Source:RefSeq peptide;Acc:NP_001095683]	GO:0070062(extracellular exosome);GO:0030478(actin cap);GO:0016020(membrane);GO:0005938(cell cortex);GO:0005925(focal adhesion);GO:0005885(Arp2/3 protein complex);GO:0005737(cytoplasm);GO:0060271(cilium assembly);GO:0051653(spindle localization);GO:0051321(meiotic cell cycle);GO:0034314(Arp2/3 complex-mediated actin nucleation);GO:0033206(meiotic cytokinesis);GO:0030036(actin cytoskeleton organiz…	ko04530(Tight junction)
bta-miR-132	ENSBTAG00000009768	IFIT3	interferon induced protein with tetratricopeptide repeats 3 [Source:HGNC Symbol;Acc:HGNC:5411]	GO:0035457(cellular response to interferon-alpha);GO:0051607(defense response to virus);GO:0042802(identical protein binding);GO:0008285(negative regulation of cell proliferation);GO:0009615(response to virus);GO:0043066(negative regulation of apoptotic process);GO:0005737(cytoplasm);GO:0005739(mitochondrion);GO:0005829(cytosol)
bta-miR-132	ENSBTAG00000009899	CHID1	chitinase domain containing 1 [Source:HGNC Symbol;Acc:HGNC:28474]	GO:0070062(extracellular exosome);GO:0016020(membrane);GO:0005802(trans-Golgi network);GO:0005770(late endosome);GO:0005764(lysosome);GO:0005634(nucleus);GO:0005615(extracellular space);GO:1900016(negative regulation of cytokine production involved in inflammatory response);GO:0070492(oligosaccharide binding);GO:0008061(chitin binding);GO:0005975(carbohydrate metabolic process);GO:0005576(extrace…
bta-miR-132	ENSBTAG00000009923	ENSBTAG00000009923	NA	GO:0045892(negative regulation of transcription, DNA-templated);GO:0042754(negative regulation of circadian rhythm)
bta-miR-132	ENSBTAG00000010069	EGR1	early growth response 1 [Source:HGNC Symbol;Acc:HGNC:3238]	GO:0006355(regulation of transcription, DNA-templated);GO:0006351(transcription, DNA-templated);GO:0003676(nucleic acid binding);GO:0046872(metal ion binding);GO:0005634(nucleus);GO:0003677(DNA binding);GO:0000976(transcription regulatory region sequence-specific DNA binding);GO:0000977(RNA polymerase II regulatory region sequence-specific DNA binding);GO:0000982(transcription factor activity, RN…	ko04371(Apelin signaling pathway);ko05020(Prion diseases);ko04933(AGE-RAGE signaling pathway in diabetic complications);ko05166(HTLV-I infection)
bta-miR-132	ENSBTAG00000010091	ARL6	ADP ribosylation factor like GTPase 6 [Source:HGNC Symbol;Acc:HGNC:13210]	GO:0034464(BBSome);GO:0006612(protein targeting to membrane);GO:0005543(phospholipid binding);GO:0005930(axoneme);GO:0060170(ciliary membrane);GO:0060271(cilium assembly);GO:0030030(cell projection organization);GO:0042995(cell projection);GO:0005856(cytoskeleton);GO:0005525(GTP binding);GO:0015031(protein transport);GO:0006810(transport);GO:0007264(small GTPase mediated signal transduction);GO:0…
bta-miR-132	ENSBTAG00000010111	ENSBTAG00000010111	NA	GO:0060070(canonical Wnt signaling pathway);GO:0008013(beta-catenin binding);GO:0043565(sequence-specific DNA binding);GO:0005667(transcription factor complex);GO:0044212(transcription regulatory region DNA binding);GO:0006357(regulation of transcription from RNA polymerase II promoter);GO:0003700(transcription factor activity, sequence-specific DNA binding);GO:0016055(Wnt signaling pathway);GO:0…
bta-miR-132	ENSBTAG00000010128	NAP1L5	nucleosome assembly protein 1 like 5 [Source:HGNC Symbol;Acc:HGNC:19968]	GO:0006334(nucleosome assembly);GO:0005634(nucleus)
bta-miR-132	ENSBTAG00000010171	JOSD1	Josephin domain containing 1 [Source:HGNC Symbol;Acc:HGNC:28953]	GO:0016579(protein deubiquitination);GO:0004843(thiol-dependent ubiquitin-specific protease activity);GO:0036459(thiol-dependent ubiquitinyl hydrolase activity);GO:0005737(cytoplasm);GO:0006508(proteolysis);GO:0016787(hydrolase activity);GO:0008233(peptidase activity);GO:0016020(membrane);GO:0005886(plasma membrane)
bta-miR-132	ENSBTAG00000010225	POLR2D	RNA polymerase II subunit D [Source:HGNC Symbol;Acc:HGNC:9191]	GO:0034402(recruitment of 3'-end processing factors to RNA polymerase II holoenzyme complex);GO:0031369(translation initiation factor binding);GO:0003899(DNA-directed 5'-3' RNA polymerase activity);GO:0000288(nuclear-transcribed mRNA catabolic process, deadenylation-dependent decay);GO:0000932(P-body);GO:0005665(DNA-directed RNA polymerase II, core complex);GO:0003727(single-stranded RNA binding)…	ko00230(Purine metabolism);ko00240(Pyrimidine metabolism);ko03020(RNA polymerase);ko05016(Huntington's disease);ko05169(Epstein-Barr virus infection)
bta-miR-132	ENSBTAG00000010227	CPSF2	cleavage and polyadenylation specific factor 2 [Source:HGNC Symbol;Acc:HGNC:2325]	GO:0006398(mRNA 3'-end processing by stem-loop binding and cleavage);GO:0005847(mRNA cleavage and polyadenylation specificity factor complex);GO:0006379(mRNA cleavage);GO:0006378(mRNA polyadenylation);GO:0003723(RNA binding);GO:0006397(mRNA processing);GO:0005634(nucleus);GO:0016020(membrane)	ko03015(mRNA surveillance pathway)
bta-miR-132	ENSBTAG00000010247	FKTN	fukutin [Source:HGNC Symbol;Acc:HGNC:3622]	GO:0005801(cis-Golgi network);GO:0005794(Golgi apparatus);GO:0005783(endoplasmic reticulum);GO:0005634(nucleus);GO:0046329(negative regulation of JNK cascade);GO:0035269(protein O-linked mannosylation);GO:0008285(negative regulation of cell proliferation);GO:0016021(integral component of membrane);GO:0016020(membrane)	ko00515(Mannose type O-glycan biosyntheis)
bta-miR-132	ENSBTAG00000010278	STPG1	sperm tail PG-rich repeat containing 1 [Source:HGNC Symbol;Acc:HGNC:28070]	GO:0005739(mitochondrion);GO:0006915(apoptotic process);GO:0005737(cytoplasm);GO:0005634(nucleus);GO:0043065(positive regulation of apoptotic process);GO:0090073(positive regulation of protein homodimerization activity);GO:1902110(positive regulation of mitochondrial membrane permeability involved in apoptotic process);GO:0005622(intracellular)
bta-miR-132	ENSBTAG00000010456	TADA1	transcriptional adaptor 1 [Source:HGNC Symbol;Acc:HGNC:30631]	GO:0070461(SAGA-type complex);GO:0030914(STAGA complex);GO:0005925(focal adhesion);GO:0005829(cytosol);GO:0005654(nucleoplasm);GO:0000124(SAGA complex);GO:0043966(histone H3 acetylation);GO:0004402(histone acetyltransferase activity);GO:0003713(transcription coactivator activity);GO:0006357(regulation of transcription from RNA polymerase II promoter);GO:0006355(regulation of transcription, DNA-te…
bta-miR-132	ENSBTAG00000010503	TIMM9	translocase of inner mitochondrial membrane 9 [Source:HGNC Symbol;Acc:HGNC:11819]	GO:0072321(chaperone-mediated protein transport);GO:0045039(protein import into mitochondrial inner membrane);GO:0042719(mitochondrial intermembrane space protein transporter complex);GO:0008565(protein transporter activity);GO:0005743(mitochondrial inner membrane);GO:0015031(protein transport);GO:0006810(transport);GO:0005739(mitochondrion);GO:0046872(metal ion binding);GO:0016020(membrane);GO:0…
bta-miR-132	ENSBTAG00000010649	MEF2A	myocyte enhancer factor 2A [Source:HGNC Symbol;Acc:HGNC:6993]	GO:0005829(cytosol);GO:0005654(nucleoplasm);GO:0005667(transcription factor complex);GO:0005634(nucleus);GO:0000790(nuclear chromatin);GO:0071277(cellular response to calcium ion);GO:0070375(ERK5 cascade);GO:0061337(cardiac conduction);GO:0055005(ventricular cardiac myofibril assembly);GO:0048813(dendrite morphogenesis);GO:0048311(mitochondrion distribution);GO:0045944(positive regulation of tran…	ko04371(Apelin signaling pathway);ko04022(cGMP - PKG signaling pathway);ko05418(Fluid shear stress and atherosclerosis)
bta-miR-132	ENSBTAG00000010704	LRRC4	leucine-rich repeat-containing protein 4 [Source:RefSeq peptide;Acc:NP_001014938]	GO:0016021(integral component of membrane);GO:0016020(membrane);GO:0046426(negative regulation of JAK-STAT cascade);GO:0019221(cytokine-mediated signaling pathway);GO:0006469(negative regulation of protein kinase activity);GO:0004860(protein kinase inhibitor activity);GO:0005737(cytoplasm);GO:0050807(regulation of synapse organization);GO:0050808(synapse organization);GO:0097119(postsynaptic dens…	ko04514(Cell adhesion molecules (CAMs));ko04360(Axon guidance)
bta-miR-132	ENSBTAG00000010784	ABT1	activator of basal transcription 1 [Source:HGNC Symbol;Acc:HGNC:17369]	GO:0000447(endonucleolytic cleavage in ITS1 to separate SSU-rRNA from 5.8S rRNA and LSU-rRNA from tricistronic rRNA transcript (SSU-rRNA, 5.8S rRNA, LSU-rRNA));GO:0005730(nucleolus);GO:0003723(RNA binding);GO:0006355(regulation of transcription, DNA-templated);GO:0006351(transcription, DNA-templated);GO:0003676(nucleic acid binding);GO:0005634(nucleus);GO:0003677(DNA binding);GO:0000472(endonucle…
bta-miR-132	ENSBTAG00000010795	ATG14	autophagy related 14 [Source:HGNC Symbol;Acc:HGNC:19962]	GO:0097632(extrinsic component of pre-autophagosomal structure membrane);GO:0097629(extrinsic component of omegasome membrane);GO:0045335(phagocytic vesicle);GO:0044233(ER-mitochondrion membrane contact site);GO:0035032(phosphatidylinositol 3-kinase complex, class III);GO:0034045(pre-autophagosomal structure membrane);GO:0005930(axoneme);GO:0005776(autophagosome);GO:0090207(regulation of triglyce…	ko04140(Autophagy - animal);ko05167(Kaposi's sarcoma-associated herpesvirus infection)
bta-miR-132	ENSBTAG00000010898	SLC30A6	solute carrier family 30 member 6 [Source:HGNC Symbol;Acc:HGNC:19305]	GO:0016020(membrane);GO:0098655(cation transmembrane transport);GO:0071577(zinc II ion transmembrane transport);GO:0061088(regulation of sequestering of zinc ion);GO:0010043(response to zinc ion);GO:0006829(zinc II ion transport);GO:0006812(cation transport);GO:0008324(cation transmembrane transporter activity);GO:0005385(zinc ion transmembrane transporter activity);GO:0005794(Golgi apparatus);GO…
bta-miR-132	ENSBTAG00000010913	SRXN1	sulfiredoxin 1 [Source:HGNC Symbol;Acc:HGNC:16132]	GO:0005829(cytosol);GO:0032542(sulfiredoxin activity);GO:0006979(response to oxidative stress);GO:0016209(antioxidant activity);GO:0016667(oxidoreductase activity, acting on a sulfur group of donors);GO:0034599(cellular response to oxidative stress);GO:0005737(cytoplasm);GO:0098869(cellular oxidant detoxification);GO:0055114(oxidation-reduction process);GO:0016491(oxidoreductase activity);GO:0005…
bta-miR-132	ENSBTAG00000011022	ARPP19	cAMP regulated phosphoprotein 19 [Source:HGNC Symbol;Acc:HGNC:16967]	GO:0004864(protein phosphatase inhibitor activity);GO:0051721(protein phosphatase 2A binding);GO:0000086(G2/M transition of mitotic cell cycle);GO:0050790(regulation of catalytic activity);GO:0005737(cytoplasm);GO:0051301(cell division);GO:0043086(negative regulation of catalytic activity);GO:0007049(cell cycle);GO:0019212(phosphatase inhibitor activity);GO:0019888(protein phosphatase regulator a…
bta-miR-132	ENSBTAG00000011200	ZNF644	zinc finger protein 644 [Source:HGNC Symbol;Acc:HGNC:29222]	GO:0003676(nucleic acid binding)
bta-miR-132	ENSBTAG00000011285	TRMT1L	tRNA methyltransferase 1 like [Source:HGNC Symbol;Acc:HGNC:16782]	GO:0003723(RNA binding);GO:0004809(tRNA (guanine-N2-)-methyltransferase activity);GO:0030488(tRNA methylation);GO:0000049(tRNA binding);GO:0008033(tRNA processing);GO:0032259(methylation);GO:0008168(methyltransferase activity);GO:0016740(transferase activity);GO:0003676(nucleic acid binding)
bta-miR-132	ENSBTAG00000011338	ENSBTAG00000011338	NA	GO:0017015(regulation of transforming growth factor beta receptor signaling pathway)
bta-miR-132	ENSBTAG00000011531	SS18	SS18, nBAF chromatin remodeling complex subunit [Source:HGNC Symbol;Acc:HGNC:11340]	GO:0071564(npBAF complex);GO:0005881(cytoplasmic microtubule);GO:0097150(neuronal stem cell population maintenance);GO:0048013(ephrin receptor signaling pathway);GO:0045944(positive regulation of transcription from RNA polymerase II promoter);GO:0042493(response to drug);GO:0035556(intracellular signal transduction);GO:0007010(cytoskeleton organization);GO:0000902(cell morphogenesis);GO:0000226(m…	ko05202(Transcriptional misregulation in cancers)
bta-miR-132	ENSBTAG00000011544	GAPVD1	GTPase activating protein and VPS9 domains 1 [Source:HGNC Symbol;Acc:HGNC:23375]	GO:0005829(cytosol);GO:0051223(regulation of protein transport);GO:0043087(regulation of GTPase activity);GO:0045296(cadherin binding);GO:0032794(GTPase activating protein binding);GO:0005085(guanyl-nucleotide exchange factor activity);GO:0005096(GTPase activator activity);GO:0005768(endosome);GO:0006897(endocytosis);GO:0043547(positive regulation of GTPase activity);GO:0007165(signal transductio…
bta-miR-132	ENSBTAG00000011556	MED22	mediator complex subunit 22 [Source:HGNC Symbol;Acc:HGNC:11477]	GO:0016592(mediator complex);GO:0001104(RNA polymerase II transcription cofactor activity);GO:0006357(regulation of transcription from RNA polymerase II promoter);GO:0006355(regulation of transcription, DNA-templated);GO:0006351(transcription, DNA-templated);GO:0005634(nucleus)
bta-miR-132	ENSBTAG00000011591	KRR1	KRR1, small subunit processome component homolog [Source:HGNC Symbol;Acc:HGNC:5176]	GO:0032040(small-subunit processome);GO:0000462(maturation of SSU-rRNA from tricistronic rRNA transcript (SSU-rRNA, 5.8S rRNA, LSU-rRNA));GO:0030529(intracellular ribonucleoprotein complex);GO:0005730(nucleolus);GO:0003723(RNA binding);GO:0042254(ribosome biogenesis);GO:0006364(rRNA processing);GO:0003676(nucleic acid binding);GO:0005737(cytoplasm);GO:0005634(nucleus);GO:0016020(membrane);GO:0045…
bta-miR-132	ENSBTAG00000011740	OPALIN	oligodendrocytic myelin paranodal and inner loop protein [Source:HGNC Symbol;Acc:HGNC:20707]	GO:0016021(integral component of membrane);GO:0016020(membrane);GO:0005794(Golgi apparatus);GO:0005886(plasma membrane);GO:0044291(cell-cell contact zone)
bta-miR-132	ENSBTAG00000038700	FAM124B	family with sequence similarity 124 member B [Source:HGNC Symbol;Acc:HGNC:26224]	GO:0005739(mitochondrion);GO:0005654(nucleoplasm);GO:0005634(nucleus)
bta-miR-132	ENSBTAG00000011894	C3orf62	chromosome 3 open reading frame 62 [Source:HGNC Symbol;Acc:HGNC:24771]
bta-miR-132	ENSBTAG00000012074	MYB	MYB proto-oncogene, transcription factor [Source:HGNC Symbol;Acc:HGNC:7545]	GO:0006355(regulation of transcription, DNA-templated);GO:0003677(DNA binding);GO:0051574(positive regulation of histone H3-K9 methylation);GO:0051571(positive regulation of histone H3-K4 methylation);GO:0045944(positive regulation of transcription from RNA polymerase II promoter);GO:0045893(positive regulation of transcription, DNA-templated);GO:0045892(negative regulation of transcription, DNA-…	ko04151(PI3K-Akt signaling pathway);ko05166(HTLV-I infection)
bta-miR-132	ENSBTAG00000012365	ENSBTAG00000012365	Acidic leucine-rich nuclear phosphoprotein 32 family member A [Source:UniProtKB/Swiss-Prot;Acc:P51122]	GO:0016363(nuclear matrix);GO:0005634(nucleus);GO:0006913(nucleocytoplasmic transport);GO:0042393(histone binding);GO:0048471(perinuclear region of cytoplasm);GO:0005783(endoplasmic reticulum);GO:0006355(regulation of transcription, DNA-templated);GO:0006351(transcription, DNA-templated);GO:0005737(cytoplasm);GO:0042981(regulation of apoptotic process)
bta-miR-132	ENSBTAG00000012467	MASP1	mannan binding lectin serine peptidase 1 [Source:HGNC Symbol;Acc:HGNC:6901]	GO:0005829(cytosol);GO:0005654(nucleoplasm);GO:0005615(extracellular space);GO:0001867(complement activation, lectin pathway);GO:0048306(calcium-dependent protein binding);GO:0042803(protein homodimerization activity);GO:0008233(peptidase activity);GO:0005509(calcium ion binding);GO:0004252(serine-type endopeptidase activity);GO:0006508(proteolysis);GO:0016787(hydrolase activity)	ko04610(Complement and coagulation cascades);ko05150(Staphylococcus aureus infection)
bta-miR-132	ENSBTAG00000012544	IFNGR1	interferon gamma receptor 1 [Source:HGNC Symbol;Acc:HGNC:5439]	GO:0043231(intracellular membrane-bounded organelle);GO:0005886(plasma membrane);GO:0005783(endoplasmic reticulum);GO:0051607(defense response to virus);GO:0004896(cytokine receptor activity);GO:0019955(cytokine binding);GO:0019221(cytokine-mediated signaling pathway);GO:0016021(integral component of membrane);GO:0016020(membrane)	ko04630(Jak-STAT signaling pathway);ko04066(HIF-1 signaling pathway);ko04060(Cytokine-cytokine receptor interaction);ko04217(Necroptosis);ko04650(Natural killer cell mediated cytotoxicity);ko04658(Th1 and Th2 cell differentiation);ko04659(Th17 cell differentiation);ko04380(Osteoclast differentiation);ko05321(Inflammatiory bowel disease (IBD));ko05132(Salmonella infection);ko05152(Tuberculosis);ko…
bta-miR-132	ENSBTAG00000012726	PSMB5	proteasome subunit beta 5 [Source:HGNC Symbol;Acc:HGNC:9542]	GO:0005839(proteasome core complex);GO:0051603(proteolysis involved in cellular protein catabolic process);GO:0004298(threonine-type endopeptidase activity);GO:0004175(endopeptidase activity);GO:0000502(proteasome complex);GO:0005737(cytoplasm);GO:0006508(proteolysis);GO:0016787(hydrolase activity);GO:0008233(peptidase activity);GO:0005634(nucleus);GO:0006979(response to oxidative stress);GO:0043…	ko03050(Proteasome)
bta-miR-132	ENSBTAG00000012737	GPR65	G protein-coupled receptor 65 [Source:HGNC Symbol;Acc:HGNC:4517]	GO:0005886(plasma membrane);GO:0090630(activation of GTPase activity);GO:0051496(positive regulation of stress fiber assembly);GO:0031532(actin cytoskeleton reorganization);GO:0010447(response to acidic pH);GO:0030819(positive regulation of cAMP biosynthetic process);GO:0007186(G-protein coupled receptor signaling pathway);GO:0004930(G-protein coupled receptor activity);GO:0035025(positive regula…
bta-miR-132	ENSBTAG00000012804	REEP5	receptor accessory protein 5 [Source:HGNC Symbol;Acc:HGNC:30077]	GO:0071782(endoplasmic reticulum tubular network);GO:0070062(extracellular exosome);GO:0016021(integral component of membrane);GO:0016020(membrane)
bta-miR-132	ENSBTAG00000012865	DEK	DEK proto-oncogene [Source:HGNC Symbol;Acc:HGNC:2768]	GO:0043292(contractile fiber);GO:0005634(nucleus);GO:2001032(regulation of double-strand break repair via nonhomologous end joining);GO:2000779(regulation of double-strand break repair);GO:0006338(chromatin remodeling);GO:0042393(histone binding);GO:0003723(RNA binding);GO:0003682(chromatin binding)
bta-miR-132	ENSBTAG00000012994	LOX	lysyl oxidase [Source:HGNC Symbol;Acc:HGNC:6664]	GO:0005615(extracellular space);GO:0005581(collagen trimer);GO:0005578(proteinaceous extracellular matrix);GO:0005576(extracellular region);GO:0048514(blood vessel morphogenesis);GO:0048251(elastic fiber assembly);GO:0035904(aorta development);GO:0030324(lung development);GO:0030199(collagen fibril organization);GO:0007507(heart development);GO:0001568(blood vessel development);GO:0004720(protein…
bta-miR-132	ENSBTAG00000012995	MCUB	mitochondrial calcium uniporter dominant negative beta subunit [Source:HGNC Symbol;Acc:HGNC:26076]	GO:1990246(uniplex complex);GO:0051560(mitochondrial calcium ion homeostasis);GO:0036444(mitochondrial calcium uptake);GO:0019855(calcium channel inhibitor activity);GO:0031305(integral component of mitochondrial inner membrane);GO:0016021(integral component of membrane);GO:0016020(membrane);GO:0006851(mitochondrial calcium ion transmembrane transport);GO:0005739(mitochondrion);GO:0031224(intrins…
bta-miR-132	ENSBTAG00000013060	IQGAP1	IQ motif containing GTPase activating protein 1 [Source:HGNC Symbol;Acc:HGNC:6110]	GO:0070062(extracellular exosome);GO:0043005(neuron projection);GO:0036464(cytoplasmic ribonucleoprotein granule);GO:0036057(slit diaphragm);GO:0031252(cell leading edge);GO:0031234(extrinsic component of cytoplasmic side of plasma membrane);GO:0030496(midbody);GO:0030529(intracellular ribonucleoprotein complex);GO:0016328(lateral plasma membrane);GO:0016020(membrane);GO:0005925(focal adhesion);G…	ko04520(Adherens junction);ko04810(Regulation of actin cytoskeleton);ko05205(Proteoglycans in cancer)
bta-miR-132	ENSBTAG00000013215	MREG	melanoregulin [Source:HGNC Symbol;Acc:HGNC:25478]	GO:0043234(protein complex);GO:0048066(developmental pigmentation);GO:0042470(melanosome);GO:0043473(pigmentation);GO:0032402(melanosome transport);GO:0030318(melanocyte differentiation)
bta-miR-132	ENSBTAG00000039916	SMAD2	SMAD family member 2 [Source:HGNC Symbol;Acc:HGNC:6768]	GO:0071144(SMAD2-SMAD3 protein complex);GO:0071141(SMAD protein complex);GO:0032444(activin responsive factor complex);GO:0005737(cytoplasm);GO:0005667(transcription factor complex);GO:0005634(nucleus);GO:0000790(nuclear chromatin);GO:1900224(positive regulation of nodal signaling pathway involved in determination of lateral mesoderm left/right asymmetry);GO:0070723(response to cholesterol);GO:00…	ko04350(TGF-beta signaling pathway);ko04390(Hippo signaling pathway);ko04371(Apelin signaling pathway);ko04068(FoxO signaling pathway);ko04144(Endocytosis);ko04110(Cell cycle);ko04218(Cellular senescence);ko04520(Adherens junction);ko04550(Signaling pathways regulating pluripotency of stem cells);ko04659(Th17 cell differentiation);ko04926(Relaxin signaling pathway);ko05200(Pathways in cancer);ko0…
bta-miR-132	ENSBTAG00000013284	ENSBTAG00000013284	NA	GO:0031410(cytoplasmic vesicle);GO:2001240(negative regulation of extrinsic apoptotic signaling pathway in absence of ligand);GO:0032411(positive regulation of transporter activity);GO:0001558(regulation of cell growth);GO:0017081(chloride channel regulator activity);GO:0004674(protein serine/threonine kinase activity);GO:0015459(potassium channel regulator activity);GO:0005246(calcium channel re…	ko04068(FoxO signaling pathway);ko04151(PI3K-Akt signaling pathway)
bta-miR-132	ENSBTAG00000013294	DYRK3	dual specificity tyrosine phosphorylation regulated kinase 3 [Source:HGNC Symbol;Acc:HGNC:3094]	GO:0043231(intracellular membrane-bounded organelle);GO:0010494(cytoplasmic stress granule);GO:0005829(cytosol);GO:0005737(cytoplasm);GO:0005654(nucleoplasm);GO:0005634(nucleus);GO:1903432(regulation of TORC1 signaling);GO:0080135(regulation of cellular response to stress);GO:0043518(negative regulation of DNA damage response, signal transduction by p53 class mediator);GO:0043066(negative regulat…
bta-miR-132	ENSBTAG00000013317	ENSBTAG00000013317	NA	GO:0045739(positive regulation of DNA repair);GO:0010212(response to ionizing radiation);GO:0043130(ubiquitin binding);GO:0003682(chromatin binding);GO:0006302(double-strand break repair);GO:0016567(protein ubiquitination);GO:0004842(ubiquitin-protein transferase activity);GO:0000151(ubiquitin ligase complex);GO:0016569(covalent chromatin modification);GO:0042393(histone binding);GO:0016740(trans…
bta-miR-132	ENSBTAG00000013577	SLC1A5	solute carrier family 1 member 5 [Source:HGNC Symbol;Acc:HGNC:10943]	GO:0070062(extracellular exosome);GO:0016020(membrane);GO:0005886(plasma membrane);GO:0015293(symporter activity);GO:0055085(transmembrane transport);GO:0006810(transport);GO:0016021(integral component of membrane)	ko04974(Protein digestion and absorption);ko05230(Central carbon metabolism in cancer)
bta-miR-132	ENSBTAG00000013606	ENSBTAG00000013606	NA	GO:0000413(protein peptidyl-prolyl isomerization);GO:0003755(peptidyl-prolyl cis-trans isomerase activity);GO:0016853(isomerase activity);GO:0016021(integral component of membrane);GO:0016020(membrane)
bta-miR-132	ENSBTAG00000013662	COL8A1	collagen type VIII alpha 1 chain [Source:HGNC Symbol;Acc:HGNC:2215]	GO:0070062(extracellular exosome);GO:0031012(extracellular matrix);GO:0005615(extracellular space);GO:0050673(epithelial cell proliferation);GO:0048593(camera-type eye morphogenesis);GO:0035987(endodermal cell differentiation);GO:0010811(positive regulation of cell-substrate adhesion);GO:0005581(collagen trimer);GO:0005576(extracellular region)
bta-miR-132	ENSBTAG00000013960	PSAT1	phosphoserine aminotransferase 1 [Source:HGNC Symbol;Acc:HGNC:19129]	GO:0070062(extracellular exosome);GO:0006564(L-serine biosynthetic process);GO:0005829(cytosol);GO:0004648(O-phospho-L-serine:2-oxoglutarate aminotransferase activity);GO:0008483(transaminase activity);GO:0005737(cytoplasm);GO:0008652(cellular amino acid biosynthetic process);GO:0016740(transferase activity);GO:0003824(catalytic activity)	ko01200(Carbon metabolism);ko01230(Biosynthesis of amino acids);ko00260(Glycine,ko serine and threonine metabolism);ko00750(Vitamin B6 metabolism)
bta-miR-132	ENSBTAG00000013981	SPTSSA	serine palmitoyltransferase small subunit A [Source:HGNC Symbol;Acc:HGNC:20361]	GO:0006665(sphingolipid metabolic process);GO:0005789(endoplasmic reticulum membrane);GO:0005783(endoplasmic reticulum);GO:0006629(lipid metabolic process);GO:0016021(integral component of membrane);GO:0016020(membrane);GO:0004758(serine C-palmitoyltransferase activity);GO:0017059(serine C-palmitoyltransferase complex);GO:0046513(ceramide biosynthetic process)
bta-miR-132	ENSBTAG00000014023	SIRT1	sirtuin 1 [Source:HGNC Symbol;Acc:HGNC:14929]	GO:0035098(ESC/E(Z) complex);GO:0016605(PML body);GO:0033553(rDNA heterochromatin);GO:0005829(cytosol);GO:0005739(mitochondrion);GO:0005737(cytoplasm);GO:0005730(nucleolus);GO:0005720(nuclear heterochromatin);GO:0005719(nuclear euchromatin);GO:0005677(chromatin silencing complex);GO:0005654(nucleoplasm);GO:0005637(nuclear inner membrane);GO:0005635(nuclear envelope);GO:0005634(nucleus);GO:0000790…	ko04068(FoxO signaling pathway);ko04152(AMPK signaling pathway);ko04218(Cellular senescence);ko04922(Glucagon signaling pathway);ko04211(Longevity regulating pathway - mammal);ko04213(Longevity regulating pathway - multiple species);ko05206(MicroRNAs in cancer);ko05031(Amphetamine addiction)
bta-miR-132	ENSBTAG00000014080	METTL14	methyltransferase like 14 [Source:HGNC Symbol;Acc:HGNC:29330]	GO:0036396(MIS complex);GO:0005654(nucleoplasm);GO:0005634(nucleus);GO:0080009(mRNA methylation);GO:0061157(mRNA destabilization);GO:0019827(stem cell population maintenance);GO:0000398(mRNA splicing, via spliceosome);GO:0016422(mRNA (2'-O-methyladenosine-N6-)-methyltransferase activity);GO:0003729(mRNA binding);GO:0006139(nucleobase-containing compound metabolic process);GO:0008168(methyltransfe…
bta-miR-132	ENSBTAG00000014091	ARHGEF3	Rho guanine nucleotide exchange factor 3 [Source:HGNC Symbol;Acc:HGNC:683]	GO:0005622(intracellular);GO:0035023(regulation of Rho protein signal transduction);GO:0005089(Rho guanyl-nucleotide exchange factor activity);GO:0005085(guanyl-nucleotide exchange factor activity);GO:0035556(intracellular signal transduction);GO:0043547(positive regulation of GTPase activity)
bta-miR-132	ENSBTAG00000014353	SRP14	signal recognition particle 14 [Source:HGNC Symbol;Acc:HGNC:11299]	GO:0070062(extracellular exosome);GO:0048500(signal recognition particle);GO:0005786(signal recognition particle, endoplasmic reticulum targeting);GO:0005634(nucleus);GO:0045047(protein targeting to ER);GO:0042493(response to drug);GO:0006614(SRP-dependent cotranslational protein targeting to membrane);GO:0008312(7S RNA binding);GO:0030942(endoplasmic reticulum signal peptide binding);GO:0003723(…	ko03060(Protein export)
bta-miR-132	ENSBTAG00000014479	TUBGCP4	tubulin gamma complex associated protein 4 [Source:HGNC Symbol;Acc:HGNC:16691]	GO:0055037(recycling endosome);GO:0016020(membrane);GO:0005813(centrosome);GO:0005815(microtubule organizing center);GO:0000930(gamma-tubulin complex);GO:0000922(spindle pole);GO:0000923(equatorial microtubule organizing center);GO:0090307(mitotic spindle assembly);GO:0051415(interphase microtubule nucleation by interphase microtubule organizing center);GO:0051298(centrosome duplication);GO:00311…
bta-miR-132	ENSBTAG00000014501	FERMT2	fermitin family member 2 [Source:HGNC Symbol;Acc:HGNC:15767]	GO:0031941(filamentous actin);GO:0031234(extrinsic component of cytoplasmic side of plasma membrane);GO:0005925(focal adhesion);GO:0005737(cytoplasm);GO:0005654(nucleoplasm);GO:0005634(nucleus);GO:0001725(stress fiber);GO:0072657(protein localization to membrane);GO:0048041(focal adhesion assembly);GO:0034446(substrate adhesion-dependent cell spreading);GO:0033622(integrin activation);GO:0016055(…
bta-miR-132	ENSBTAG00000014530	NTNG1	netrin G1 [Source:HGNC Symbol;Acc:HGNC:23319]	GO:0046658(anchored component of plasma membrane);GO:0005886(plasma membrane);GO:0007409(axonogenesis)	ko04514(Cell adhesion molecules (CAMs));ko04360(Axon guidance)
bta-miR-132	ENSBTAG00000014628	OAS2	2'-5'-oligoadenylate synthase 2 [Source:UniProtKB/Swiss-Prot;Acc:F1N3B8]	GO:0048471(perinuclear region of cytoplasm);GO:0043231(intracellular membrane-bounded organelle);GO:0016020(membrane);GO:0005829(cytosol);GO:0005654(nucleoplasm);GO:0018377(protein myristoylation);GO:0006486(protein glycosylation);GO:0005524(ATP binding);GO:0003725(double-stranded RNA binding);GO:0001730(2'-5'-oligoadenylate synthetase activity);GO:0009615(response to virus);GO:0051607(defense re…	ko04621(NOD-like receptor signaling pathway);ko05162(Measles);ko05164(Influenza A);ko05160(Hepatitis C);ko05168(Herpes simplex infection)
bta-miR-132	ENSBTAG00000014700	DYNC1LI1	dynein cytoplasmic 1 light intermediate chain 1 [Source:HGNC Symbol;Acc:HGNC:18745]	GO:0005868(cytoplasmic dynein complex);GO:0045504(dynein heavy chain binding);GO:0000226(microtubule cytoskeleton organization);GO:0005813(centrosome);GO:0007018(microtubule-based movement);GO:0003777(microtubule motor activity);GO:0003723(RNA binding);GO:0019003(GDP binding);GO:0090267(positive regulation of mitotic cell cycle spindle assembly checkpoint);GO:0000776(kinetochore);GO:0000922(spind…	ko04145(Phagosome);ko04962(Vasopressin-regulated water reabsorption);ko05132(Salmonella infection)
bta-miR-132	ENSBTAG00000014799	ARMC7	armadillo repeat containing 7 [Source:HGNC Symbol;Acc:HGNC:26168]	GO:0016342(catenin complex);GO:0045296(cadherin binding);GO:0045294(alpha-catenin binding);GO:0019903(protein phosphatase binding);GO:0005737(cytoplasm);GO:0005634(nucleus)
bta-miR-132	ENSBTAG00000027809	ENSBTAG00000027809	NA
bta-miR-132	ENSBTAG00000014911	LEP	leptin [Source:HGNC Symbol;Acc:HGNC:6553]	GO:0005737(cytoplasm);GO:0005615(extracellular space);GO:2000366(positive regulation of STAT protein import into nucleus);GO:1990051(activation of protein kinase C activity);GO:1900745(positive regulation of p38MAPK cascade);GO:1900180(regulation of protein localization to nucleus);GO:1900015(regulation of cytokine production involved in inflammatory response);GO:0098868(bone growth);GO:0090335(r…	ko04630(Jak-STAT signaling pathway);ko04152(AMPK signaling pathway);ko04080(Neuroactive ligand-receptor interaction);ko04060(Cytokine-cytokine receptor interaction);ko04920(Adipocytokine signaling pathway);ko04932(Non-alcoholic fatty liver disease (NAFLD))
bta-miR-132	ENSBTAG00000015053	CFL2	cofilin 2 [Source:HGNC Symbol;Acc:HGNC:1875]	GO:0016363(nuclear matrix);GO:0030042(actin filament depolymerization);GO:0051015(actin filament binding);GO:0015629(actin cytoskeleton);GO:0003779(actin binding);GO:0005856(cytoskeleton);GO:0005622(intracellular);GO:0005737(cytoplasm);GO:0005634(nucleus);GO:0007015(actin filament organization);GO:0007519(skeletal muscle tissue development);GO:0030043(actin filament fragmentation);GO:0030836(posi…	ko04810(Regulation of actin cytoskeleton);ko04666(Fc gamma R-mediated phagocytosis);ko04360(Axon guidance);ko05133(Pertussis)
bta-miR-132	ENSBTAG00000015066	LANCL1	LanC like 1 [Source:HGNC Symbol;Acc:HGNC:6508]	GO:0070062(extracellular exosome);GO:0050750(low-density lipoprotein particle receptor binding);GO:0043295(glutathione binding);GO:0017124(SH3 domain binding);GO:0008270(zinc ion binding);GO:0007165(signal transduction);GO:0005886(plasma membrane)
bta-miR-132	ENSBTAG00000015076	LATS1	large tumor suppressor kinase 1 [Source:HGNC Symbol;Acc:HGNC:6514]	GO:0000278(mitotic cell cycle);GO:0000922(spindle pole);GO:2000058(regulation of protein ubiquitination involved in ubiquitin-dependent protein catabolic process);GO:0090090(negative regulation of canonical Wnt signaling pathway);GO:0060644(mammary gland epithelial cell differentiation);GO:0051220(cytoplasmic sequestering of protein);GO:0045736(negative regulation of cyclin-dependent protein seri…	ko04390(Hippo signaling pathway);ko04392(Hippo signaling pathway - multiple species)
bta-miR-132	ENSBTAG00000015253	COX19	COX19, cytochrome c oxidase assembly factor [Source:HGNC Symbol;Acc:HGNC:28074]	GO:0005829(cytosol);GO:0033617(mitochondrial respiratory chain complex IV assembly);GO:0009060(aerobic respiration);GO:0005758(mitochondrial intermembrane space);GO:0005737(cytoplasm)
bta-miR-132	ENSBTAG00000015336	PRUNE1	prune exopolyphosphatase 1 [Source:HGNC Symbol;Acc:HGNC:13420]	GO:0004427(inorganic diphosphatase activity);GO:0016462(pyrophosphatase activity);GO:0005925(focal adhesion);GO:0030054(cell junction);GO:0016311(dephosphorylation);GO:0005737(cytoplasm);GO:0046872(metal ion binding);GO:0016787(hydrolase activity);GO:0005634(nucleus);GO:0005829(cytosol);GO:0015631(tubulin binding);GO:0016791(phosphatase activity);GO:0031113(regulation of microtubule polymerizatio…	ko00230(Purine metabolism)
bta-miR-132	ENSBTAG00000015467	FAM184A	family with sequence similarity 184 member A [Source:HGNC Symbol;Acc:HGNC:20991]	GO:0005615(extracellular space)
bta-miR-132	ENSBTAG00000015549	PCDH18	protocadherin 18 [Source:HGNC Symbol;Acc:HGNC:14268]	GO:0007420(brain development);GO:0007399(nervous system development);GO:0007156(homophilic cell adhesion via plasma membrane adhesion molecules);GO:0007155(cell adhesion);GO:0005886(plasma membrane);GO:0016020(membrane);GO:0005509(calcium ion binding);GO:0016021(integral component of membrane)
bta-miR-132	ENSBTAG00000015669	ADAT1	adenosine deaminase, tRNA specific 1 [Source:HGNC Symbol;Acc:HGNC:228]	GO:0008033(tRNA processing);GO:0006396(RNA processing);GO:0008251(tRNA-specific adenosine deaminase activity);GO:0004000(adenosine deaminase activity);GO:0003723(RNA binding)
bta-miR-132	ENSBTAG00000015683	ENSBTAG00000015683	NA	GO:0005524(ATP binding);GO:0000166(nucleotide binding)	ko04530(Tight junction);ko04612(Antigen processing and presentation)
bta-miR-132	ENSBTAG00000015728	NSUN3	NOP2/Sun RNA methyltransferase family member 3 [Source:HGNC Symbol;Acc:HGNC:26208]	GO:0070129(regulation of mitochondrial translation);GO:0031167(rRNA methylation);GO:0005762(mitochondrial large ribosomal subunit);GO:0000049(tRNA binding);GO:0003723(RNA binding);GO:0032259(methylation);GO:0008168(methyltransferase activity);GO:0016740(transferase activity);GO:0005759(mitochondrial matrix);GO:0005739(mitochondrion);GO:0016428(tRNA (cytosine-5-)-methyltransferase activity);GO:000…
bta-miR-132	ENSBTAG00000015713	TLK2	tousled like kinase 2 [Source:HGNC Symbol;Acc:HGNC:11842]	GO:0048471(perinuclear region of cytoplasm);GO:0005882(intermediate filament);GO:0005634(nucleus);GO:0071480(cellular response to gamma radiation);GO:0035556(intracellular signal transduction);GO:0032435(negative regulation of proteasomal ubiquitin-dependent protein catabolic process);GO:0018105(peptidyl-serine phosphorylation);GO:0007059(chromosome segregation);GO:0006974(cellular response to DN…
bta-miR-132	ENSBTAG00000039153	RPS6KA4	ribosomal protein S6 kinase A4 [Source:HGNC Symbol;Acc:HGNC:10433]	GO:0005829(cytosol);GO:0005654(nucleoplasm);GO:0005634(nucleus);GO:0070498(interleukin-1-mediated signaling pathway);GO:0045944(positive regulation of transcription from RNA polymerase II promoter);GO:0043988(histone H3-S28 phosphorylation);GO:0043987(histone H3-S10 phosphorylation);GO:0035556(intracellular signal transduction);GO:0035066(positive regulation of histone acetylation);GO:0033129(pos…	ko04010(MAPK signaling pathway);ko04668(TNF signaling pathway)
bta-miR-132	ENSBTAG00000015781	TRMT13	tRNA methyltransferase 13 homolog [Source:HGNC Symbol;Acc:HGNC:25502]	GO:0008175(tRNA methyltransferase activity);GO:0030488(tRNA methylation);GO:0008168(methyltransferase activity);GO:0008033(tRNA processing)
bta-miR-132	ENSBTAG00000015958	ENSBTAG00000015958	NA	GO:0005789(endoplasmic reticulum membrane);GO:0000139(Golgi membrane);GO:0016192(vesicle-mediated transport);GO:0005484(SNAP receptor activity);GO:0005794(Golgi apparatus);GO:0031902(late endosome membrane);GO:0031201(SNARE complex);GO:0005829(cytosol);GO:0012507(ER to Golgi transport vesicle membrane);GO:0048280(vesicle fusion with Golgi apparatus);GO:0006896(Golgi to vacuole transport);GO:00421…	ko04130(SNARE interactions in vesicular transport)
bta-miR-132	ENSBTAG00000015976	PHF12	PHD finger protein 12 [Source:HGNC Symbol;Acc:HGNC:20816]	GO:0017053(transcriptional repressor complex);GO:0016580(Sin3 complex);GO:0005654(nucleoplasm);GO:0005634(nucleus);GO:0045892(negative regulation of transcription, DNA-templated);GO:0000122(negative regulation of transcription from RNA polymerase II promoter);GO:0003712(transcription cofactor activity);GO:0035091(phosphatidylinositol binding);GO:0001222(transcription corepressor binding);GO:00011…
bta-miR-132	ENSBTAG00000016156	MAPK3	mitogen-activated protein kinase 3 [Source:HGNC Symbol;Acc:HGNC:6877]	GO:0070062(extracellular exosome);GO:0031143(pseudopodium);GO:0005829(cytosol);GO:0005737(cytoplasm);GO:0005635(nuclear envelope);GO:0005634(nucleus);GO:2000657(negative regulation of apolipoprotein binding);GO:1904417(positive regulation of xenophagy);GO:1904355(positive regulation of telomere capping);GO:0071260(cellular response to mechanical stimulus);GO:0070849(response to epidermal growth f…	ko04014(Ras signaling pathway);ko04015(Rap1 signaling pathway);ko04010(MAPK signaling pathway);ko04012(ErbB signaling pathway);ko04350(TGF-beta signaling pathway);ko04370(VEGF signaling pathway);ko04371(Apelin signaling pathway);ko04668(TNF signaling pathway);ko04066(HIF-1 signaling pathway);ko04068(FoxO signaling pathway);ko04072(Phospholipase D signaling pathway);ko04071(Sphingolipid signaling …
bta-miR-132	ENSBTAG00000016240	RNF157	RING finger protein 157 [Source:RefSeq peptide;Acc:NP_001192547]
bta-miR-132	ENSBTAG00000016338	SPPL3	signal peptide peptidase like 3 [Source:HGNC Symbol;Acc:HGNC:30424]	GO:0071556(integral component of lumenal side of endoplasmic reticulum membrane);GO:0071458(integral component of cytoplasmic side of endoplasmic reticulum membrane);GO:0043231(intracellular membrane-bounded organelle);GO:0033116(endoplasmic reticulum-Golgi intermediate compartment membrane);GO:0030660(Golgi-associated vesicle membrane);GO:0016020(membrane);GO:0005886(plasma membrane);GO:0005791(…
bta-miR-132	ENSBTAG00000016369	TSEN15	tRNA splicing endonuclease subunit 15 [Source:HGNC Symbol;Acc:HGNC:16791]	GO:0090502(RNA phosphodiester bond hydrolysis, endonucleolytic);GO:0006388(tRNA splicing, via endonucleolytic cleavage and ligation);GO:0000213(tRNA-intron endonuclease activity);GO:0090501(RNA phosphodiester bond hydrolysis);GO:0090305(nucleic acid phosphodiester bond hydrolysis);GO:0004519(endonuclease activity)
bta-miR-132	ENSBTAG00000016481	CALU	calumenin [Source:HGNC Symbol;Acc:HGNC:1458]	GO:0016020(membrane);GO:0005783(endoplasmic reticulum);GO:0005509(calcium ion binding)
bta-miR-132	ENSBTAG00000016522	C15orf40	chromosome 15 open reading frame 40 [Source:HGNC Symbol;Acc:HGNC:28443]
bta-miR-132	ENSBTAG00000016541	CAMK1G	calcium/calmodulin dependent protein kinase IG [Source:HGNC Symbol;Acc:HGNC:14585]	GO:0012505(endomembrane system);GO:0005954(calcium- and calmodulin-dependent protein kinase complex);GO:0005886(plasma membrane);GO:0004683(calmodulin-dependent protein kinase activity);GO:0005516(calmodulin binding);GO:0018107(peptidyl-threonine phosphorylation);GO:0005622(intracellular);GO:0018105(peptidyl-serine phosphorylation);GO:0004674(protein serine/threonine kinase activity);GO:0035556(i…	ko04921(Oxytocin signaling pathway);ko04925(Aldosterone synthesis and secretion)
bta-miR-132	ENSBTAG00000016720	RAB1A	RAB1A, member RAS oncogene family [Source:HGNC Symbol;Acc:HGNC:9758]	GO:0003924(GTPase activity);GO:0005525(GTP binding);GO:0070062(extracellular exosome);GO:0042470(melanosome);GO:0005794(Golgi apparatus);GO:0000139(Golgi membrane);GO:1903020(positive regulation of glycoprotein metabolic process);GO:0090110(cargo loading into COPII-coated vesicle);GO:0072606(interleukin-8 secretion);GO:0047496(vesicle transport along microtubule);GO:0042742(defense response to ba…	ko05134(Legionellosis)
bta-miR-132	ENSBTAG00000016744	CAPRIN1	caprin-1 [Source:RefSeq peptide;Acc:NP_001069530]	GO:0016020(membrane);GO:0010494(cytoplasmic stress granule);GO:0005829(cytosol);GO:0061003(positive regulation of dendritic spine morphogenesis);GO:0050775(positive regulation of dendrite morphogenesis);GO:0003723(RNA binding)
bta-miR-132	ENSBTAG00000037558	ENSBTAG00000037558	Growth-regulated protein homolog beta [Source:UniProtKB/Swiss-Prot;Acc:O46677]	GO:0060326(cell chemotaxis);GO:0090023(positive regulation of neutrophil chemotaxis);GO:0045236(CXCR chemokine receptor binding);GO:0070098(chemokine-mediated signaling pathway);GO:0008009(chemokine activity);GO:0007186(G-protein coupled receptor signaling pathway);GO:0008083(growth factor activity);GO:0006935(chemotaxis);GO:0005615(extracellular space);GO:0006955(immune response);GO:0005125(cyto…	ko04668(TNF signaling pathway);ko04060(Cytokine-cytokine receptor interaction);ko04621(NOD-like receptor signaling pathway);ko04657(IL-17 signaling pathway);ko04062(Chemokine signaling pathway);ko05132(Salmonella infection);ko05134(Legionellosis);ko05167(Kaposi's sarcoma-associated herpesvirus infection)
bta-miR-132	ENSBTAG00000016846	YWHAB	tyrosine 3-monooxygenase/tryptophan 5-monooxygenase activation protein beta [Source:HGNC Symbol;Acc:HGNC:12849]	GO:0070062(extracellular exosome);GO:0048471(perinuclear region of cytoplasm);GO:0016020(membrane);GO:0005829(cytosol);GO:0005925(focal adhesion);GO:0005737(cytoplasm);GO:0051220(cytoplasmic sequestering of protein);GO:0045744(negative regulation of G-protein coupled receptor protein signaling pathway);GO:0043085(positive regulation of catalytic activity);GO:0035308(negative regulation of protein…	ko04390(Hippo signaling pathway);ko04151(PI3K-Akt signaling pathway);ko04110(Cell cycle);ko04114(Oocyte meiosis);ko05203(Viral carcinogenesis);ko05161(Hepatitis B);ko05169(Epstein-Barr virus infection)
bta-miR-132	ENSBTAG00000016869	POLD3	DNA polymerase delta 3, accessory subunit [Source:HGNC Symbol;Acc:HGNC:20932]	GO:0005634(nucleus);GO:0006297(nucleotide-excision repair, DNA gap filling);GO:0006260(DNA replication)	ko00230(Purine metabolism);ko00240(Pyrimidine metabolism);ko03030(DNA replication);ko03410(Base excision repair);ko03420(Nucleotide excision repair);ko03430(Mismatch repair);ko03440(Homologous recombination);ko05166(HTLV-I infection)
bta-miR-132	ENSBTAG00000016961	RAP2B	RAP2B, member of RAS oncogene family [Source:HGNC Symbol;Acc:HGNC:9862]	GO:0070062(extracellular exosome);GO:0055038(recycling endosome membrane);GO:0055037(recycling endosome);GO:0045121(membrane raft);GO:0044291(cell-cell contact zone);GO:0016020(membrane);GO:0005923(bicellular tight junction);GO:0005886(plasma membrane);GO:0005829(cytosol);GO:0070527(platelet aggregation);GO:0061097(regulation of protein tyrosine kinase activity);GO:0032486(Rap protein signal tran…
bta-miR-132	ENSBTAG00000008288	ANKRD26	ankyrin repeat domain-containing protein 26 [Source:RefSeq peptide;Acc:NP_001107239]
bta-miR-132	ENSBTAG00000017132	TTC22	tetratricopeptide repeat domain 22 [Source:HGNC Symbol;Acc:HGNC:26067]
bta-miR-132	ENSBTAG00000030305	ENSBTAG00000030305	NA	GO:0005681(spliceosomal complex);GO:0030529(intracellular ribonucleoprotein complex);GO:0000398(mRNA splicing, via spliceosome)
bta-miR-132	ENSBTAG00000011022	ARPP19	cAMP regulated phosphoprotein 19 [Source:HGNC Symbol;Acc:HGNC:16967]	GO:0004864(protein phosphatase inhibitor activity);GO:0051721(protein phosphatase 2A binding);GO:0000086(G2/M transition of mitotic cell cycle);GO:0050790(regulation of catalytic activity);GO:0005737(cytoplasm);GO:0051301(cell division);GO:0043086(negative regulation of catalytic activity);GO:0007049(cell cycle);GO:0019212(phosphatase inhibitor activity);GO:0019888(protein phosphatase regulator a…
bta-miR-132	ENSBTAG00000017287	DRAM1	DNA damage regulated autophagy modulator 1 [Source:HGNC Symbol;Acc:HGNC:25645]	GO:0005764(lysosome);GO:0005737(cytoplasm);GO:0010506(regulation of autophagy);GO:0016021(integral component of membrane);GO:0016020(membrane)
bta-miR-132	ENSBTAG00000017313	ADA2	adenosine deaminase 2 [Source:HGNC Symbol;Acc:HGNC:1839]	GO:0005615(extracellular space);GO:0006154(adenosine catabolic process);GO:0043394(proteoglycan binding);GO:0042803(protein homodimerization activity);GO:0031685(adenosine receptor binding);GO:0008270(zinc ion binding);GO:0004000(adenosine deaminase activity);GO:0008083(growth factor activity);GO:0019239(deaminase activity);GO:0043103(hypoxanthine salvage);GO:0046103(inosine biosynthetic process)
bta-miR-132	ENSBTAG00000017393	L3MBTL3	L3MBTL3, histone methyl-lysine binding protein [Source:HGNC Symbol;Acc:HGNC:23035]	GO:0003700(transcription factor activity, sequence-specific DNA binding);GO:0006355(regulation of transcription, DNA-templated);GO:0008270(zinc ion binding);GO:0005634(nucleus);GO:0005730(nucleolus);GO:0043249(erythrocyte maturation);GO:0030851(granulocyte differentiation);GO:0030225(macrophage differentiation);GO:0030099(myeloid cell differentiation)
bta-miR-132	ENSBTAG00000017452	RCAN3	RCAN family member 3 [Source:HGNC Symbol;Acc:HGNC:3042]	GO:0019722(calcium-mediated signaling);GO:0050790(regulation of catalytic activity);GO:0005737(cytoplasm);GO:0003676(nucleic acid binding);GO:0008597(calcium-dependent protein serine/threonine phosphatase regulator activity);GO:0031013(troponin I binding);GO:0070884(regulation of calcineurin-NFAT signaling cascade)
bta-miR-132	ENSBTAG00000035556	ENSBTAG00000035556	NA
bta-miR-132	ENSBTAG00000017676	TPK1	thiamin pyrophosphokinase 1 [Source:HGNC Symbol;Acc:HGNC:17358]	GO:0016310(phosphorylation);GO:0016301(kinase activity);GO:0016740(transferase activity);GO:0005524(ATP binding);GO:0000166(nucleotide binding);GO:0004788(thiamine diphosphokinase activity);GO:0030975(thiamine binding);GO:0006772(thiamine metabolic process);GO:0009229(thiamine diphosphate biosynthetic process)	ko00730(Thiamine metabolism)
bta-miR-132	ENSBTAG00000017729	NR2C1	nuclear receptor subfamily 2 group C member 1 [Source:HGNC Symbol;Acc:HGNC:7971]	GO:0016605(PML body);GO:0005634(nucleus);GO:0048386(positive regulation of retinoic acid receptor signaling pathway);GO:0045892(negative regulation of transcription, DNA-templated);GO:0000122(negative regulation of transcription from RNA polymerase II promoter);GO:0042826(histone deacetylase binding);GO:0042803(protein homodimerization activity);GO:0003677(DNA binding);GO:0001078(transcriptional …
bta-miR-132	ENSBTAG00000018214	SHISA2	shisa family member 2 [Source:HGNC Symbol;Acc:HGNC:20366]	GO:0005783(endoplasmic reticulum);GO:0040037(negative regulation of fibroblast growth factor receptor signaling pathway);GO:0030178(negative regulation of Wnt signaling pathway);GO:0005789(endoplasmic reticulum membrane);GO:0007275(multicellular organism development);GO:0016021(integral component of membrane);GO:0016020(membrane)
bta-miR-132	ENSBTAG00000018216	SKA1	spindle and kinetochore associated complex subunit 1 [Source:HGNC Symbol;Acc:HGNC:28109]	GO:0015630(microtubule cytoskeleton);GO:0005876(spindle microtubule);GO:0000940(condensed chromosome outer kinetochore);GO:0051301(cell division);GO:0031110(regulation of microtubule polymerization or depolymerization);GO:0007059(chromosome segregation);GO:0008017(microtubule binding);GO:0000278(mitotic cell cycle)
bta-miR-132	ENSBTAG00000018348	CBLL1	Cbl proto-oncogene like 1 [Source:HGNC Symbol;Acc:HGNC:21225]	GO:0016607(nuclear speck);GO:0045807(positive regulation of endocytosis);GO:0030335(positive regulation of cell migration);GO:0016337(single organismal cell-cell adhesion);GO:0007162(negative regulation of cell adhesion);GO:0061630(ubiquitin protein ligase activity);GO:0042802(identical protein binding);GO:0030155(regulation of cell adhesion);GO:0016567(protein ubiquitination)
bta-miR-132	ENSBTAG00000018497	CAVIN2	caveolae associated protein 2 [Source:HGNC Symbol;Acc:HGNC:10690]	GO:0005901(caveola);GO:0005080(protein kinase C binding);GO:0005737(cytoplasm);GO:0001786(phosphatidylserine binding);GO:0005829(cytosol);GO:0045121(membrane raft);GO:0097320(plasma membrane tubulation)
bta-miR-132	ENSBTAG00000018604	SEMA4G	semaphorin 4G [Source:HGNC Symbol;Acc:HGNC:10735]	GO:0005615(extracellular space);GO:0016021(integral component of membrane);GO:0016020(membrane);GO:0050919(negative chemotaxis)	ko04360(Axon guidance)
bta-miR-132	ENSBTAG00000018690	RPAP3	RNA polymerase II associated protein 3 [Source:HGNC Symbol;Acc:HGNC:26151]	GO:0097255(R2TP complex)
bta-miR-132	ENSBTAG00000018745	CEP290	centrosomal protein 290 [Source:HGNC Symbol;Acc:HGNC:29021]	GO:0060271(cilium assembly);GO:0005813(centrosome);GO:0005634(nucleus);GO:0043234(protein complex);GO:0035869(ciliary transition zone);GO:0034451(centriolar satellite);GO:0016020(membrane);GO:0005829(cytosol);GO:0005814(centriole);GO:0005737(cytoplasm);GO:0000930(gamma-tubulin complex);GO:0090316(positive regulation of intracellular protein transport);GO:0070201(regulation of establishment of pro…
bta-miR-132	ENSBTAG00000018851	MYCBP2	MYC binding protein 2, E3 ubiquitin protein ligase [Source:HGNC Symbol;Acc:HGNC:23386]	GO:0016020(membrane)
bta-miR-132	ENSBTAG00000018924	QRICH1	glutamine rich 1 [Source:HGNC Symbol;Acc:HGNC:24713]	GO:0022604(regulation of cell morphogenesis);GO:0007010(cytoskeleton organization);GO:0006357(regulation of transcription from RNA polymerase II promoter);GO:0005654(nucleoplasm);GO:0005575(cellular_component);GO:0008150(biological_process);GO:0003674(molecular_function);GO:0000981(RNA polymerase II transcription factor activity, sequence-specific DNA binding);GO:0005737(cytoplasm);GO:0007275(mul…
bta-miR-132	ENSBTAG00000019026	EXTL2	exostosin like glycosyltransferase 2 [Source:HGNC Symbol;Acc:HGNC:3516]	GO:0070062(extracellular exosome);GO:0005783(endoplasmic reticulum);GO:0019276(UDP-N-acetylgalactosamine metabolic process);GO:0006044(N-acetylglucosamine metabolic process);GO:0035248(alpha-1,4-N-acetylgalactosaminyltransferase activity);GO:0001888(glucuronyl-galactosyl-proteoglycan 4-alpha-N-acetylglucosaminyltransferase activity);GO:0016757(transferase activity, transferring glycosyl groups);G…	ko00534(Glycosaminoglycan biosynthesis - heparan sulfate / heparin)
bta-miR-132	ENSBTAG00000019214	USP14	ubiquitin carboxyl-terminal hydrolase 14 [Source:RefSeq peptide;Acc:NP_001068657]	GO:0070062(extracellular exosome);GO:0045202(synapse);GO:0031410(cytoplasmic vesicle);GO:0009986(cell surface);GO:0005829(cytosol);GO:1903070(negative regulation of ER-associated ubiquitin-dependent protein catabolic process);GO:0061136(regulation of proteasomal protein catabolic process);GO:0050920(regulation of chemotaxis);GO:0016579(protein deubiquitination);GO:0007268(chemical synaptic transm…
bta-miR-132	ENSBTAG00000019285	ENSBTAG00000019285	NA
bta-miR-132	ENSBTAG00000030951	ENSBTAG00000030951	NA	GO:0006355(regulation of transcription, DNA-templated);GO:0005622(intracellular);GO:0003676(nucleic acid binding)
bta-miR-132	ENSBTAG00000019497	ILDR2	immunoglobulin like domain containing receptor 2 [Source:HGNC Symbol;Acc:HGNC:18131]	GO:0048873(homeostasis of number of cells within a tissue);GO:0031016(pancreas development);GO:0030154(cell differentiation);GO:0030073(insulin secretion);GO:0009749(response to glucose);GO:0016021(integral component of membrane);GO:0016020(membrane)
bta-miR-132	ENSBTAG00000019500	CNIH1	cornichon family AMPA receptor auxiliary protein 1 [Source:HGNC Symbol;Acc:HGNC:19431]	GO:0006810(transport);GO:0016021(integral component of membrane);GO:0016020(membrane);GO:0005789(endoplasmic reticulum membrane);GO:0005783(endoplasmic reticulum);GO:0005794(Golgi apparatus);GO:0000139(Golgi membrane);GO:0016192(vesicle-mediated transport)
bta-miR-132	ENSBTAG00000019615	PHTF1	putative homeodomain transcription factor 1 [Source:HGNC Symbol;Acc:HGNC:8939]	GO:0006355(regulation of transcription, DNA-templated);GO:0006351(transcription, DNA-templated);GO:0005634(nucleus);GO:0003677(DNA binding)
bta-miR-132	ENSBTAG00000019779	RAB39B	RAB39B, member RAS oncogene family [Source:HGNC Symbol;Acc:HGNC:16499]	GO:0010506(regulation of autophagy);GO:0006914(autophagy);GO:0003924(GTPase activity);GO:0005794(Golgi apparatus);GO:0030659(cytoplasmic vesicle membrane);GO:0005525(GTP binding);GO:0031410(cytoplasmic vesicle);GO:0016192(vesicle-mediated transport);GO:0015031(protein transport);GO:0006810(transport);GO:0000166(nucleotide binding);GO:0016020(membrane);GO:0005886(plasma membrane);GO:0031489(myosin…
bta-miR-132	ENSBTAG00000019869	DGCR8	DGCR8, microprocessor complex subunit [Source:HGNC Symbol;Acc:HGNC:2847]	GO:0070877(microprocessor complex);GO:0005737(cytoplasm);GO:0005634(nucleus);GO:0072091(regulation of stem cell proliferation);GO:0031053(primary miRNA processing);GO:0070878(primary miRNA binding);GO:0042803(protein homodimerization activity);GO:0020037(heme binding);GO:0004525(ribonuclease III activity);GO:0003725(double-stranded RNA binding);GO:0090502(RNA phosphodiester bond hydrolysis, endon…
bta-miR-132	ENSBTAG00000019876	DSC1	desmocollin 1 [Source:HGNC Symbol;Acc:HGNC:3035]	GO:0007156(homophilic cell adhesion via plasma membrane adhesion molecules);GO:0007155(cell adhesion);GO:0005886(plasma membrane);GO:0016020(membrane);GO:0005509(calcium ion binding);GO:0016021(integral component of membrane);GO:0070062(extracellular exosome)
bta-miR-132	ENSBTAG00000019956	CMPK1	cytidine/uridine monophosphate kinase 1 [Source:HGNC Symbol;Acc:HGNC:18170]	GO:0004127(cytidylate kinase activity);GO:0009142(nucleoside triphosphate biosynthetic process);GO:0006165(nucleoside diphosphate phosphorylation);GO:0006139(nucleobase-containing compound metabolic process);GO:0019205(nucleobase-containing compound kinase activity);GO:0004550(nucleoside diphosphate kinase activity);GO:0006221(pyrimidine nucleotide biosynthetic process);GO:0016310(phosphorylation…	ko00240(Pyrimidine metabolism)
bta-miR-132	ENSBTAG00000020031	PKD2	polycystin 2, transient receptor potential cation channel [Source:HGNC Symbol;Acc:HGNC:9009]	GO:0015271(outward rectifier potassium channel activity);GO:0050982(detection of mechanical stimulus);GO:0060078(regulation of postsynaptic membrane potential);GO:0005262(calcium channel activity);GO:0016323(basolateral plasma membrane);GO:0016020(membrane);GO:0005267(potassium channel activity);GO:0060170(ciliary membrane);GO:0071277(cellular response to calcium ion);GO:0071805(potassium ion tra…
bta-miR-132	ENSBTAG00000020061	KCNJ18	potassium voltage-gated channel subfamily J member 18 [Source:HGNC Symbol;Acc:HGNC:39080]	GO:0071805(potassium ion transmembrane transport);GO:0034765(regulation of ion transmembrane transport);GO:0006813(potassium ion transport);GO:0006811(ion transport);GO:0005244(voltage-gated ion channel activity);GO:0005242(inward rectifier potassium channel activity);GO:0006810(transport);GO:0016020(membrane);GO:0016021(integral component of membrane);GO:0005886(plasma membrane)	ko04921(Oxytocin signaling pathway);ko04725(Cholinergic synapse)
bta-miR-132	ENSBTAG00000020184	AQP8	aquaporin-8 [Source:RefSeq peptide;Acc:NP_001193536]	GO:0015250(water channel activity);GO:0034220(ion transmembrane transport);GO:0005215(transporter activity);GO:0006810(transport);GO:0016020(membrane);GO:0005887(integral component of plasma membrane);GO:0016021(integral component of membrane);GO:0006833(water transport);GO:0071320(cellular response to cAMP);GO:0045177(apical part of cell)	ko04976(Bile secretion)
bta-miR-132	ENSBTAG00000020192	PPP2R5C	protein phosphatase 2 regulatory subunit B'gamma [Source:HGNC Symbol;Acc:HGNC:9311]	GO:0005829(cytosol);GO:0005794(Golgi apparatus);GO:0005654(nucleoplasm);GO:0005634(nucleus);GO:0000775(chromosome, centromeric region);GO:0000159(protein phosphatase type 2A complex);GO:0043161(proteasome-mediated ubiquitin-dependent protein catabolic process);GO:0008285(negative regulation of cell proliferation);GO:0019888(protein phosphatase regulator activity);GO:0050790(regulation of catalyti…	ko03015(mRNA surveillance pathway);ko04071(Sphingolipid signaling pathway);ko04151(PI3K-Akt signaling pathway);ko04152(AMPK signaling pathway);ko04114(Oocyte meiosis);ko04261(Adrenergic signaling in cardiomyocytes);ko04728(Dopaminergic synapse);ko05165(Human papillomavirus infection)
bta-miR-132	ENSBTAG00000020263	TIMP4	TIMP metallopeptidase inhibitor 4 [Source:HGNC Symbol;Acc:HGNC:11823]	GO:0007219(Notch signaling pathway);GO:0008191(metalloendopeptidase inhibitor activity);GO:0005576(extracellular region);GO:0010951(negative regulation of endopeptidase activity)
bta-miR-132	ENSBTAG00000020262	PSME4	Proteasome activator complex subunit 4 [Source:UniProtKB/Swiss-Prot;Acc:F1MKX4]	GO:0016504(peptidase activator activity);GO:1990111(spermatoproteasome complex);GO:0005839(proteasome core complex);GO:0005829(cytosol);GO:0005654(nucleoplasm);GO:0005634(nucleus);GO:0035093(spermatogenesis, exchange of chromosomal proteins);GO:0010499(proteasomal ubiquitin-independent protein catabolic process);GO:0006974(cellular response to DNA damage stimulus);GO:0006281(DNA repair);GO:007057…	ko03050(Proteasome)
bta-miR-132	ENSBTAG00000020541	PYURF	PIGY upstream reading frame [Source:HGNC Symbol;Acc:HGNC:44317]	GO:0005789(endoplasmic reticulum membrane);GO:0005739(mitochondrion);GO:0000506(glycosylphosphatidylinositol-N-acetylglucosaminyltransferase (GPI-GnT) complex);GO:0009893(positive regulation of metabolic process);GO:0006506(GPI anchor biosynthetic process)	ko00563(Glycosylphosphatidylinositol(GPI)-anchor biosynthesis)
bta-miR-132	ENSBTAG00000020605	SMTNL2	smoothelin like 2 [Source:HGNC Symbol;Acc:HGNC:24764]
bta-miR-132	ENSBTAG00000020674	LTB	lymphotoxin beta [Source:HGNC Symbol;Acc:HGNC:6711]	GO:0048535(lymph node development);GO:0045084(positive regulation of interleukin-12 biosynthetic process);GO:0043588(skin development);GO:0010467(gene expression);GO:0005164(tumor necrosis factor receptor binding);GO:0016020(membrane);GO:0005615(extracellular space);GO:0006955(immune response);GO:0005125(cytokine activity);GO:0016021(integral component of membrane)	ko04064(NF-kappa B signaling pathway);ko04060(Cytokine-cytokine receptor interaction);ko05323(Rheumatoid arthritis)
bta-miR-132	ENSBTAG00000020710	CENPQ	centromere protein Q [Source:HGNC Symbol;Acc:HGNC:21347]	GO:0051310(metaphase plate congression);GO:1905342(positive regulation of protein localization to kinetochore);GO:0005654(nucleoplasm);GO:0015629(actin cytoskeleton)
bta-miR-132	ENSBTAG00000021039	HNRNPM	heterogeneous nuclear ribonucleoprotein M [Source:HGNC Symbol;Acc:HGNC:5046]	GO:0000398(mRNA splicing, via spliceosome);GO:0003723(RNA binding);GO:0003676(nucleic acid binding);GO:0019904(protein domain specific binding);GO:0000380(alternative mRNA splicing, via spliceosome);GO:0005654(nucleoplasm);GO:0005681(spliceosomal complex);GO:0016020(membrane);GO:0016363(nuclear matrix);GO:0031012(extracellular matrix);GO:0042382(paraspeckles);GO:0070062(extracellular exosome);GO:…	ko03040(Spliceosome)
bta-miR-132	ENSBTAG00000021046	ELAVL4	ELAV like RNA binding protein 4 [Source:HGNC Symbol;Acc:HGNC:3315]	GO:0048813(dendrite morphogenesis);GO:0007626(locomotory behavior);GO:0003729(mRNA binding);GO:0007612(learning);GO:0003723(RNA binding);GO:0003676(nucleic acid binding)
bta-miR-132	ENSBTAG00000023419	ENSBTAG00000023419	NA	GO:0008146(sulfotransferase activity);GO:0016740(transferase activity)	ko00980(Metabolism of xenobiotics by cytochrome P450);ko04976(Bile secretion);ko05204(Chemical carcinogenesis)
bta-miR-132	ENSBTAG00000021245	SPRY1	sprouty RTK signaling antagonist 1 [Source:HGNC Symbol;Acc:HGNC:11269]	GO:0005829(cytosol);GO:0005654(nucleoplasm);GO:0005794(Golgi apparatus);GO:0070373(negative regulation of ERK1 and ERK2 cascade);GO:0060449(bud elongation involved in lung branching);GO:0051387(negative regulation of neurotrophin TRK receptor signaling pathway);GO:0046580(negative regulation of Ras protein signal transduction);GO:0043407(negative regulation of MAP kinase activity);GO:0040037(nega…
bta-miR-132	ENSBTAG00000021416	FAM213A	family with sequence similarity 213 member A [Source:HGNC Symbol;Acc:HGNC:28651]	GO:0016209(antioxidant activity);GO:0055114(oxidation-reduction process);GO:0005737(cytoplasm);GO:0098869(cellular oxidant detoxification);GO:0005576(extracellular region);GO:0045670(regulation of osteoclast differentiation);GO:0070062(extracellular exosome)
bta-miR-132	ENSBTAG00000021658	GRASP	general receptor for phosphoinositides 1 associated scaffold protein [Source:HGNC Symbol;Acc:HGNC:18707]	GO:0005886(plasma membrane);GO:0007165(signal transduction)
bta-miR-132	ENSBTAG00000006175	KDM5B	lysine demethylase 5B [Source:HGNC Symbol;Acc:HGNC:18039]	GO:0005829(cytosol);GO:0005634(nucleus);GO:2000864(regulation of estradiol secretion);GO:0061038(uterus morphogenesis);GO:0060763(mammary duct terminal end bud growth);GO:0060444(branching involved in mammary gland duct morphogenesis);GO:0045892(negative regulation of transcription, DNA-templated);GO:0034721(histone H3-K4 demethylation, trimethyl-H3-K4-specific);GO:0034720(histone H3-K4 demethyla…
bta-miR-132	ENSBTAG00000021766	HBEGF	heparin binding EGF like growth factor [Source:HGNC Symbol;Acc:HGNC:3059]	GO:0009986(cell surface);GO:0005887(integral component of plasma membrane);GO:0005615(extracellular space);GO:0090303(positive regulation of wound healing);GO:0060326(cell chemotaxis);GO:0051897(positive regulation of protein kinase B signaling);GO:0051549(positive regulation of keratinocyte migration);GO:0050731(positive regulation of peptidyl-tyrosine phosphorylation);GO:0048661(positive regula…	ko04012(ErbB signaling pathway);ko04912(GnRH signaling pathway);ko04915(Estrogen signaling pathway);ko05205(Proteoglycans in cancer);ko05219(Bladder cancer);ko01522(Endocrine resistance)
bta-miR-132	ENSBTAG00000021772	SMAD5	SMAD family member 5 [Source:HGNC Symbol;Acc:HGNC:6771]	GO:0043234(protein complex);GO:0005829(cytosol);GO:0005737(cytoplasm);GO:0005654(nucleoplasm);GO:0005634(nucleus);GO:1901522(positive regulation of transcription from RNA polymerase II promoter involved in cellular response to chemical stimulus);GO:0071773(cellular response to BMP stimulus);GO:0071407(cellular response to organic cyclic compound);GO:0060395(SMAD protein signal transduction);GO:00…	ko04350(TGF-beta signaling pathway);ko04550(Signaling pathways regulating pluripotency of stem cells)
bta-miR-132	ENSBTAG00000021859	PDSS2	decaprenyl diphosphate synthase subunit 2 [Source:HGNC Symbol;Acc:HGNC:23041]	GO:1990234(transferase complex);GO:0005739(mitochondrion);GO:0005829(cytosol);GO:0051290(protein heterotetramerization);GO:0050878(regulation of body fluid levels);GO:0008299(isoprenoid biosynthetic process);GO:0006744(ubiquinone biosynthetic process);GO:0050347(trans-octaprenyltranstransferase activity);GO:0046982(protein heterodimerization activity);GO:0000010(trans-hexaprenyltranstransferase a…	ko00900(Terpenoid backbone biosynthesis)
bta-miR-132	ENSBTAG00000021865	MED31	mediator complex subunit 31 [Source:HGNC Symbol;Acc:HGNC:24260]	GO:0070847(core mediator complex);GO:0016592(mediator complex);GO:0060173(limb development);GO:0048147(negative regulation of fibroblast proliferation);GO:0001104(RNA polymerase II transcription cofactor activity);GO:0003713(transcription coactivator activity);GO:0006357(regulation of transcription from RNA polymerase II promoter);GO:0006355(regulation of transcription, DNA-templated);GO:0006351(…
bta-miR-132	ENSBTAG00000021883	AP3M1	adaptor related protein complex 3 mu 1 subunit [Source:HGNC Symbol;Acc:HGNC:569]	GO:0005765(lysosomal membrane);GO:0048490(anterograde synaptic vesicle transport);GO:0008089(anterograde axonal transport);GO:0017137(Rab GTPase binding);GO:0030131(clathrin adaptor complex);GO:1904115(axon cytoplasm);GO:0006810(transport);GO:0015031(protein transport);GO:0016192(vesicle-mediated transport);GO:0006886(intracellular protein transport)	ko04142(Lysosome)
bta-miR-132	ENSBTAG00000018833	SVOP	SV2 related protein [Source:HGNC Symbol;Acc:HGNC:25417]	GO:0022891(substrate-specific transmembrane transporter activity);GO:0030672(synaptic vesicle membrane);GO:0045202(synapse);GO:0022857(transmembrane transporter activity);GO:0030054(cell junction);GO:0016021(integral component of membrane);GO:0031410(cytoplasmic vesicle);GO:0006810(transport);GO:0055085(transmembrane transport);GO:0016020(membrane)
bta-miR-132	ENSBTAG00000007976	FAM3C	family with sequence similarity 3 member C [Source:HGNC Symbol;Acc:HGNC:18664]	GO:0070062(extracellular exosome);GO:0005615(extracellular space);GO:0031410(cytoplasmic vesicle);GO:0007275(multicellular organism development);GO:0005576(extracellular region)
bta-miR-132	ENSBTAG00000022360	SOX5	SRY-box 5 [Source:HGNC Symbol;Acc:HGNC:11201]	GO:2000741(positive regulation of mesenchymal stem cell differentiation);GO:0071560(cellular response to transforming growth factor beta stimulus);GO:0061036(positive regulation of cartilage development);GO:0055059(asymmetric neuroblast division);GO:0032332(positive regulation of chondrocyte differentiation);GO:0005634(nucleus);GO:0003677(DNA binding)
bta-miR-132	ENSBTAG00000022539	POLR2K	Bos taurus polymerase (RNA) II (DNA directed) polypeptide K, 7.0kDa (POLR2K), transcript variant 3, mRNA. [Source:RefSeq mRNA;Acc:NM_001037623]	GO:0006366(transcription from RNA polymerase II promoter);GO:0005736(DNA-directed RNA polymerase I complex);GO:0006360(transcription from RNA polymerase I promoter);GO:0001054(RNA polymerase I activity);GO:0005665(DNA-directed RNA polymerase II, core complex);GO:0001055(RNA polymerase II activity);GO:0006383(transcription from RNA polymerase III promoter);GO:0005666(DNA-directed RNA polymerase II…	ko00230(Purine metabolism);ko00230(Purine metabolism);ko00240(Pyrimidine metabolism);ko00240(Pyrimidine metabolism);ko03020(RNA polymerase);ko03020(RNA polymerase);ko04623(Cytosolic DNA-sensing pathway);ko04623(Cytosolic DNA-sensing pathway);ko05016(Huntington's disease);ko05016(Huntington's disease);ko05169(Epstein-Barr virus infection);ko05169(Epstein-Barr virus infection)
bta-miR-132	ENSBTAG00000007784	NAA50	N(alpha)-acetyltransferase 50, NatE catalytic subunit [Source:HGNC Symbol;Acc:HGNC:29533]	GO:0043967(histone H4 acetylation);GO:0031415(NatA complex);GO:0007064(mitotic sister chromatid cohesion);GO:0016573(histone acetylation);GO:0006474(N-terminal protein amino acid acetylation);GO:0008080(N-acetyltransferase activity);GO:0016746(transferase activity, transferring acyl groups);GO:0016740(transferase activity);GO:0005737(cytoplasm);GO:0005634(nucleus);GO:0004596(peptide alpha-N-acety…
bta-miR-132	ENSBTAG00000023018	PARG	poly(ADP-ribose) glycohydrolase [Source:HGNC Symbol;Acc:HGNC:8605]	GO:0043231(intracellular membrane-bounded organelle);GO:0005829(cytosol);GO:0005634(nucleus);GO:0005654(nucleoplasm);GO:1990966(ATP generation from poly-ADP-D-ribose);GO:0004649(poly(ADP-ribose) glycohydrolase activity);GO:0005975(carbohydrate metabolic process)
bta-miR-132	ENSBTAG00000011613	PLS3	plastin 3 [Source:HGNC Symbol;Acc:HGNC:9091]	GO:0005886(plasma membrane);GO:0005829(cytosol);GO:0060348(bone development);GO:0003779(actin binding);GO:0005509(calcium ion binding);GO:0032432(actin filament bundle);GO:0005884(actin filament);GO:0051017(actin filament bundle assembly);GO:0051764(actin crosslink formation);GO:0051015(actin filament binding);GO:0051639(actin filament network formation);GO:0005737(cytoplasm);GO:0046872(metal ion…
bta-miR-132	ENSBTAG00000020180	TMED5	transmembrane p24 trafficking protein 5 [Source:HGNC Symbol;Acc:HGNC:24251]	GO:0033116(endoplasmic reticulum-Golgi intermediate compartment membrane);GO:0005789(endoplasmic reticulum membrane);GO:0005783(endoplasmic reticulum);GO:0006810(transport);GO:0005794(Golgi apparatus);GO:0015031(protein transport);GO:0016021(integral component of membrane);GO:0016020(membrane);GO:0090161(Golgi ribbon formation);GO:0005793(endoplasmic reticulum-Golgi intermediate compartment);GO:0…
bta-miR-132	ENSBTAG00000023806	ENSBTAG00000023806	NA	GO:0051639(actin filament network formation);GO:0003785(actin monomer binding);GO:0030041(actin filament polymerization)
bta-miR-132	ENSBTAG00000007427	PPRC1	peroxisome proliferator-activated receptor gamma coactivator-related protein 1 [Source:RefSeq peptide;Acc:NP_001192684]	GO:0005654(nucleoplasm);GO:0003723(RNA binding);GO:0030374(ligand-dependent nuclear receptor transcription coactivator activity);GO:0051091(positive regulation of sequence-specific DNA binding transcription factor activity);GO:0003712(transcription cofactor activity);GO:0001104(RNA polymerase II transcription cofactor activity);GO:0008134(transcription factor binding);GO:0045944(positive regulati…
bta-miR-132	ENSBTAG00000024240	ACADM	acyl-CoA dehydrogenase, C-4 to C-12 straight chain [Source:HGNC Symbol;Acc:HGNC:89]	GO:0006635(fatty acid beta-oxidation);GO:0003995(acyl-CoA dehydrogenase activity);GO:0016627(oxidoreductase activity, acting on the CH-CH group of donors);GO:0050660(flavin adenine dinucleotide binding);GO:0005739(mitochondrion);GO:0006631(fatty acid metabolic process);GO:0006629(lipid metabolic process);GO:0008152(metabolic process);GO:0005759(mitochondrial matrix);GO:0055114(oxidation-reduction…	ko01200(Carbon metabolism);ko01212(Fatty acid metabolism);ko00640(Propanoate metabolism);ko00071(Fatty acid degradation);ko00280(Valine,ko leucine and isoleucine degradation);ko00410(beta-Alanine metabolism);ko03320(PPAR signaling pathway)
bta-miR-132	ENSBTAG00000019020	TAX1BP1	Tax1 binding protein 1 [Source:HGNC Symbol;Acc:HGNC:11575]	GO:0006915(apoptotic process);GO:0046872(metal ion binding);GO:0019900(kinase binding);GO:0032088(negative regulation of NF-kappaB transcription factor activity);GO:0070062(extracellular exosome)	ko04137(Mitophagy - animal)
bta-miR-132	ENSBTAG00000004316	BOD1L1	biorientation of chromosomes in cell division 1 like 1 [Source:HGNC Symbol;Acc:HGNC:31792]	GO:0005654(nucleoplasm);GO:0031297(replication fork processing);GO:0006974(cellular response to DNA damage stimulus)
bta-miR-132	ENSBTAG00000024496	ENSBTAG00000024496	NA	GO:0061436(establishment of skin barrier);GO:0006508(proteolysis);GO:0017171(serine hydrolase activity);GO:0004252(serine-type endopeptidase activity);GO:0016787(hydrolase activity);GO:0008236(serine-type peptidase activity);GO:0008233(peptidase activity);GO:0005615(extracellular space)	ko04972(Pancreatic secretion);ko04974(Protein digestion and absorption)
bta-miR-132	ENSBTAG00000011382	SLC9A3R1	SLC9A3 regulator 1 [Source:HGNC Symbol;Acc:HGNC:11075]	GO:0031528(microvillus membrane);GO:0012505(endomembrane system);GO:0032947(protein complex scaffold);GO:0005902(microvillus);GO:0051898(negative regulation of protein kinase B signaling);GO:0071944(cell periphery);GO:0030175(filopodium);GO:0001726(ruffle);GO:0016324(apical plasma membrane);GO:0045859(regulation of protein kinase activity);GO:0042995(cell projection);GO:0016055(Wnt signaling path…	ko04530(Tight junction);ko05165(Human papillomavirus infection)
bta-miR-132	ENSBTAG00000024909	H3F3B	H3 histone family member 3B [Source:HGNC Symbol;Acc:HGNC:4765]	GO:0000786(nucleosome);GO:0006334(nucleosome assembly);GO:0005634(nucleus);GO:0005694(chromosome);GO:0003677(DNA binding);GO:0046982(protein heterodimerization activity);GO:0001649(osteoblast differentiation);GO:0006997(nucleus organization);GO:0007283(spermatogenesis);GO:0007286(spermatid development);GO:0007338(single fertilization);GO:0007566(embryo implantation);GO:0008283(cell proliferation)…	ko05202(Transcriptional misregulation in cancers);ko05202(Transcriptional misregulation in cancers);ko05322(Systemic lupus erythematosus);ko05322(Systemic lupus erythematosus);ko05034(Alcoholism);ko05034(Alcoholism)
bta-miR-132	ENSBTAG00000024947	ENSBTAG00000024947	NA	GO:0016337(single organismal cell-cell adhesion);GO:0005178(integrin binding);GO:0007155(cell adhesion);GO:0016020(membrane);GO:0005887(integral component of plasma membrane);GO:0016021(integral component of membrane)
bta-miR-132	ENSBTAG00000020860	CHD1	chromodomain helicase DNA binding protein 1 [Source:HGNC Symbol;Acc:HGNC:1915]	GO:0005634(nucleus);GO:0005737(cytoplasm);GO:0001650(fibrillar center);GO:0043923(positive regulation by host of viral transcription);GO:0006338(chromatin remodeling);GO:0035064(methylated histone binding);GO:0005524(ATP binding)
bta-miR-132	ENSBTAG00000009772	LIX1	limb and CNS expressed 1 [Source:HGNC Symbol;Acc:HGNC:18581]	GO:0097352(autophagosome maturation);GO:0005737(cytoplasm)
bta-miR-132	ENSBTAG00000008424	ABR	active BCR-related [Source:HGNC Symbol;Acc:HGNC:81]	GO:0016020(membrane);GO:0005886(plasma membrane);GO:0005829(cytosol);GO:0060313(negative regulation of blood vessel remodeling);GO:0050885(neuromuscular process controlling balance);GO:0050766(positive regulation of phagocytosis);GO:0050728(negative regulation of inflammatory response);GO:0043314(negative regulation of neutrophil degranulation);GO:0043114(regulation of vascular permeability);GO:0…
bta-miR-132	ENSBTAG00000011611	OSTC	oligosaccharyltransferase complex non-catalytic subunit [Source:HGNC Symbol;Acc:HGNC:24448]	GO:0008250(oligosaccharyltransferase complex);GO:0006486(protein glycosylation);GO:0005783(endoplasmic reticulum);GO:0016021(integral component of membrane);GO:0016020(membrane)
bta-miR-132	ENSBTAG00000037791	ENSBTAG00000037791	NA	GO:0005882(intermediate filament);GO:0005198(structural molecule activity)
bta-miR-132	ENSBTAG00000011189	TJAP1	tight junction associated protein 1 [Source:HGNC Symbol;Acc:HGNC:17949]	GO:0005886(plasma membrane);GO:0005802(trans-Golgi network);GO:0005768(endosome);GO:0005737(cytoplasm);GO:0007030(Golgi organization);GO:0005923(bicellular tight junction)	ko04530(Tight junction)
bta-miR-132	ENSBTAG00000020127	TKTL1	transketolase like 1 [Source:HGNC Symbol;Acc:HGNC:11835]	GO:0004802(transketolase activity);GO:0008152(metabolic process);GO:0016740(transferase activity);GO:0003824(catalytic activity);GO:0005737(cytoplasm);GO:0046872(metal ion binding);GO:0005634(nucleus)	ko01200(Carbon metabolism);ko01230(Biosynthesis of amino acids);ko00030(Pentose phosphate pathway);ko01051(Biosynthesis of ansamycins)
bta-miR-132	ENSBTAG00000039916	SMAD2	SMAD family member 2 [Source:HGNC Symbol;Acc:HGNC:6768]	GO:0071144(SMAD2-SMAD3 protein complex);GO:0071141(SMAD protein complex);GO:0032444(activin responsive factor complex);GO:0005737(cytoplasm);GO:0005667(transcription factor complex);GO:0005634(nucleus);GO:0000790(nuclear chromatin);GO:1900224(positive regulation of nodal signaling pathway involved in determination of lateral mesoderm left/right asymmetry);GO:0070723(response to cholesterol);GO:00…	ko04350(TGF-beta signaling pathway);ko04390(Hippo signaling pathway);ko04371(Apelin signaling pathway);ko04068(FoxO signaling pathway);ko04144(Endocytosis);ko04110(Cell cycle);ko04218(Cellular senescence);ko04520(Adherens junction);ko04550(Signaling pathways regulating pluripotency of stem cells);ko04659(Th17 cell differentiation);ko04926(Relaxin signaling pathway);ko05200(Pathways in cancer);ko0…
bta-miR-132	ENSBTAG00000012991	PRUNE2	prune homolog 2 [Source:HGNC Symbol;Acc:HGNC:25209]	GO:0016462(pyrophosphatase activity);GO:0005737(cytoplasm)
bta-miR-132	ENSBTAG00000026172	FAM84B	family with sequence similarity 84 member B [Source:HGNC Symbol;Acc:HGNC:24166]	GO:0005886(plasma membrane);GO:0005737(cytoplasm)
bta-miR-132	ENSBTAG00000026375	RMI2	RecQ mediated genome instability 2 [Source:HGNC Symbol;Acc:HGNC:28349]	GO:0016607(nuclear speck);GO:0005829(cytosol);GO:0033045(regulation of sister chromatid segregation)	ko03460(Fanconi anemia pathway)
bta-miR-132	ENSBTAG00000026428	ATP6V0C	V-type proton ATPase 16 kDa proteolipid subunit [Source:UniProtKB/Swiss-Prot;Acc:P23956]	GO:0000220(vacuolar proton-transporting V-type ATPase, V0 domain);GO:0007042(lysosomal lumen acidification);GO:0070062(extracellular exosome);GO:0033177(proton-transporting two-sector ATPase complex, proton-transporting domain);GO:0005925(focal adhesion);GO:0005765(lysosomal membrane);GO:0030177(positive regulation of Wnt signaling pathway);GO:0015991(ATP hydrolysis coupled proton transport);GO:0…	ko00190(Oxidative phosphorylation);ko00190(Oxidative phosphorylation);ko04145(Phagosome);ko04145(Phagosome);ko04142(Lysosome);ko04142(Lysosome);ko04966(Collecting duct acid secretion);ko04966(Collecting duct acid secretion);ko04721(Synaptic vesicle cycle);ko04721(Synaptic vesicle cycle);ko05323(Rheumatoid arthritis);ko05323(Rheumatoid arthritis);ko05152(Tuberculosis);ko05152(Tuberculosis)
bta-miR-132	ENSBTAG00000016508	CTDSP2	CTD small phosphatase 2 [Source:HGNC Symbol;Acc:HGNC:17077]	GO:0004721(phosphoprotein phosphatase activity);GO:0016791(phosphatase activity);GO:0008420(CTD phosphatase activity);GO:0001933(negative regulation of protein phosphorylation);GO:0006470(protein dephosphorylation);GO:2000134(negative regulation of G1/S transition of mitotic cell cycle)
bta-miR-132	ENSBTAG00000026769	ASCL2	achaete-scute family bHLH transcription factor 2 [Source:HGNC Symbol;Acc:HGNC:739]	GO:0090575(RNA polymerase II transcription factor complex);GO:0050767(regulation of neurogenesis);GO:0007399(nervous system development);GO:0000977(RNA polymerase II regulatory region sequence-specific DNA binding);GO:0030154(cell differentiation);GO:0046983(protein dimerization activity);GO:0003700(transcription factor activity, sequence-specific DNA binding);GO:0006357(regulation of transcripti…
bta-miR-132	ENSBTAG00000009421	CD1E	CD1e molecule [Source:HGNC Symbol;Acc:HGNC:1638]	GO:0048007(antigen processing and presentation, exogenous lipid antigen via MHC class Ib);GO:0071723(lipopeptide binding);GO:0030883(endogenous lipid antigen binding);GO:0030884(exogenous lipid antigen binding);GO:0030881(beta-2-microglobulin binding);GO:0005886(plasma membrane);GO:0016021(integral component of membrane);GO:0016020(membrane)	ko04530(Tight junction);ko04640(Hematopoietic cell lineage)
bta-miR-132	ENSBTAG00000031679	HSD17B13	hydroxysteroid 17-beta dehydrogenase 13 [Source:HGNC Symbol;Acc:HGNC:18685]	GO:0046889(positive regulation of lipid biosynthetic process);GO:0005811(lipid particle)
bta-miR-132	ENSBTAG00000026963	NCALD	neurocalcin delta [Source:HGNC Symbol;Acc:HGNC:7655]	GO:0005622(intracellular);GO:0070062(extracellular exosome);GO:0019722(calcium-mediated signaling);GO:0003073(regulation of systemic arterial blood pressure);GO:0030276(clathrin binding);GO:0015631(tubulin binding);GO:0003779(actin binding);GO:0005509(calcium ion binding);GO:0005515(protein binding);GO:0046872(metal ion binding)	ko04740(Olfactory transduction)
bta-miR-132	ENSBTAG00000026995	PNN	pinin [Source:RefSeq peptide;Acc:NP_001229514]	GO:0071013(catalytic step 2 spliceosome);GO:0035145(exon-exon junction complex);GO:0016607(nuclear speck);GO:0016020(membrane);GO:0003723(RNA binding)	ko03013(RNA transport);ko03015(mRNA surveillance pathway)
bta-miR-132	ENSBTAG00000009850	ENSBTAG00000009850	NA	GO:0005525(GTP binding)
bta-miR-132	ENSBTAG00000027348	ENSBTAG00000027348	Oocyte-secreted protein 1 [Source:UniProtKB/Swiss-Prot;Acc:Q2Q0J1]	GO:0005576(extracellular region)
bta-miR-132	ENSBTAG00000027375	DUSP22	dual specificity phosphatase 22 [Source:HGNC Symbol;Acc:HGNC:16077]	GO:0050868(negative regulation of T cell activation);GO:0050860(negative regulation of T cell receptor signaling pathway);GO:0046330(positive regulation of JNK cascade);GO:0042127(regulation of cell proliferation);GO:0007179(transforming growth factor beta receptor signaling pathway);GO:0002710(negative regulation of T cell mediated immunity);GO:0000122(negative regulation of transcription from R…
bta-miR-132	ENSBTAG00000007602	ITGA8	integrin subunit alpha 8 [Source:HGNC Symbol;Acc:HGNC:6144]	GO:0045177(apical part of cell);GO:0005925(focal adhesion);GO:0009986(cell surface);GO:0005783(endoplasmic reticulum);GO:2000721(positive regulation of transcription from RNA polymerase II promoter involved in smooth muscle cell differentiation);GO:0048745(smooth muscle tissue development);GO:0048333(mesodermal cell differentiation);GO:0045184(establishment of protein localization);GO:0042472(inn…	ko04151(PI3K-Akt signaling pathway);ko04512(ECM-receptor interaction);ko04514(Cell adhesion molecules (CAMs));ko04510(Focal adhesion);ko04810(Regulation of actin cytoskeleton);ko05410(Hypertrophic cardiomyopathy (HCM));ko05412(Arrhythmogenic right ventricular cardiomyopathy (ARVC));ko05414(Dilated cardiomyopathy (DCM));ko05165(Human papillomavirus infection)
bta-miR-132	ENSBTAG00000008577	GRSF1	G-rich RNA sequence binding factor 1 [Source:HGNC Symbol;Acc:HGNC:4610]	GO:0042645(mitochondrial nucleoid);GO:0035770(ribonucleoprotein granule);GO:0005739(mitochondrion);GO:0016331(morphogenesis of embryonic epithelium);GO:0009952(anterior/posterior pattern specification);GO:0003723(RNA binding);GO:0006396(RNA processing);GO:0003676(nucleic acid binding)
bta-miR-132	ENSBTAG00000001348	COMMD8	COMM domain containing 8 [Source:HGNC Symbol;Acc:HGNC:26036]	GO:0005829(cytosol);GO:0005654(nucleoplasm)
bta-miR-132	ENSBTAG00000031309	RAG2	recombination activating 2 [Source:HGNC Symbol;Acc:HGNC:9832]	GO:0046622(positive regulation of organ growth);GO:0042742(defense response to bacterium);GO:0033151(V(D)J recombination);GO:0033077(T cell differentiation in thymus);GO:0030217(T cell differentiation);GO:0030183(B cell differentiation);GO:0002360(T cell lineage commitment);GO:0002358(B cell homeostatic proliferation);GO:0002331(pre-B cell allelic exclusion);GO:0002326(B cell lineage commitment);…	ko04068(FoxO signaling pathway);ko05340(Primary immunodeficiency)
bta-miR-132	ENSBTAG00000003897	ENSBTAG00000003897	NA	GO:0016021(integral component of membrane);GO:0016020(membrane)
bta-miR-132	ENSBTAG00000030170	JPT1	Jupiter microtubule associated homolog 1 [Source:HGNC Symbol;Acc:HGNC:14569]	GO:0005737(cytoplasm);GO:0005634(nucleus);GO:0031965(nuclear membrane);GO:0005730(nucleolus)
bta-miR-132	ENSBTAG00000005732	TRAPPC3	trafficking protein particle complex 3 [Source:HGNC Symbol;Acc:HGNC:19942]	GO:0030008(TRAPP complex);GO:0005829(cytosol);GO:0005794(Golgi apparatus);GO:0000139(Golgi membrane);GO:0006888(ER to Golgi vesicle-mediated transport);GO:0048193(Golgi vesicle transport);GO:0005783(endoplasmic reticulum);GO:0016192(vesicle-mediated transport);GO:0006810(transport)
bta-miR-132	ENSBTAG00000009617	SLC2A1	solute carrier family 2 member 1 [Source:HGNC Symbol;Acc:HGNC:11005]	GO:0072562(blood microparticle);GO:0045121(membrane raft);GO:0070062(extracellular exosome);GO:0031982(vesicle);GO:0030496(midbody);GO:0030864(cortical actin cytoskeleton);GO:0016324(apical plasma membrane);GO:0016323(basolateral plasma membrane);GO:0016020(membrane);GO:0005887(integral component of plasma membrane);GO:0005886(plasma membrane);GO:0005829(cytosol);GO:0005737(cytoplasm);GO:0005622(…	ko04066(HIF-1 signaling pathway);ko04911(Insulin secretion);ko04922(Glucagon signaling pathway);ko04920(Adipocytokine signaling pathway);ko04919(Thyroid hormone signaling pathway);ko04976(Bile secretion);ko05200(Pathways in cancer);ko05230(Central carbon metabolism in cancer);ko05211(Renal cell carcinoma);ko04931(Insulin resistance);ko05166(HTLV-I infection)
bta-miR-132	ENSBTAG00000018322	SEC24A	SEC24 homolog A, COPII coat complex component [Source:HGNC Symbol;Acc:HGNC:10703]	GO:0030127(COPII vesicle coat);GO:2000189(positive regulation of cholesterol homeostasis);GO:0050714(positive regulation of protein secretion);GO:0045714(regulation of low-density lipoprotein particle receptor biosynthetic process);GO:0006888(ER to Golgi vesicle-mediated transport);GO:0048471(perinuclear region of cytoplasm);GO:0005789(endoplasmic reticulum membrane);GO:0005783(endoplasmic reticu…	ko04141(Protein processing in endoplasmic reticulum)
bta-miR-132	ENSBTAG00000025311	GMFB	glia maturation factor beta [Source:HGNC Symbol;Acc:HGNC:4373]	GO:0034316(negative regulation of Arp2/3 complex-mediated actin nucleation);GO:0007626(locomotory behavior);GO:0007612(learning);GO:0071933(Arp2/3 complex binding);GO:0003779(actin binding);GO:0008083(growth factor activity);GO:0005622(intracellular)
bta-miR-132	ENSBTAG00000019500	CNIH1	cornichon family AMPA receptor auxiliary protein 1 [Source:HGNC Symbol;Acc:HGNC:19431]	GO:0006810(transport);GO:0016021(integral component of membrane);GO:0016020(membrane);GO:0005789(endoplasmic reticulum membrane);GO:0005783(endoplasmic reticulum);GO:0005794(Golgi apparatus);GO:0000139(Golgi membrane);GO:0016192(vesicle-mediated transport)
bta-miR-132	ENSBTAG00000030897	XRCC2	X-ray repair cross complementing 2 [Source:HGNC Symbol;Acc:HGNC:12829]	GO:0043231(intracellular membrane-bounded organelle);GO:0033063(Rad51B-Rad51C-Rad51D-XRCC2 complex);GO:0005813(centrosome);GO:0005657(replication fork);GO:0005654(nucleoplasm);GO:2000269(regulation of fibroblast apoptotic process);GO:0050769(positive regulation of neurogenesis);GO:0043524(negative regulation of neuron apoptotic process);GO:0042148(strand invasion);GO:0035264(multicellular organis…	ko03440(Homologous recombination)
bta-miR-132	ENSBTAG00000002411	CTNND1	catenin delta 1 [Source:HGNC Symbol;Acc:HGNC:2515]	GO:0070062(extracellular exosome);GO:0030496(midbody);GO:0005911(cell-cell junction);GO:0005886(plasma membrane);GO:0005829(cytosol);GO:0005737(cytoplasm);GO:0005634(nucleus);GO:0090090(negative regulation of canonical Wnt signaling pathway);GO:0045296(cadherin binding);GO:0005102(receptor binding);GO:0016337(single organismal cell-cell adhesion)	ko04015(Rap1 signaling pathway);ko04520(Adherens junction);ko04670(Leukocyte transendothelial migration)
bta-miR-132	ENSBTAG00000031014	LDAH	lipid droplet associated hydrolase [Source:HGNC Symbol;Acc:HGNC:26145]	GO:0005811(lipid particle);GO:0019915(lipid storage)
bta-miR-132	ENSBTAG00000017676	TPK1	thiamin pyrophosphokinase 1 [Source:HGNC Symbol;Acc:HGNC:17358]	GO:0016310(phosphorylation);GO:0016301(kinase activity);GO:0016740(transferase activity);GO:0005524(ATP binding);GO:0000166(nucleotide binding);GO:0004788(thiamine diphosphokinase activity);GO:0030975(thiamine binding);GO:0006772(thiamine metabolic process);GO:0009229(thiamine diphosphate biosynthetic process)	ko00730(Thiamine metabolism)
bta-miR-132	ENSBTAG00000012103	MAP2K4	mitogen-activated protein kinase kinase 4 [Source:HGNC Symbol;Acc:HGNC:6844]	GO:0007346(regulation of mitotic cell cycle);GO:2000672(negative regulation of motor neuron apoptotic process);GO:0071260(cellular response to mechanical stimulus);GO:0034393(positive regulation of smooth muscle cell apoptotic process);GO:0000165(MAPK cascade);GO:0009611(response to wounding);GO:0031098(stress-activated protein kinase signaling cascade);GO:0004674(protein serine/threonine kinase …	ko04010(MAPK signaling pathway);ko04012(ErbB signaling pathway);ko04668(TNF signaling pathway);ko04620(Toll-like receptor signaling pathway);ko04664(Fc epsilon RI signaling pathway);ko04912(GnRH signaling pathway);ko04926(Relaxin signaling pathway);ko05418(Fluid shear stress and atherosclerosis);ko05166(HTLV-I infection);ko05164(Influenza A);ko05161(Hepatitis B);ko05167(Kaposi's sarcoma-associate…
bta-miR-132	ENSBTAG00000031231	IRF1	interferon regulatory factor 1 [Source:HGNC Symbol;Acc:HGNC:6116]	GO:0005737(cytoplasm);GO:0005634(nucleus);GO:0000790(nuclear chromatin);GO:2000564(regulation of CD8-positive, alpha-beta T cell proliferation);GO:0071260(cellular response to mechanical stimulus);GO:0060333(interferon-gamma-mediated signaling pathway);GO:0051607(defense response to virus);GO:0050776(regulation of immune response);GO:0045944(positive regulation of transcription from RNA polymeras…	ko04917(Prolactin signaling pathway);ko05133(Pertussis);ko05160(Hepatitis C);ko05165(Human papillomavirus infection)
bta-miR-132	ENSBTAG00000031295	HSDL2	hydroxysteroid dehydrogenase like 2 [Source:HGNC Symbol;Acc:HGNC:18572]	GO:0016020(membrane);GO:0005777(peroxisome);GO:0005739(mitochondrion);GO:0055114(oxidation-reduction process);GO:0016491(oxidoreductase activity)
bta-miR-132	ENSBTAG00000031295	HSDL2	hydroxysteroid dehydrogenase like 2 [Source:HGNC Symbol;Acc:HGNC:18572]	GO:0016020(membrane);GO:0005777(peroxisome);GO:0005739(mitochondrion);GO:0055114(oxidation-reduction process);GO:0016491(oxidoreductase activity)
bta-miR-132	ENSBTAG00000037539	ENSBTAG00000037539	NA	GO:0016337(single organismal cell-cell adhesion);GO:0098655(cation transmembrane transport);GO:0008324(cation transmembrane transporter activity);GO:0007155(cell adhesion);GO:0006813(potassium ion transport);GO:0016020(membrane);GO:0016021(integral component of membrane)	ko04064(NF-kappa B signaling pathway);ko04668(TNF signaling pathway);ko04514(Cell adhesion molecules (CAMs));ko04670(Leukocyte transendothelial migration);ko05418(Fluid shear stress and atherosclerosis);ko04933(AGE-RAGE signaling pathway in diabetic complications);ko05166(HTLV-I infection);ko05144(Malaria);ko05143(African trypanosomiasis)
bta-miR-132	ENSBTAG00000012417	ARL14EP	ADP ribosylation factor like GTPase 14 effector protein [Source:HGNC Symbol;Acc:HGNC:26798]	GO:0005737(cytoplasm);GO:0005634(nucleus);GO:0005730(nucleolus);GO:0005829(cytosol);GO:0005886(plasma membrane);GO:0005925(focal adhesion);GO:0043231(intracellular membrane-bounded organelle)
bta-miR-132	ENSBTAG00000016720	RAB1A	RAB1A, member RAS oncogene family [Source:HGNC Symbol;Acc:HGNC:9758]	GO:0003924(GTPase activity);GO:0005525(GTP binding);GO:0070062(extracellular exosome);GO:0042470(melanosome);GO:0005794(Golgi apparatus);GO:0000139(Golgi membrane);GO:1903020(positive regulation of glycoprotein metabolic process);GO:0090110(cargo loading into COPII-coated vesicle);GO:0072606(interleukin-8 secretion);GO:0047496(vesicle transport along microtubule);GO:0042742(defense response to ba…	ko05134(Legionellosis)
bta-miR-132	ENSBTAG00000013142	MYNN	myoneurin [Source:HGNC Symbol;Acc:HGNC:14955]	GO:0006355(regulation of transcription, DNA-templated);GO:0006351(transcription, DNA-templated);GO:0003676(nucleic acid binding);GO:0046872(metal ion binding);GO:0005634(nucleus);GO:0003677(DNA binding);GO:1990830(cellular response to leukemia inhibitory factor)
bta-miR-132	ENSBTAG00000016869	POLD3	DNA polymerase delta 3, accessory subunit [Source:HGNC Symbol;Acc:HGNC:20932]	GO:0005634(nucleus);GO:0006297(nucleotide-excision repair, DNA gap filling);GO:0006260(DNA replication)	ko00230(Purine metabolism);ko00240(Pyrimidine metabolism);ko03030(DNA replication);ko03410(Base excision repair);ko03420(Nucleotide excision repair);ko03430(Mismatch repair);ko03440(Homologous recombination);ko05166(HTLV-I infection)
bta-miR-132	ENSBTAG00000019848	UNG	uracil DNA glycosylase [Source:HGNC Symbol;Acc:HGNC:12572]	GO:0006284(base-excision repair);GO:0016799(hydrolase activity, hydrolyzing N-glycosyl compounds);GO:0004844(uracil DNA N-glycosylase activity);GO:0006974(cellular response to DNA damage stimulus);GO:0006281(DNA repair);GO:0016787(hydrolase activity);GO:0003684(damaged DNA binding);GO:0019899(enzyme binding);GO:0016446(somatic hypermutation of immunoglobulin genes);GO:0016447(somatic recombinatio…	ko03410(Base excision repair);ko05340(Primary immunodeficiency)
bta-miR-132	ENSBTAG00000003547	CSTF2	cleavage stimulation factor subunit 2 [Source:RefSeq peptide;Acc:NP_777110]	GO:0016604(nuclear body);GO:0005654(nucleoplasm);GO:0005847(mRNA cleavage and polyadenylation specificity factor complex);GO:0006378(mRNA polyadenylation);GO:0031124(mRNA 3'-end processing);GO:0003723(RNA binding);GO:0003676(nucleic acid binding)	ko03015(mRNA surveillance pathway)
bta-miR-132	ENSBTAG00000032518	SPRED1	sprouty related EVH1 domain containing 1 [Source:HGNC Symbol;Acc:HGNC:20249]	GO:0005634(nucleus);GO:0090311(regulation of protein deacetylation);GO:0043517(positive regulation of DNA damage response, signal transduction by p53 class mediator);GO:0010923(negative regulation of phosphatase activity);GO:0010801(negative regulation of peptidyl-threonine phosphorylation);GO:0000188(inactivation of MAPK activity);GO:0030291(protein serine/threonine kinase inhibitor activity);GO…
bta-miR-132	ENSBTAG00000002608	43345	septin-2 [Source:RefSeq peptide;Acc:NP_001039557]	GO:0097730(non-motile cilium);GO:0097227(sperm annulus);GO:0070062(extracellular exosome);GO:0032391(photoreceptor connecting cilium);GO:0031105(septin complex);GO:0015629(actin cytoskeleton);GO:0005930(axoneme);GO:0005829(cytosol);GO:0005737(cytoplasm);GO:0005730(nucleolus);GO:0005634(nucleus);GO:0045296(cadherin binding);GO:0051301(cell division);GO:0007049(cell cycle);GO:0005525(GTP binding);G…	ko05100(Bacterial invasion of epithelial cells)
bta-miR-132	ENSBTAG00000032763	RANBP10	RAN binding protein 10 [Source:HGNC Symbol;Acc:HGNC:29285]
bta-miR-132	ENSBTAG00000032829	GHITM	growth hormone inducible transmembrane protein [Source:HGNC Symbol;Acc:HGNC:17281]	GO:0016021(integral component of membrane);GO:0016020(membrane);GO:0005739(mitochondrion);GO:0070062(extracellular exosome)
bta-miR-132	ENSBTAG00000005062	TEC	tec protein tyrosine kinase [Source:HGNC Symbol;Acc:HGNC:11719]	GO:0005886(plasma membrane);GO:0005856(cytoskeleton);GO:0050853(B cell receptor signaling pathway);GO:0050731(positive regulation of peptidyl-tyrosine phosphorylation);GO:0038083(peptidyl-tyrosine autophosphorylation);GO:0018108(peptidyl-tyrosine phosphorylation);GO:0010543(regulation of platelet activation);GO:0007229(integrin-mediated signaling pathway);GO:0004715(non-membrane spanning protein …	ko04660(T cell receptor signaling pathway);ko04380(Osteoclast differentiation)
bta-miR-132	ENSBTAG00000021694	SPAST	spastin [Source:HGNC Symbol;Acc:HGNC:11233]	GO:0070062(extracellular exosome);GO:0048471(perinuclear region of cytoplasm);GO:0031965(nuclear membrane);GO:0031410(cytoplasmic vesicle);GO:0030496(midbody);GO:0015630(microtubule cytoskeleton);GO:0005829(cytosol);GO:0005819(spindle);GO:0005783(endoplasmic reticulum);GO:0005768(endosome);GO:0005737(cytoplasm);GO:0005654(nucleoplasm);GO:0005634(nucleus);GO:0090148(membrane fission);GO:0051260(pr…
bta-miR-132	ENSBTAG00000008897	BIN2	bridging integrator 2 [Source:HGNC Symbol;Acc:HGNC:1053]	GO:0005737(cytoplasm)
bta-miR-132	ENSBTAG00000019246	ENSBTAG00000019246	NA	GO:0008610(lipid biosynthetic process);GO:0005506(iron ion binding);GO:0005789(endoplasmic reticulum membrane);GO:0055114(oxidation-reduction process);GO:0016491(oxidoreductase activity);GO:0016021(integral component of membrane);GO:0016020(membrane);GO:0000248(C-5 sterol desaturase activity);GO:0050046(lathosterol oxidase activity);GO:0033490(cholesterol biosynthetic process via lathosterol)	ko00100(Steroid biosynthesis)
bta-miR-132	ENSBTAG00000033190	PGM5	phosphoglucomutase 5 [Source:HGNC Symbol;Acc:HGNC:8908]	GO:0043034(costamere);GO:0042383(sarcolemma);GO:0030055(cell-substrate junction);GO:0030018(Z disc);GO:0016010(dystrophin-associated glycoprotein complex);GO:0014704(intercalated disc);GO:0009898(cytoplasmic side of plasma membrane);GO:0005925(focal adhesion);GO:0005914(spot adherens junction);GO:0005913(cell-cell adherens junction);GO:0001725(stress fiber);GO:0071704(organic substance metabolic …
bta-miR-132	ENSBTAG00000033322	SRP9	signal recognition particle 9 [Source:HGNC Symbol;Acc:HGNC:11304]	GO:0005785(signal recognition particle receptor complex);GO:0006616(SRP-dependent cotranslational protein targeting to membrane, translocation);GO:0005047(signal recognition particle binding);GO:0048500(signal recognition particle);GO:0005786(signal recognition particle, endoplasmic reticulum targeting);GO:0006614(SRP-dependent cotranslational protein targeting to membrane);GO:0008312(7S RNA bind…	ko03060(Protein export)
bta-miR-132	ENSBTAG00000007923	LAMTOR3	late endosomal/lysosomal adaptor, MAPK and MTOR activator 3 [Source:HGNC Symbol;Acc:HGNC:15606]	GO:0071230(cellular response to amino acid stimulus);GO:0032008(positive regulation of TOR signaling);GO:0034613(cellular protein localization);GO:0005085(guanyl-nucleotide exchange factor activity);GO:0031902(late endosome membrane);GO:0005768(endosome);GO:0043547(positive regulation of GTPase activity);GO:0016020(membrane);GO:0032947(protein complex scaffold);GO:0019209(kinase activator activit…	ko04010(MAPK signaling pathway);ko04150(mTOR signaling pathway)
bta-miR-132	ENSBTAG00000003035	IMPACT	Protein IMPACT [Source:UniProtKB/Swiss-Prot;Acc:A7YY45]	GO:0005844(polysome);GO:1990253(cellular response to leucine starvation);GO:1990138(neuron projection extension);GO:0097201(negative regulation of transcription from RNA polymerase II promoter in response to stress);GO:0072755(cellular response to benomyl);GO:0071494(cellular response to UV-C);GO:0071468(cellular response to acidic pH);GO:0071264(positive regulation of translational initiation in…
bta-miR-132	ENSBTAG00000007383	ZNF521	zinc finger protein 521 [Source:HGNC Symbol;Acc:HGNC:24605]	GO:0005634(nucleus);GO:0048663(neuron fate commitment);GO:0019904(protein domain specific binding);GO:0003676(nucleic acid binding)
bta-miR-132	ENSBTAG00000010350	USP53	ubiquitin specific peptidase 53 [Source:HGNC Symbol;Acc:HGNC:29255]	GO:0005911(cell-cell junction);GO:0051402(neuron apoptotic process);GO:0010996(response to auditory stimulus);GO:0007605(sensory perception of sound);GO:0006915(apoptotic process);GO:0001508(action potential);GO:0016579(protein deubiquitination);GO:0036459(thiol-dependent ubiquitinyl hydrolase activity)
bta-miR-132	ENSBTAG00000007444	MAP3K7CL	MAP3K7 C-terminal like [Source:HGNC Symbol;Acc:HGNC:16457]	GO:0000165(MAPK cascade);GO:0000186(activation of MAPKK activity);GO:0004709(MAP kinase kinase kinase activity);GO:0005622(intracellular);GO:0005634(nucleus);GO:0005829(cytosol)
bta-miR-132	ENSBTAG00000034796	TEX264	testis expressed 264 [Source:HGNC Symbol;Acc:HGNC:30247]	GO:0070062(extracellular exosome)
bta-miR-132	ENSBTAG00000011911	ENSBTAG00000011911	NA
bta-miR-132	ENSBTAG00000035858	MCC	mutated in colorectal cancers [Source:HGNC Symbol;Acc:HGNC:6935]	GO:0005886(plasma membrane);GO:0005829(cytosol);GO:0005737(cytoplasm);GO:0005654(nucleoplasm);GO:0005634(nucleus);GO:0090090(negative regulation of canonical Wnt signaling pathway);GO:0050680(negative regulation of epithelial cell proliferation);GO:0045184(establishment of protein localization);GO:0010633(negative regulation of epithelial cell migration)
bta-miR-132	ENSBTAG00000006242	USP9Y	probable ubiquitin carboxyl-terminal hydrolase FAF-Y [Source:RefSeq peptide;Acc:NP_001138981]	GO:0016020(membrane);GO:0030426(growth cone);GO:0005737(cytoplasm);GO:0048675(axon extension);GO:0030509(BMP signaling pathway);GO:0016579(protein deubiquitination);GO:0007179(transforming growth factor beta receptor signaling pathway);GO:0001764(neuron migration);GO:0070410(co-SMAD binding);GO:0006511(ubiquitin-dependent protein catabolic process);GO:0036459(thiol-dependent ubiquitinyl hydrolase…
bta-miR-132	ENSBTAG00000008167	TTC3	tetratricopeptide repeat domain 3 [Source:HGNC Symbol;Acc:HGNC:12393]	GO:0005829(cytosol);GO:0005730(nucleolus);GO:0005634(nucleus);GO:0070936(protein K48-linked ubiquitination);GO:0006511(ubiquitin-dependent protein catabolic process);GO:0004842(ubiquitin-protein transferase activity)
bta-miR-132	ENSBTAG00000017799	PITPNB	phosphatidylinositol transfer protein beta [Source:HGNC Symbol;Acc:HGNC:9002]	GO:0008289(lipid binding);GO:0006810(transport);GO:0005794(Golgi apparatus);GO:0005622(intracellular);GO:0005737(cytoplasm);GO:0070062(extracellular exosome)
bta-miR-132	ENSBTAG00000007606	HNRNPU	heterogeneous nuclear ribonucleoprotein U [Source:HGNC Symbol;Acc:HGNC:5048]	GO:0005634(nucleus);GO:0055013(cardiac muscle cell development);GO:0032922(circadian regulation of gene expression);GO:0001047(core promoter binding);GO:0003723(RNA binding);GO:0070034(telomerase RNA binding);GO:0001649(osteoblast differentiation);GO:0032211(negative regulation of telomere maintenance via telomerase);GO:0070934(CRD-mediated mRNA stabilization);GO:0005654(nucleoplasm);GO:0005697(t…
bta-miR-132	ENSBTAG00000017218	ACER3	alkaline ceramidase 3 [Source:HGNC Symbol;Acc:HGNC:16066]	GO:0030176(integral component of endoplasmic reticulum membrane);GO:0030173(integral component of Golgi membrane);GO:0071602(phytosphingosine biosynthetic process);GO:0046512(sphingosine biosynthetic process);GO:0008284(positive regulation of cell proliferation);GO:0070774(phytoceramidase activity);GO:0006672(ceramide metabolic process);GO:0016811(hydrolase activity, acting on carbon-nitrogen (bu…	ko00600(Sphingolipid metabolism)
bta-miR-132	ENSBTAG00000005961	CDC42SE2	CDC42 small effector 2 [Source:HGNC Symbol;Acc:HGNC:18547]	GO:0070062(extracellular exosome);GO:0001891(phagocytic cup);GO:0005886(plasma membrane);GO:0006909(phagocytosis);GO:0009966(regulation of signal transduction);GO:0005198(structural molecule activity);GO:0007165(signal transduction);GO:0008360(regulation of cell shape);GO:0042995(cell projection);GO:0005856(cytoskeleton);GO:0005737(cytoplasm);GO:0016020(membrane)
bta-miR-132	ENSBTAG00000038869	ENSBTAG00000038869	NA	GO:0006355(regulation of transcription, DNA-templated);GO:0003700(transcription factor activity, sequence-specific DNA binding);GO:0005622(intracellular);GO:0003676(nucleic acid binding);GO:0046872(metal ion binding)
bta-miR-132	ENSBTAG00000004240	ENSBTAG00000004240	NA	GO:0003677(DNA binding);GO:0016021(integral component of membrane);GO:0016020(membrane)
bta-miR-132	ENSBTAG00000031707	FRMD6	FERM domain containing 6 [Source:HGNC Symbol;Acc:HGNC:19839]	GO:0043296(apical junction complex);GO:0034613(cellular protein localization);GO:0032970(regulation of actin filament-based process);GO:0031032(actomyosin structure organization);GO:0003383(apical constriction);GO:0005856(cytoskeleton);GO:0005200(structural constituent of cytoskeleton)	ko04390(Hippo signaling pathway);ko04392(Hippo signaling pathway - multiple species)
bta-miR-132	ENSBTAG00000019755	REEP3	receptor accessory protein 3 [Source:HGNC Symbol;Acc:HGNC:23711]	GO:0007084(mitotic nuclear envelope reassembly);GO:0006998(nuclear envelope organization);GO:0016021(integral component of membrane);GO:0016020(membrane)
bta-miR-132	ENSBTAG00000008804	SAAL1	serum amyloid A like 1 [Source:HGNC Symbol;Acc:HGNC:25158]	GO:0005576(extracellular region);GO:0005615(extracellular space)
bta-miR-132	ENSBTAG00000039435	LEMD3	inner nuclear membrane protein Man1 [Source:RefSeq peptide;Acc:NP_001179628]	GO:0031965(nuclear membrane);GO:0016021(integral component of membrane);GO:0005637(nuclear inner membrane);GO:0032926(negative regulation of activin receptor signaling pathway);GO:0030514(negative regulation of BMP signaling pathway);GO:0030512(negative regulation of transforming growth factor beta receptor signaling pathway);GO:0070197(meiotic attachment of telomere to nuclear envelope);GO:00314…
bta-miR-132	ENSBTAG00000039770	CEBPZ	CCAAT/enhancer binding protein zeta [Source:HGNC Symbol;Acc:HGNC:24218]	GO:0003723(RNA binding);GO:0045944(positive regulation of transcription from RNA polymerase II promoter);GO:0001077(transcriptional activator activity, RNA polymerase II core promoter proximal region sequence-specific binding);GO:0000978(RNA polymerase II core promoter proximal region sequence-specific DNA binding);GO:0005634(nucleus);GO:0006366(transcription from RNA polymerase II promoter)
bta-miR-132	ENSBTAG00000039231	MTURN	maturin, neural progenitor differentiation regulator homolog [Source:HGNC Symbol;Acc:HGNC:25457]	GO:0007275(multicellular organism development)
bta-miR-132	ENSBTAG00000009899	CHID1	chitinase domain containing 1 [Source:HGNC Symbol;Acc:HGNC:28474]	GO:0070062(extracellular exosome);GO:0016020(membrane);GO:0005802(trans-Golgi network);GO:0005770(late endosome);GO:0005764(lysosome);GO:0005634(nucleus);GO:0005615(extracellular space);GO:1900016(negative regulation of cytokine production involved in inflammatory response);GO:0070492(oligosaccharide binding);GO:0008061(chitin binding);GO:0005975(carbohydrate metabolic process);GO:0005576(extrace…
bta-miR-132	ENSBTAG00000039462	ENSBTAG00000039462	PCNA-associated factor [Source:UniProtKB/Swiss-Prot;Acc:Q5E9B2]	GO:0051726(regulation of cell cycle);GO:0006974(cellular response to DNA damage stimulus);GO:0019985(translesion synthesis);GO:0009411(response to UV);GO:0003682(chromatin binding);GO:0048471(perinuclear region of cytoplasm);GO:0006260(DNA replication);GO:0006281(DNA repair);GO:0005737(cytoplasm);GO:0005634(nucleus);GO:0007098(centrosome cycle)
bta-miR-132	ENSBTAG00000001598	MAP7	microtubule associated protein 7 [Source:HGNC Symbol;Acc:HGNC:6869]	GO:0015630(microtubule cytoskeleton);GO:0005829(cytosol);GO:0005198(structural molecule activity);GO:0000226(microtubule cytoskeleton organization)
bta-miR-132	ENSBTAG00000038674	ZNF677	zinc finger protein 677 [Source:HGNC Symbol;Acc:HGNC:28730]	GO:0006355(regulation of transcription, DNA-templated);GO:0005622(intracellular);GO:0003676(nucleic acid binding);GO:0046872(metal ion binding)
bta-miR-132	ENSBTAG00000018690	RPAP3	RNA polymerase II associated protein 3 [Source:HGNC Symbol;Acc:HGNC:26151]	GO:0097255(R2TP complex)
bta-miR-132	ENSBTAG00000001729	DUSP10	dual specificity phosphatase 10 [Source:HGNC Symbol;Acc:HGNC:3065]	GO:0043508(negative regulation of JUN kinase activity);GO:0017017(MAP kinase tyrosine/serine/threonine phosphatase activity);GO:0006470(protein dephosphorylation);GO:0004725(protein tyrosine phosphatase activity);GO:0016311(dephosphorylation);GO:0016791(phosphatase activity);GO:0008138(protein tyrosine/serine/threonine phosphatase activity);GO:0004721(phosphoprotein phosphatase activity);GO:00057…	ko04010(MAPK signaling pathway)
bta-miR-132	ENSBTAG00000000626	STK32A	serine/threonine kinase 32A [Source:HGNC Symbol;Acc:HGNC:28317]	GO:0005622(intracellular);GO:0018105(peptidyl-serine phosphorylation);GO:0004674(protein serine/threonine kinase activity);GO:0035556(intracellular signal transduction);GO:0006468(protein phosphorylation);GO:0004672(protein kinase activity);GO:0005524(ATP binding);GO:0000166(nucleotide binding)
bta-miR-132	ENSBTAG00000011613	PLS3	plastin 3 [Source:HGNC Symbol;Acc:HGNC:9091]	GO:0005886(plasma membrane);GO:0005829(cytosol);GO:0060348(bone development);GO:0003779(actin binding);GO:0005509(calcium ion binding);GO:0032432(actin filament bundle);GO:0005884(actin filament);GO:0051017(actin filament bundle assembly);GO:0051764(actin crosslink formation);GO:0051015(actin filament binding);GO:0051639(actin filament network formation);GO:0005737(cytoplasm);GO:0046872(metal ion…
bta-miR-132	ENSBTAG00000039366	ENSBTAG00000039366	NA	GO:0016021(integral component of membrane);GO:0016020(membrane)	ko04530(Tight junction);ko04640(Hematopoietic cell lineage)
bta-miR-132	ENSBTAG00000022825	ENSBTAG00000022825	brain protein I3 [Source:RefSeq peptide;Acc:NP_001035673]	GO:0016021(integral component of membrane);GO:0016020(membrane)
bta-miR-132	ENSBTAG00000037461	SDHAF1	succinate dehydrogenase complex assembly factor 1 [Source:HGNC Symbol;Acc:HGNC:33867]	GO:0005739(mitochondrion);GO:0034553(mitochondrial respiratory chain complex II assembly);GO:0005759(mitochondrial matrix)
bta-miR-132	ENSBTAG00000007589	SMAD9	SMAD family member 9 [Source:HGNC Symbol;Acc:HGNC:6774]	GO:0007179(transforming growth factor beta receptor signaling pathway);GO:0005667(transcription factor complex);GO:0006355(regulation of transcription, DNA-templated);GO:0006351(transcription, DNA-templated);GO:0003700(transcription factor activity, sequence-specific DNA binding);GO:0005622(intracellular);GO:0005737(cytoplasm);GO:0005634(nucleus);GO:0003677(DNA binding);GO:0005829(cytosol);GO:000…	ko04350(TGF-beta signaling pathway);ko04550(Signaling pathways regulating pluripotency of stem cells)
bta-miR-132	ENSBTAG00000012077	SLF2	protein FAM178A [Source:RefSeq peptide;Acc:NP_001095729]	GO:0043231(intracellular membrane-bounded organelle);GO:0035861(site of double-strand break);GO:0005634(nucleus);GO:0005615(extracellular space);GO:0000785(chromatin);GO:2000781(positive regulation of double-strand break repair);GO:1990166(protein localization to site of double-strand break);GO:0034184(positive regulation of maintenance of mitotic sister chromatid cohesion);GO:0031334(positive re…
bta-miR-132	ENSBTAG00000027348	ENSBTAG00000027348	Oocyte-secreted protein 1 [Source:UniProtKB/Swiss-Prot;Acc:Q2Q0J1]	GO:0005576(extracellular region)
bta-miR-132	ENSBTAG00000002985	KCNMB1	potassium calcium-activated channel subfamily M regulatory beta subunit 1 [Source:HGNC Symbol;Acc:HGNC:6285]	GO:0005513(detection of calcium ion);GO:0015459(potassium channel regulator activity);GO:0015269(calcium-activated potassium channel activity);GO:0008076(voltage-gated potassium channel complex);GO:0071805(potassium ion transmembrane transport);GO:0007268(chemical synaptic transmission);GO:0006813(potassium ion transport);GO:0006811(ion transport);GO:0006810(transport);GO:0016020(membrane);GO:001…	ko04022(cGMP - PKG signaling pathway);ko04911(Insulin secretion);ko04270(Vascular smooth muscle contraction)
bta-miR-132	ENSBTAG00000038595	ENSBTAG00000038595	NA
bta-miR-132	ENSBTAG00000037941	QTRT1	queuine tRNA-ribosyltransferase [Source:RefSeq peptide;Acc:NP_001193621]	GO:0005739(mitochondrion);GO:0005737(cytoplasm);GO:0005634(nucleus);GO:0101030(tRNA-guanine transglycosylation);GO:0046982(protein heterodimerization activity);GO:0042803(protein homodimerization activity);GO:0008479(queuine tRNA-ribosyltransferase activity);GO:0006400(tRNA modification);GO:0016763(transferase activity, transferring pentosyl groups);GO:0005741(mitochondrial outer membrane);GO:001…
bta-miR-132	ENSBTAG00000004284	UFD1	ubiquitin recognition factor in ER associated degradation 1 [Source:HGNC Symbol;Acc:HGNC:12520]	GO:0006511(ubiquitin-dependent protein catabolic process);GO:0036435(K48-linked polyubiquitin binding);GO:0030970(retrograde protein transport, ER to cytosol);GO:0032480(negative regulation of type I interferon production);GO:0039536(negative regulation of RIG-I signaling pathway);GO:0071712(ER-associated misfolded protein catabolic process);GO:0005634(nucleus);GO:0005737(cytoplasm);GO:0005783(en…	ko04141(Protein processing in endoplasmic reticulum)
bta-miR-132	ENSBTAG00000003748	CNOT2	CCR4-NOT transcription complex subunit 2 [Source:HGNC Symbol;Acc:HGNC:7878]	GO:0006355(regulation of transcription, DNA-templated);GO:0005634(nucleus);GO:0030014(CCR4-NOT complex);GO:0016020(membrane);GO:0005886(plasma membrane);GO:0005829(cytosol);GO:0005737(cytoplasm);GO:2000036(regulation of stem cell population maintenance);GO:0033147(negative regulation of intracellular estrogen receptor signaling pathway);GO:0010606(positive regulation of cytoplasmic mRNA processin…	ko03018(RNA degradation)
bta-miR-132	ENSBTAG00000033679	HLCS	holocarboxylase synthetase [Source:HGNC Symbol;Acc:HGNC:4976]	GO:0016363(nuclear matrix);GO:0005829(cytosol);GO:0005739(mitochondrion);GO:0005652(nuclear lamina);GO:0000785(chromatin);GO:0071110(histone biotinylation);GO:0070781(response to biotin);GO:0016570(histone modification);GO:0009305(protein biotinylation);GO:0008283(cell proliferation);GO:0019899(enzyme binding);GO:0018271(biotin-protein ligase activity);GO:0009374(biotin binding);GO:0004080(biotin…	ko00780(Biotin metabolism)
bta-miR-132	ENSBTAG00000008401	PFKFB3	6-phosphofructo-2-kinase/fructose-2,6-biphosphatase 3 [Source:HGNC Symbol;Acc:HGNC:8874]	GO:0005654(nucleoplasm);GO:0046835(carbohydrate phosphorylation);GO:0006003(fructose 2,6-bisphosphate metabolic process);GO:0003873(6-phosphofructo-2-kinase activity);GO:0006000(fructose metabolic process);GO:0016310(phosphorylation);GO:0016301(kinase activity);GO:0008152(metabolic process);GO:0005524(ATP binding);GO:0003824(catalytic activity)	ko00051(Fructose and mannose metabolism);ko04066(HIF-1 signaling pathway);ko04152(AMPK signaling pathway)
bta-miR-132	ENSBTAG00000044015	RBM12	RNA binding motif protein 12 [Source:HGNC Symbol;Acc:HGNC:9898]	GO:0005654(nucleoplasm);GO:0003723(RNA binding);GO:0003676(nucleic acid binding)
bta-miR-132	ENSBTAG00000044043	FGF20	fibroblast growth factor 20 [Source:HGNC Symbol;Acc:HGNC:3677]	GO:0060113(inner ear receptor cell differentiation);GO:0060043(regulation of cardiac muscle cell proliferation);GO:0045664(regulation of neuron differentiation);GO:0043524(negative regulation of neuron apoptotic process);GO:0030154(cell differentiation);GO:0090722(receptor-receptor interaction);GO:0008543(fibroblast growth factor receptor signaling pathway);GO:0008083(growth factor activity);GO:0…	ko04014(Ras signaling pathway);ko04015(Rap1 signaling pathway);ko04010(MAPK signaling pathway);ko04151(PI3K-Akt signaling pathway);ko04810(Regulation of actin cytoskeleton);ko05200(Pathways in cancer);ko05218(Melanoma);ko05224(Breast cancer)
bta-miR-132	ENSBTAG00000038180	SCN2A	sodium voltage-gated channel alpha subunit 2 [Source:HGNC Symbol;Acc:HGNC:10588]	GO:0033270(paranode region of axon);GO:0030424(axon);GO:0030315(T-tubule);GO:0014704(intercalated disc);GO:0016020(membrane);GO:0051402(neuron apoptotic process);GO:0008627(intrinsic apoptotic signaling pathway in response to osmotic stress);GO:0007399(nervous system development);GO:0006814(sodium ion transport);GO:0005248(voltage-gated sodium channel activity);GO:0001518(voltage-gated sodium cha…	ko04742(Taste transduction)
bta-miR-132	ENSBTAG00000010529	FZD6	frizzled class receptor 6 [Source:HGNC Symbol;Acc:HGNC:4044]	GO:0007186(G-protein coupled receptor signaling pathway);GO:0045177(apical part of cell);GO:0016327(apicolateral plasma membrane);GO:0005886(plasma membrane);GO:0090090(negative regulation of canonical Wnt signaling pathway);GO:0060071(Wnt signaling pathway, planar cell polarity pathway);GO:0048105(establishment of body hair planar orientation);GO:0043433(negative regulation of sequence-specific …	ko04310(Wnt signaling pathway);ko04390(Hippo signaling pathway);ko04150(mTOR signaling pathway);ko04550(Signaling pathways regulating pluripotency of stem cells);ko04916(Melanogenesis);ko05200(Pathways in cancer);ko05205(Proteoglycans in cancer);ko05217(Basal cell carcinoma);ko05224(Breast cancer);ko05166(HTLV-I infection);ko05165(Human papillomavirus infection)
bta-miR-132	ENSBTAG00000003172	MEIS2	Meis homeobox 2 [Source:HGNC Symbol;Acc:HGNC:7001]	GO:0005634(nucleus);GO:0045944(positive regulation of transcription from RNA polymerase II promoter);GO:0045638(negative regulation of myeloid cell differentiation);GO:0008542(visual learning);GO:0001654(eye development);GO:0043565(sequence-specific DNA binding);GO:0008134(transcription factor binding);GO:0003712(transcription cofactor activity);GO:0003677(DNA binding);GO:0001077(transcriptional …
bta-miR-132	ENSBTAG00000047314	PPIE	peptidylprolyl isomerase E [Source:HGNC Symbol;Acc:HGNC:9258]	GO:0071013(catalytic step 2 spliceosome);GO:0016607(nuclear speck);GO:0005829(cytosol);GO:0005634(nucleus);GO:0045070(positive regulation of viral genome replication);GO:0006355(regulation of transcription, DNA-templated);GO:0003723(RNA binding);GO:0000413(protein peptidyl-prolyl isomerization);GO:0003755(peptidyl-prolyl cis-trans isomerase activity);GO:0006457(protein folding);GO:0016853(isomera…	ko03040(Spliceosome)
bta-miR-132	ENSBTAG00000047434	TSNAX	translin-associated protein X isoform 2 [Source:RefSeq peptide;Acc:NP_001300991]	GO:0005737(cytoplasm);GO:0005634(nucleus);GO:0043565(sequence-specific DNA binding)
bta-miR-132	ENSBTAG00000010704	LRRC4	leucine-rich repeat-containing protein 4 [Source:RefSeq peptide;Acc:NP_001014938]	GO:0016021(integral component of membrane);GO:0016020(membrane);GO:0046426(negative regulation of JAK-STAT cascade);GO:0019221(cytokine-mediated signaling pathway);GO:0006469(negative regulation of protein kinase activity);GO:0004860(protein kinase inhibitor activity);GO:0005737(cytoplasm);GO:0050807(regulation of synapse organization);GO:0050808(synapse organization);GO:0097119(postsynaptic dens…	ko04514(Cell adhesion molecules (CAMs));ko04360(Axon guidance)
bta-miR-132	ENSBTAG00000008054	ZNF706	zinc finger protein 706 [Source:HGNC Symbol;Acc:HGNC:24992]	GO:0045892(negative regulation of transcription, DNA-templated);GO:1902455(negative regulation of stem cell population maintenance);GO:0005634(nucleus);GO:0005737(cytoplasm)
bta-miR-132	ENSBTAG00000047362	RCN1	reticulocalbin 1 [Source:HGNC Symbol;Acc:HGNC:9934]	GO:0005783(endoplasmic reticulum);GO:0043010(camera-type eye development);GO:0001701(in utero embryonic development);GO:0005509(calcium ion binding)
bta-miR-132	ENSBTAG00000018833	SVOP	SV2 related protein [Source:HGNC Symbol;Acc:HGNC:25417]	GO:0022891(substrate-specific transmembrane transporter activity);GO:0030672(synaptic vesicle membrane);GO:0045202(synapse);GO:0022857(transmembrane transporter activity);GO:0030054(cell junction);GO:0016021(integral component of membrane);GO:0031410(cytoplasmic vesicle);GO:0006810(transport);GO:0055085(transmembrane transport);GO:0016020(membrane)
bta-miR-132	ENSBTAG00000004953	ELK4	ELK4, ETS transcription factor [Source:HGNC Symbol;Acc:HGNC:3326]	GO:0005829(cytosol);GO:0005654(nucleoplasm);GO:0070932(histone H3 deacetylation);GO:0045944(positive regulation of transcription from RNA polymerase II promoter);GO:0000122(negative regulation of transcription from RNA polymerase II promoter);GO:0003682(chromatin binding);GO:0000978(RNA polymerase II core promoter proximal region sequence-specific DNA binding);GO:0030154(cell differentiation);GO:…	ko04010(MAPK signaling pathway);ko05202(Transcriptional misregulation in cancers);ko05166(HTLV-I infection)
bta-miR-132	ENSBTAG00000000758	TMEM206	Transmembrane protein 206 [Source:UniProtKB/Swiss-Prot;Acc:Q2KHV2]	GO:0009986(cell surface);GO:0016021(integral component of membrane);GO:0016020(membrane)
bta-miR-132	ENSBTAG00000046614	ENSBTAG00000046614	NA
bta-miR-132	ENSBTAG00000046037	SLC25A5	Bos taurus solute carrier family 25 (mitochondrial carrier; adenine nucleotide translocator), member 5 (SLC25A5), mRNA. [Source:RefSeq mRNA;Acc:NM_174659]	GO:0071817(MMXD complex);GO:0070062(extracellular exosome);GO:0043209(myelin sheath);GO:0042645(mitochondrial nucleoid);GO:0031012(extracellular matrix);GO:0016020(membrane);GO:0005743(mitochondrial inner membrane);GO:0005739(mitochondrion);GO:0005634(nucleus);GO:1901029(negative regulation of mitochondrial outer membrane permeabilization involved in apoptotic signaling pathway);GO:0008284(positi…	ko04020(Calcium signaling pathway);ko04022(cGMP - PKG signaling pathway);ko04217(Necroptosis);ko04218(Cellular senescence);ko05012(Parkinson's disease);ko05016(Huntington's disease);ko05166(HTLV-I infection)
bta-miR-132	ENSBTAG00000048152	TUBG1	tubulin gamma 1 [Source:HGNC Symbol;Acc:HGNC:12417]	GO:0005874(microtubule);GO:0007017(microtubule-based process);GO:0031122(cytoplasmic microtubule organization);GO:0003924(GTPase activity);GO:0007020(microtubule nucleation);GO:0005813(centrosome);GO:0005815(microtubule organizing center);GO:0005856(cytoskeleton);GO:0005525(GTP binding);GO:0005737(cytoplasm);GO:0000166(nucleotide binding);GO:0000212(meiotic spindle organization);GO:0000242(perice…	ko05165(Human papillomavirus infection)
bta-miR-132	ENSBTAG00000017393	L3MBTL3	L3MBTL3, histone methyl-lysine binding protein [Source:HGNC Symbol;Acc:HGNC:23035]	GO:0003700(transcription factor activity, sequence-specific DNA binding);GO:0006355(regulation of transcription, DNA-templated);GO:0008270(zinc ion binding);GO:0005634(nucleus);GO:0005730(nucleolus);GO:0043249(erythrocyte maturation);GO:0030851(granulocyte differentiation);GO:0030225(macrophage differentiation);GO:0030099(myeloid cell differentiation)
bta-miR-132	ENSBTAG00000001126	ENSBTAG00000001126	NA
bta-miR-132	ENSBTAG00000047434	TSNAX	translin-associated protein X isoform 2 [Source:RefSeq peptide;Acc:NP_001300991]	GO:0005737(cytoplasm);GO:0005634(nucleus);GO:0043565(sequence-specific DNA binding)
bta-miR-132	ENSBTAG00000016338	SPPL3	signal peptide peptidase like 3 [Source:HGNC Symbol;Acc:HGNC:30424]	GO:0071556(integral component of lumenal side of endoplasmic reticulum membrane);GO:0071458(integral component of cytoplasmic side of endoplasmic reticulum membrane);GO:0043231(intracellular membrane-bounded organelle);GO:0033116(endoplasmic reticulum-Golgi intermediate compartment membrane);GO:0030660(Golgi-associated vesicle membrane);GO:0016020(membrane);GO:0005886(plasma membrane);GO:0005791(…
bta-miR-132	ENSBTAG00000047330	FABP5	fatty acid binding protein 5 [Source:HGNC Symbol;Acc:HGNC:3560]	GO:0070062(extracellular exosome);GO:0015758(glucose transport);GO:0006629(lipid metabolic process);GO:0006656(phosphatidylcholine biosynthetic process);GO:0006006(glucose metabolic process);GO:0005215(transporter activity);GO:0006810(transport);GO:0008289(lipid binding)
bta-miR-132	ENSBTAG00000009899	CHID1	chitinase domain containing 1 [Source:HGNC Symbol;Acc:HGNC:28474]	GO:0070062(extracellular exosome);GO:0016020(membrane);GO:0005802(trans-Golgi network);GO:0005770(late endosome);GO:0005764(lysosome);GO:0005634(nucleus);GO:0005615(extracellular space);GO:1900016(negative regulation of cytokine production involved in inflammatory response);GO:0070492(oligosaccharide binding);GO:0008061(chitin binding);GO:0005975(carbohydrate metabolic process);GO:0005576(extrace…
bta-miR-132	ENSBTAG00000046936	MRFAP1	MORF4 family-associated protein 1 [Source:UniProtKB/Swiss-Prot;Acc:Q3ZC61]	GO:0005829(cytosol);GO:0005634(nucleus);GO:0048471(perinuclear region of cytoplasm);GO:0005737(cytoplasm)
bta-miR-132	ENSBTAG00000047347	ENSBTAG00000047347	NA	GO:0003690(double-stranded DNA binding);GO:0003697(single-stranded DNA binding);GO:0003723(RNA binding);GO:0006281(DNA repair);GO:0005634(nucleus)
bta-miR-132	ENSBTAG00000005760	TBC1D4	TBC1 domain family member 4 [Source:RefSeq peptide;Acc:NP_001193239]	GO:0070062(extracellular exosome);GO:0005829(cytosol);GO:0032869(cellular response to insulin stimulus);GO:0016192(vesicle-mediated transport);GO:0031338(regulation of vesicle fusion);GO:0090630(activation of GTPase activity);GO:0017137(Rab GTPase binding);GO:0005096(GTPase activator activity);GO:0012505(endomembrane system);GO:0006886(intracellular protein transport);GO:0005622(intracellular);GO…	ko04919(Thyroid hormone signaling pathway);ko04931(Insulin resistance)
bta-miR-132	ENSBTAG00000046901	ENSBTAG00000046901	NA	GO:0016021(integral component of membrane);GO:0016020(membrane)
bta-miR-132	ENSBTAG00000046959	ENSBTAG00000046959	NA	GO:0003690(double-stranded DNA binding);GO:0001227(transcriptional repressor activity, RNA polymerase II transcription regulatory region sequence-specific binding);GO:0000122(negative regulation of transcription from RNA polymerase II promoter);GO:0006357(regulation of transcription from RNA polymerase II promoter);GO:0005634(nucleus)
PC-3p-7159_279	ENSBTAG00000000013	PRKAA1	protein kinase AMP-activated catalytic subunit alpha 1 [Source:HGNC Symbol;Acc:HGNC:9376]	GO:0016607(nuclear speck);GO:0005829(cytosol);GO:0005737(cytoplasm);GO:0005634(nucleus);GO:0005622(intracellular);GO:1901563(response to camptothecin);GO:0071380(cellular response to prostaglandin E stimulus);GO:0061762(CAMKK-AMPK signaling cascade);GO:0050995(negative regulation of lipid catabolic process);GO:0048643(positive regulation of skeletal muscle tissue development);GO:0043066(negative …	ko04371(Apelin signaling pathway);ko04068(FoxO signaling pathway);ko04151(PI3K-Akt signaling pathway);ko04152(AMPK signaling pathway);ko04150(mTOR signaling pathway);ko04140(Autophagy - animal);ko04530(Tight junction);ko04910(Insulin signaling pathway);ko04922(Glucagon signaling pathway);ko04920(Adipocytokine signaling pathway);ko04921(Oxytocin signaling pathway);ko04211(Longevity regulating path…
PC-3p-7159_279	ENSBTAG00000000013	PRKAA1	protein kinase AMP-activated catalytic subunit alpha 1 [Source:HGNC Symbol;Acc:HGNC:9376]	GO:0016607(nuclear speck);GO:0005829(cytosol);GO:0005737(cytoplasm);GO:0005634(nucleus);GO:0005622(intracellular);GO:1901563(response to camptothecin);GO:0071380(cellular response to prostaglandin E stimulus);GO:0061762(CAMKK-AMPK signaling cascade);GO:0050995(negative regulation of lipid catabolic process);GO:0048643(positive regulation of skeletal muscle tissue development);GO:0043066(negative …	ko04371(Apelin signaling pathway);ko04068(FoxO signaling pathway);ko04151(PI3K-Akt signaling pathway);ko04152(AMPK signaling pathway);ko04150(mTOR signaling pathway);ko04140(Autophagy - animal);ko04530(Tight junction);ko04910(Insulin signaling pathway);ko04922(Glucagon signaling pathway);ko04920(Adipocytokine signaling pathway);ko04921(Oxytocin signaling pathway);ko04211(Longevity regulating path…
PC-3p-7159_279	ENSBTAG00000000025	ENSBTAG00000000025	NA	GO:0005794(Golgi apparatus);GO:0003924(GTPase activity);GO:0005829(cytosol);GO:0042147(retrograde transport, endosome to Golgi);GO:0006891(intra-Golgi vesicle-mediated transport);GO:0006890(retrograde vesicle-mediated transport, Golgi to ER);GO:0005525(GTP binding)
PC-3p-7159_279	ENSBTAG00000000037	CWC27	CWC27 spliceosome associated protein homolog [Source:HGNC Symbol;Acc:HGNC:10664]	GO:0071013(catalytic step 2 spliceosome);GO:0005634(nucleus);GO:0000413(protein peptidyl-prolyl isomerization);GO:0003755(peptidyl-prolyl cis-trans isomerase activity);GO:0006457(protein folding);GO:0016853(isomerase activity)
PC-3p-7159_279	ENSBTAG00000000803	ZNF667	zinc finger protein 667 [Source:HGNC Symbol;Acc:HGNC:28854]	GO:0006355(regulation of transcription, DNA-templated);GO:0005622(intracellular);GO:0003676(nucleic acid binding);GO:0046872(metal ion binding)
PC-3p-7159_279	ENSBTAG00000001289	MRPL18	mitochondrial ribosomal protein L18 [Source:HGNC Symbol;Acc:HGNC:14477]	GO:0035928(rRNA import into mitochondrion);GO:0008097(5S rRNA binding);GO:0005743(mitochondrial inner membrane);GO:0005762(mitochondrial large ribosomal subunit);GO:0030529(intracellular ribonucleoprotein complex);GO:0005840(ribosome);GO:0070125(mitochondrial translational elongation);GO:0070124(mitochondrial translational initiation);GO:0003723(RNA binding);GO:0006810(transport);GO:0005739(mitoc…	ko03010(Ribosome)
PC-3p-7159_279	ENSBTAG00000001342	RSL24D1	ribosomal L24 domain containing 1 [Source:HGNC Symbol;Acc:HGNC:18479]	GO:0022625(cytosolic large ribosomal subunit);GO:0000027(ribosomal large subunit assembly);GO:0006412(translation);GO:0003735(structural constituent of ribosome);GO:0005730(nucleolus);GO:0042254(ribosome biogenesis);GO:0003723(RNA binding);GO:0005840(ribosome);GO:0005622(intracellular);GO:0005634(nucleus);GO:1902626(assembly of large subunit precursor of preribosome)	ko03010(Ribosome)
PC-3p-7159_279	ENSBTAG00000001412	N6AMT1	N-6 adenine-specific DNA methyltransferase 1 (putative) [Source:HGNC Symbol;Acc:HGNC:16021]	GO:0008757(S-adenosylmethionine-dependent methyltransferase activity);GO:0008276(protein methyltransferase activity);GO:0006479(protein methylation);GO:0032259(methylation);GO:0008168(methyltransferase activity);GO:0005737(cytoplasm);GO:0003676(nucleic acid binding)
PC-3p-7159_279	ENSBTAG00000001574	GPATCH2	G-patch domain containing 2 [Source:HGNC Symbol;Acc:HGNC:25499]	GO:0016607(nuclear speck);GO:0010923(negative regulation of phosphatase activity)
PC-3p-7159_279	ENSBTAG00000022109	SCOC	short coiled-coil protein [Source:HGNC Symbol;Acc:HGNC:20335]	GO:0005802(trans-Golgi network);GO:0005794(Golgi apparatus);GO:0005768(endosome);GO:0005654(nucleoplasm);GO:0061635(regulation of protein complex stability);GO:0016239(positive regulation of macroautophagy)
PC-3p-7159_279	ENSBTAG00000001603	YIPF7	Yip1 domain family member 7 [Source:HGNC Symbol;Acc:HGNC:26825]	GO:0005789(endoplasmic reticulum membrane);GO:0005783(endoplasmic reticulum);GO:0016020(membrane);GO:0016021(integral component of membrane)
PC-3p-7159_279	ENSBTAG00000001607	TMEM41B	transmembrane protein 41B [Source:HGNC Symbol;Acc:HGNC:28948]	GO:0016021(integral component of membrane);GO:0016020(membrane)
PC-3p-7159_279	ENSBTAG00000039335	ARRDC2	arrestin domain containing 2 [Source:HGNC Symbol;Acc:HGNC:25225]	GO:0031410(cytoplasmic vesicle);GO:0005886(plasma membrane)
PC-3p-7159_279	ENSBTAG00000001822	SNX10	sorting nexin 10 [Source:HGNC Symbol;Acc:HGNC:14974]	GO:0030316(osteoclast differentiation);GO:0010008(endosome membrane);GO:0060271(cilium assembly);GO:0030030(cell projection organization);GO:0019898(extrinsic component of membrane);GO:0016050(vesicle organization);GO:0035091(phosphatidylinositol binding);GO:0008289(lipid binding);GO:0006897(endocytosis);GO:0005768(endosome);GO:0005813(centrosome);GO:0005783(endoplasmic reticulum);GO:0005815(micr…
PC-3p-7159_279	ENSBTAG00000001865	SGCG	sarcoglycan gamma [Source:HGNC Symbol;Acc:HGNC:10809]	GO:0016012(sarcoglycan complex);GO:0060047(heart contraction);GO:0007517(muscle organ development);GO:0048738(cardiac muscle tissue development);GO:0055001(muscle cell development);GO:0042383(sarcolemma);GO:0061024(membrane organization);GO:0005856(cytoskeleton);GO:0005737(cytoplasm);GO:0016021(integral component of membrane);GO:0016020(membrane);GO:0005886(plasma membrane);GO:0005654(nucleoplasm…	ko05410(Hypertrophic cardiomyopathy (HCM));ko05412(Arrhythmogenic right ventricular cardiomyopathy (ARVC));ko05414(Dilated cardiomyopathy (DCM));ko05416(Viral myocarditis)
PC-3p-7159_279	ENSBTAG00000001956	HINT3	histidine triad nucleotide binding protein 3 [Source:HGNC Symbol;Acc:HGNC:18468]	GO:0003824(catalytic activity);GO:0005737(cytoplasm);GO:0000166(nucleotide binding);GO:0016787(hydrolase activity);GO:0005634(nucleus);GO:0070062(extracellular exosome)
PC-3p-7159_279	ENSBTAG00000001977	YIPF6	Yip1 domain family member 6 [Source:HGNC Symbol;Acc:HGNC:28304]	GO:0030134(ER to Golgi transport vesicle);GO:0005802(trans-Golgi network);GO:0005801(cis-Golgi network);GO:0005783(endoplasmic reticulum);GO:0060576(intestinal epithelial cell development);GO:0042802(identical protein binding);GO:0016020(membrane);GO:0016021(integral component of membrane)
PC-3p-7159_279	ENSBTAG00000001983	SMAGP	small cell adhesion glycoprotein [Source:HGNC Symbol;Acc:HGNC:26918]	GO:0030054(cell junction);GO:0005913(cell-cell adherens junction);GO:0005886(plasma membrane);GO:0005654(nucleoplasm);GO:0008037(cell recognition);GO:0007157(heterophilic cell-cell adhesion via plasma membrane cell adhesion molecules);GO:0007156(homophilic cell adhesion via plasma membrane adhesion molecules);GO:0050839(cell adhesion molecule binding);GO:0042803(protein homodimerization activity)…
PC-3p-7159_279	ENSBTAG00000002004	LLPH	LLP homolog, long-term synaptic facilitation [Source:HGNC Symbol;Acc:HGNC:28229]	GO:0001099(basal RNA polymerase II transcription machinery binding);GO:0003723(RNA binding);GO:0060999(positive regulation of dendritic spine development);GO:0097484(dendrite extension);GO:0005694(chromosome);GO:0005730(nucleolus)
PC-3p-7159_279	ENSBTAG00000002048	PTPN11	protein tyrosine phosphatase, non-receptor type 11 [Source:HGNC Symbol;Acc:HGNC:9644]	GO:0005737(cytoplasm);GO:0005634(nucleus);GO:2001275(positive regulation of glucose import in response to insulin stimulus);GO:0070374(positive regulation of ERK1 and ERK2 cascade);GO:0061582(intestinal epithelial cell migration);GO:0060325(face morphogenesis);GO:0060125(negative regulation of growth hormone secretion);GO:0060020(Bergmann glial cell differentiation);GO:0051463(negative regulation…	ko04014(Ras signaling pathway);ko04630(Jak-STAT signaling pathway);ko04072(Phospholipase D signaling pathway);ko04650(Natural killer cell mediated cytotoxicity);ko04670(Leukocyte transendothelial migration);ko04920(Adipocytokine signaling pathway);ko04722(Neurotrophin signaling pathway);ko04360(Axon guidance);ko05205(Proteoglycans in cancer);ko05220(Chronic myeloid leukemia);ko05211(Renal cell ca…
PC-3p-7159_279	ENSBTAG00000021263	CYP4V2	cytochrome P450 family 4 subfamily V member 2 [Source:HGNC Symbol;Acc:HGNC:23198]	GO:0010430(fatty acid omega-oxidation);GO:0004497(monooxygenase activity);GO:0016705(oxidoreductase activity, acting on paired donors, with incorporation or reduction of molecular oxygen);GO:0020037(heme binding);GO:0005506(iron ion binding);GO:0055114(oxidation-reduction process);GO:0016491(oxidoreductase activity);GO:0046872(metal ion binding);GO:0016021(integral component of membrane);GO:00160…
PC-3p-7159_279	ENSBTAG00000002317	PTN	pleiotrophin [Source:HGNC Symbol;Acc:HGNC:9630]	GO:0005783(endoplasmic reticulum);GO:0005615(extracellular space);GO:0030282(bone mineralization);GO:0008284(positive regulation of cell proliferation);GO:0007612(learning);GO:0001503(ossification);GO:0035374(chondroitin sulfate binding);GO:0008201(heparin binding);GO:0008083(growth factor activity);GO:0051781(positive regulation of cell division);GO:0005576(extracellular region);GO:0019901(prote…
PC-3p-7159_279	ENSBTAG00000002641	ENSBTAG00000002641	NA	GO:0080009(mRNA methylation);GO:0000381(regulation of alternative mRNA splicing, via spliceosome);GO:0005634(nucleus)
PC-3p-7159_279	ENSBTAG00000002691	ELMOD1	ELMO domain containing 1 [Source:HGNC Symbol;Acc:HGNC:25334]	GO:0043547(positive regulation of GTPase activity);GO:0005096(GTPase activator activity);GO:0031647(regulation of protein stability);GO:1903955(positive regulation of protein targeting to mitochondrion);GO:0005654(nucleoplasm);GO:0005829(cytosol)
PC-3p-7159_279	ENSBTAG00000003115	KBTBD2	kelch repeat and BTB domain containing 2 [Source:HGNC Symbol;Acc:HGNC:21751]	GO:0031463(Cul3-RING ubiquitin ligase complex);GO:0004842(ubiquitin-protein transferase activity);GO:0016567(protein ubiquitination)
PC-3p-7159_279	ENSBTAG00000003183	NTN4	netrin 4 [Source:HGNC Symbol;Acc:HGNC:13658]	GO:0005604(basement membrane);GO:0060668(regulation of branching involved in salivary gland morphogenesis by extracellular matrix-epithelial cell signaling);GO:0016322(neuron remodeling);GO:0043237(laminin-1 binding);GO:0005576(extracellular region)	ko04360(Axon guidance)
PC-3p-7159_279	ENSBTAG00000003392	GABRA5	gamma-aminobutyric acid type A receptor alpha5 subunit [Source:HGNC Symbol;Acc:HGNC:4079]	GO:0007214(gamma-aminobutyric acid signaling pathway);GO:0045211(postsynaptic membrane);GO:0006821(chloride transport);GO:1902711(GABA-A receptor complex);GO:0045202(synapse);GO:0005230(extracellular ligand-gated ion channel activity);GO:0004890(GABA-A receptor activity);GO:1902476(chloride transmembrane transport);GO:0030054(cell junction);GO:0034707(chloride channel complex);GO:0005254(chloride…	ko04080(Neuroactive ligand-receptor interaction);ko04727(GABAergic synapse);ko04723(Retrograde endocannabinoid signaling);ko04742(Taste transduction);ko05032(Morphine addiction);ko05033(Nicotine addiction)
PC-3p-7159_279	ENSBTAG00000003415	ESD	esterase D [Source:HGNC Symbol;Acc:HGNC:3465]	GO:0052689(carboxylic ester hydrolase activity);GO:0031410(cytoplasmic vesicle);GO:0005737(cytoplasm);GO:0016787(hydrolase activity);GO:0016788(hydrolase activity, acting on ester bonds);GO:0018738(S-formylglutathione hydrolase activity);GO:0042802(identical protein binding);GO:0046294(formaldehyde catabolic process);GO:0070062(extracellular exosome)	ko01200(Carbon metabolism)
PC-3p-7159_279	ENSBTAG00000020714	DDX19B	DEAD-box helicase 19B [Source:HGNC Symbol;Acc:HGNC:2742]	GO:0070062(extracellular exosome);GO:0016020(membrane);GO:0008380(RNA splicing);GO:0010468(regulation of gene expression);GO:0005730(nucleolus);GO:0071013(catalytic step 2 spliceosome);GO:0010501(RNA secondary structure unwinding);GO:0004004(ATP-dependent RNA helicase activity);GO:0005737(cytoplasm);GO:0005524(ATP binding);GO:0003676(nucleic acid binding)
PC-3p-7159_279	ENSBTAG00000003752	SLC25A24	solute carrier family 25 member 24 [Source:HGNC Symbol;Acc:HGNC:20662]	GO:0016021(integral component of membrane);GO:0005743(mitochondrial inner membrane);GO:0005739(mitochondrion);GO:0071277(cellular response to calcium ion);GO:0034599(cellular response to oxidative stress);GO:0015867(ATP transport);GO:0015866(ADP transport);GO:0010941(regulation of cell death);GO:0006839(mitochondrial transport);GO:0015217(ADP transmembrane transporter activity);GO:0005509(calcium…
PC-3p-7159_279	ENSBTAG00000003804	SCCPDH	saccharopine dehydrogenase (putative) [Source:HGNC Symbol;Acc:HGNC:24275]	GO:0030496(midbody);GO:0016020(membrane);GO:0005811(lipid particle);GO:0005739(mitochondrion);GO:0005634(nucleus);GO:0055114(oxidation-reduction process);GO:0016491(oxidoreductase activity);GO:0016021(integral component of membrane)
PC-3p-7159_279	ENSBTAG00000003842	RABGEF1	rab5 GDP/GTP exchange factor [Source:RefSeq peptide;Acc:NP_777016]	GO:0016567(protein ubiquitination);GO:0043547(positive regulation of GTPase activity);GO:0008270(zinc ion binding);GO:0003677(DNA binding);GO:0061630(ubiquitin protein ligase activity);GO:0001933(negative regulation of protein phosphorylation);GO:0002686(negative regulation of leukocyte migration);GO:0033004(negative regulation of mast cell activation);GO:0043305(negative regulation of mast cell …
PC-3p-7159_279	ENSBTAG00000003941	AP1AR	adaptor related protein complex 1 associated regulatory protein [Source:HGNC Symbol;Acc:HGNC:28808]	GO:0030133(transport vesicle);GO:0005794(Golgi apparatus);GO:0005768(endosome);GO:2000146(negative regulation of cell motility);GO:1900025(negative regulation of substrate adhesion-dependent cell spreading);GO:0048203(vesicle targeting, trans-Golgi to endosome);GO:0034613(cellular protein localization);GO:0034315(regulation of Arp2/3 complex-mediated actin nucleation);GO:0001920(negative regulati…
PC-3p-7159_279	ENSBTAG00000004193	VEZF1	vascular endothelial zinc finger 1 [Source:HGNC Symbol;Acc:HGNC:12949]	GO:0005654(nucleoplasm);GO:0005634(nucleus);GO:0001885(endothelial cell development);GO:0001525(angiogenesis);GO:0006366(transcription from RNA polymerase II promoter);GO:0003676(nucleic acid binding);GO:0000977(RNA polymerase II regulatory region sequence-specific DNA binding);GO:0001228(transcriptional activator activity, RNA polymerase II transcription regulatory region sequence-specific bindi…
PC-3p-7159_279	ENSBTAG00000004207	CD93	CD93 molecule [Source:HGNC Symbol;Acc:HGNC:15855]	GO:0031410(cytoplasmic vesicle);GO:0031012(extracellular matrix);GO:0009986(cell surface);GO:0005886(plasma membrane);GO:0016337(single organismal cell-cell adhesion);GO:0001849(complement component C1q binding);GO:0005509(calcium ion binding);GO:0016021(integral component of membrane);GO:0016020(membrane)
PC-3p-7159_279	ENSBTAG00000004322	FOS	Fos proto-oncogene, AP-1 transcription factor subunit [Source:HGNC Symbol;Acc:HGNC:3796]	GO:0005667(transcription factor complex);GO:0005654(nucleoplasm);GO:0005634(nucleus);GO:0071277(cellular response to calcium ion);GO:0060395(SMAD protein signal transduction);GO:0045944(positive regulation of transcription from RNA polymerase II promoter);GO:0045893(positive regulation of transcription, DNA-templated);GO:0045672(positive regulation of osteoclast differentiation);GO:0042493(respon…	ko04010(MAPK signaling pathway);ko04668(TNF signaling pathway);ko04024(cAMP signaling pathway);ko04210(Apoptosis);ko04620(Toll-like receptor signaling pathway);ko04660(T cell receptor signaling pathway);ko04658(Th1 and Th2 cell differentiation);ko04659(Th17 cell differentiation);ko04657(IL-17 signaling pathway);ko04662(B cell receptor signaling pathway);ko04915(Estrogen signaling pathway);ko04917…
PC-3p-7159_279	ENSBTAG00000004371	CS	citrate synthase [Source:HGNC Symbol;Acc:HGNC:2422]	GO:0006099(tricarboxylic acid cycle);GO:0016740(transferase activity);GO:0005759(mitochondrial matrix);GO:0005739(mitochondrion);GO:0003723(RNA binding);GO:0004108(citrate (Si)-synthase activity);GO:0046912(transferase activity, transferring acyl groups, acyl groups converted into alkyl on transfer);GO:0005975(carbohydrate metabolic process);GO:0006101(citrate metabolic process);GO:0005634(nucleu…	ko01200(Carbon metabolism);ko01210(2-Oxocarboxylic acid metabolism);ko01230(Biosynthesis of amino acids);ko00020(Citrate cycle (TCA cycle));ko00630(Glyoxylate and dicarboxylate metabolism)
PC-3p-7159_279	ENSBTAG00000004495	UBA5	ubiquitin like modifier activating enzyme 5 [Source:HGNC Symbol;Acc:HGNC:23230]	GO:0043231(intracellular membrane-bounded organelle);GO:0005829(cytosol);GO:0005737(cytoplasm);GO:1990592(protein K69-linked ufmylation);GO:0071569(protein ufmylation);GO:0034976(response to endoplasmic reticulum stress);GO:0033146(regulation of intracellular estrogen receptor signaling pathway);GO:0071566(UFM1 activating enzyme activity);GO:0008641(small protein activating enzyme activity);GO:00…
PC-3p-7159_279	ENSBTAG00000004574	UGT8	UDP glycosyltransferase 8 [Source:HGNC Symbol;Acc:HGNC:12555]	GO:0048812(neuron projection morphogenesis);GO:0030913(paranodal junction assembly);GO:0007010(cytoskeleton organization);GO:0002175(protein localization to paranode region of axon);GO:0043231(intracellular membrane-bounded organelle);GO:0015020(glucuronosyltransferase activity);GO:0016758(transferase activity, transferring hexosyl groups);GO:0016757(transferase activity, transferring glycosyl gr…	ko00565(Ether lipid metabolism);ko00600(Sphingolipid metabolism)
PC-3p-7159_279	ENSBTAG00000004747	ENSBTAG00000004747	Signal peptidase complex subunit 1 [Source:UniProtKB/Swiss-Prot;Acc:Q3T134]	GO:0005787(signal peptidase complex);GO:0006465(signal peptide processing);GO:0045047(protein targeting to ER);GO:0030176(integral component of endoplasmic reticulum membrane);GO:0043231(intracellular membrane-bounded organelle);GO:0031090(organelle membrane);GO:0005789(endoplasmic reticulum membrane);GO:0005783(endoplasmic reticulum);GO:0008233(peptidase activity);GO:0006508(proteolysis);GO:0016…	ko03060(Protein export)
PC-3p-7159_279	ENSBTAG00000004823	MRPL35	mitochondrial ribosomal protein L35 [Source:HGNC Symbol;Acc:HGNC:14489]	GO:0005743(mitochondrial inner membrane);GO:0030529(intracellular ribonucleoprotein complex);GO:0005840(ribosome);GO:0070125(mitochondrial translational elongation);GO:0070124(mitochondrial translational initiation);GO:0005739(mitochondrion);GO:0006412(translation);GO:0005622(intracellular);GO:0003735(structural constituent of ribosome);GO:0005762(mitochondrial large ribosomal subunit)	ko03010(Ribosome)
PC-3p-7159_279	ENSBTAG00000004944	ANXA10	annexin A10 [Source:HGNC Symbol;Acc:HGNC:534]	GO:0005739(mitochondrion);GO:0005544(calcium-dependent phospholipid binding);GO:0005509(calcium ion binding)
PC-3p-7159_279	ENSBTAG00000004996	FAM206A	family with sequence similarity 206 member A [Source:HGNC Symbol;Acc:HGNC:1364]	GO:0016607(nuclear speck);GO:0005634(nucleus);GO:0030425(dendrite)
PC-3p-7159_279	ENSBTAG00000005094	LRP2BP	LRP2 binding protein [Source:HGNC Symbol;Acc:HGNC:25434]
PC-3p-7159_279	ENSBTAG00000005691	ENSBTAG00000005691	NA	GO:0005615(extracellular space);GO:0090263(positive regulation of canonical Wnt signaling pathway);GO:0070374(positive regulation of ERK1 and ERK2 cascade);GO:0060644(mammary gland epithelial cell differentiation);GO:0060129(thyroid-stimulating hormone-secreting cell differentiation);GO:0060128(corticotropin hormone secreting cell differentiation);GO:0051897(positive regulation of protein kinase …	ko04014(Ras signaling pathway);ko04015(Rap1 signaling pathway);ko04010(MAPK signaling pathway);ko04151(PI3K-Akt signaling pathway);ko04550(Signaling pathways regulating pluripotency of stem cells);ko04810(Regulation of actin cytoskeleton);ko05200(Pathways in cancer);ko05205(Proteoglycans in cancer);ko05218(Melanoma);ko05224(Breast cancer);ko05167(Kaposi's sarcoma-associated herpesvirus infection)…
PC-3p-7159_279	ENSBTAG00000005909	LEPROT	leptin receptor overlapping transcript [Source:HGNC Symbol;Acc:HGNC:29477]	GO:0046426(negative regulation of JAK-STAT cascade);GO:0010008(endosome membrane);GO:0005768(endosome);GO:0005102(receptor binding);GO:0005794(Golgi apparatus);GO:0000139(Golgi membrane);GO:0016021(integral component of membrane);GO:0016020(membrane);GO:0032511(late endosome to vacuole transport via multivesicular body sorting pathway);GO:2000009(negative regulation of protein localization to cel…
PC-3p-7159_279	ENSBTAG00000006697	RICTOR	RPTOR independent companion of MTOR complex 2 [Source:HGNC Symbol;Acc:HGNC:28611]	GO:0031932(TORC2 complex);GO:2000114(regulation of establishment of cell polarity);GO:0051897(positive regulation of protein kinase B signaling);GO:0051896(regulation of protein kinase B signaling);GO:0050731(positive regulation of peptidyl-tyrosine phosphorylation);GO:0050727(regulation of inflammatory response);GO:0043087(regulation of GTPase activity);GO:0042325(regulation of phosphorylation);…	ko04150(mTOR signaling pathway)
PC-3p-7159_279	ENSBTAG00000006708	ARIH1	ariadne RBR E3 ubiquitin protein ligase 1 [Source:HGNC Symbol;Acc:HGNC:689]	GO:0097413(Lewy body);GO:0031464(Cul4A-RING E3 ubiquitin ligase complex);GO:0031463(Cul3-RING ubiquitin ligase complex);GO:0031462(Cul2-RING ubiquitin ligase complex);GO:0019005(SCF ubiquitin ligase complex);GO:0016604(nuclear body);GO:0015030(Cajal body);GO:0005737(cytoplasm);GO:0016567(protein ubiquitination);GO:0006511(ubiquitin-dependent protein catabolic process);GO:0031625(ubiquitin protein…
PC-3p-7159_279	ENSBTAG00000006837	UBA6	ubiquitin like modifier activating enzyme 6 [Source:HGNC Symbol;Acc:HGNC:25581]	GO:0005737(cytoplasm);GO:0060996(dendritic spine development);GO:0042787(protein ubiquitination involved in ubiquitin-dependent protein catabolic process);GO:0021766(hippocampus development);GO:0021764(amygdala development);GO:0016567(protein ubiquitination);GO:0007612(learning);GO:0007626(locomotory behavior);GO:0006511(ubiquitin-dependent protein catabolic process);GO:0019780(FAT10 activating e…	ko04120(Ubiquitin mediated proteolysis)
PC-3p-7159_279	ENSBTAG00000006852	ENSBTAG00000006852	NA	GO:0005739(mitochondrion);GO:0003998(acylphosphatase activity);GO:0016787(hydrolase activity)	ko00620(Pyruvate metabolism)
PC-3p-7159_279	ENSBTAG00000006985	TM7SF3	transmembrane 7 superfamily member 3 [Source:HGNC Symbol;Acc:HGNC:23049]	GO:0016021(integral component of membrane);GO:0016020(membrane);GO:0070062(extracellular exosome)
PC-3p-7159_279	ENSBTAG00000007141	GULP1	GULP, engulfment adaptor PTB domain containing 1 [Source:HGNC Symbol;Acc:HGNC:18649]	GO:0006911(phagocytosis, engulfment)
PC-3p-7159_279	ENSBTAG00000007258	GAD1	glutamate decarboxylase 1 [Source:HGNC Symbol;Acc:HGNC:4092]	GO:0004351(glutamate decarboxylase activity);GO:0016831(carboxy-lyase activity);GO:0019752(carboxylic acid metabolic process);GO:0030170(pyridoxal phosphate binding);GO:0016829(lyase activity);GO:0003824(catalytic activity);GO:0035176(social behavior);GO:0035641(locomotory exploration behavior);GO:0042136(neurotransmitter biosynthetic process);GO:0005622(intracellular);GO:0005737(cytoplasm);GO:00…	ko00650(Butanoate metabolism);ko00250(Alanine,ko aspartate and glutamate metabolism);ko00410(beta-Alanine metabolism);ko00430(Taurine and hypotaurine metabolism);ko04727(GABAergic synapse);ko04940(Type I diabetes mellitus)
PC-3p-7159_279	ENSBTAG00000007303	RAD21	RAD21 cohesin complex component [Source:HGNC Symbol;Acc:HGNC:9811]	GO:0000798(nuclear cohesin complex);GO:0000228(nuclear chromosome);GO:0006302(double-strand break repair);GO:0007059(chromosome segregation);GO:0007062(sister chromatid cohesion);GO:0000775(chromosome, centromeric region);GO:0045944(positive regulation of transcription from RNA polymerase II promoter);GO:0003682(chromatin binding);GO:0006915(apoptotic process);GO:0006366(transcription from RNA po…	ko04110(Cell cycle)
PC-3p-7159_279	ENSBTAG00000007479	CCDC90B	coiled-coil domain containing 90B [Source:HGNC Symbol;Acc:HGNC:28108]	GO:0005739(mitochondrion);GO:0016021(integral component of membrane);GO:0016020(membrane)
PC-3p-7159_279	ENSBTAG00000007648	NET1	neuroepithelial cell transforming 1 [Source:HGNC Symbol;Acc:HGNC:14592]	GO:0035023(regulation of Rho protein signal transduction);GO:0005089(Rho guanyl-nucleotide exchange factor activity);GO:0005085(guanyl-nucleotide exchange factor activity);GO:0035556(intracellular signal transduction);GO:0017049(GTP-Rho binding);GO:0043065(positive regulation of apoptotic process);GO:0043547(positive regulation of GTPase activity);GO:0051451(myoblast migration);GO:0070301(cellula…
PC-3p-7159_279	ENSBTAG00000007974	ENSBTAG00000007974	NA	GO:0080009(mRNA methylation);GO:0000381(regulation of alternative mRNA splicing, via spliceosome);GO:0005634(nucleus)
PC-3p-7159_279	ENSBTAG00000008130	MED10	mediator complex subunit 10 [Source:HGNC Symbol;Acc:HGNC:28760]	GO:0001104(RNA polymerase II transcription cofactor activity);GO:0070847(core mediator complex);GO:0016592(mediator complex);GO:0006357(regulation of transcription from RNA polymerase II promoter);GO:0006355(regulation of transcription, DNA-templated);GO:0006351(transcription, DNA-templated);GO:0005634(nucleus);GO:0019827(stem cell population maintenance);GO:0045944(positive regulation of transcr…
PC-3p-7159_279	ENSBTAG00000008280	HNF4G	hepatocyte nuclear factor 4 gamma [Source:HGNC Symbol;Acc:HGNC:5026]	GO:0043401(steroid hormone mediated signaling pathway);GO:0003707(steroid hormone receptor activity);GO:0006355(regulation of transcription, DNA-templated);GO:0006351(transcription, DNA-templated);GO:0003700(transcription factor activity, sequence-specific DNA binding);GO:0043565(sequence-specific DNA binding);GO:0008270(zinc ion binding);GO:0046872(metal ion binding);GO:0005634(nucleus);GO:00036…	ko04950(Maturity onset diabetes of the young)
PC-3p-7159_279	ENSBTAG00000032198	ENSBTAG00000032198	NA	GO:0005681(spliceosomal complex);GO:0030529(intracellular ribonucleoprotein complex);GO:0000398(mRNA splicing, via spliceosome)
PC-3p-7159_279	ENSBTAG00000008562	POGLUT1	protein O-glucosyltransferase 1 [Source:HGNC Symbol;Acc:HGNC:22954]	GO:0007369(gastrulation);GO:0006664(glycolipid metabolic process);GO:0005788(endoplasmic reticulum lumen);GO:0006486(protein glycosylation);GO:0016757(transferase activity, transferring glycosyl groups);GO:0005783(endoplasmic reticulum);GO:0016740(transferase activity);GO:0007275(multicellular organism development);GO:0006493(protein O-linked glycosylation);GO:0045747(positive regulation of Notch…	ko00514(Other types of O-glycan biosynthesis)
PC-3p-7159_279	ENSBTAG00000008716	SSB	Sjogren syndrome antigen B [Source:HGNC Symbol;Acc:HGNC:11316]	GO:0005634(nucleus);GO:0000784(nuclear chromosome, telomeric region);GO:1903608(protein localization to cytoplasmic stress granule);GO:0075522(IRES-dependent viral translational initiation);GO:0003723(RNA binding);GO:0030529(intracellular ribonucleoprotein complex);GO:0006396(RNA processing);GO:0003676(nucleic acid binding);GO:0000049(tRNA binding);GO:0008266(poly(U) RNA binding);GO:1990825(seque…	ko05322(Systemic lupus erythematosus)
PC-3p-7159_279	ENSBTAG00000008719	PRKCD	protein kinase C delta [Source:HGNC Symbol;Acc:HGNC:9399]	GO:0070062(extracellular exosome);GO:0016363(nuclear matrix);GO:0016020(membrane);GO:0005911(cell-cell junction);GO:0005886(plasma membrane);GO:0005829(cytosol);GO:0005783(endoplasmic reticulum);GO:0005737(cytoplasm);GO:0005634(nucleus);GO:2001235(positive regulation of apoptotic signaling pathway);GO:2001022(positive regulation of response to DNA damage stimulus);GO:2000755(positive regulation o…	ko04140(Autophagy - animal);ko04621(NOD-like receptor signaling pathway);ko04666(Fc gamma R-mediated phagocytosis);ko04062(Chemokine signaling pathway);ko04912(GnRH signaling pathway);ko04915(Estrogen signaling pathway);ko04270(Vascular smooth muscle contraction);ko04722(Neurotrophin signaling pathway);ko04750(Inflammatory mediator regulation of TRP channels);ko04930(Type II diabetes mellitus);ko…
PC-3p-7159_279	ENSBTAG00000008737	DR1	down-regulator of transcription 1 [Source:HGNC Symbol;Acc:HGNC:3017]	GO:0005634(nucleus);GO:0046982(protein heterodimerization activity);GO:0017025(TBP-class protein binding);GO:0043966(histone H3 acetylation);GO:0005671(Ada2/Gcn5/Ada3 transcription activator complex)
PC-3p-7159_279	ENSBTAG00000008764	SMYD5	SMYD family member 5 [Source:HGNC Symbol;Acc:HGNC:16258]
PC-3p-7159_279	ENSBTAG00000008863	TMEM87A	transmembrane protein 87A [Source:HGNC Symbol;Acc:HGNC:24522]	GO:0016021(integral component of membrane);GO:0016020(membrane);GO:0042147(retrograde transport, endosome to Golgi);GO:0032580(Golgi cisterna membrane)
PC-3p-7159_279	ENSBTAG00000009415	NUFIP1	NUFIP1, FMR1 interacting protein 1 [Source:HGNC Symbol;Acc:HGNC:8057]	GO:0048786(presynaptic active zone);GO:0070761(pre-snoRNP complex);GO:0043234(protein complex);GO:0022626(cytosolic ribosome);GO:0016363(nuclear matrix);GO:0008023(transcription elongation factor complex);GO:0005730(nucleolus);GO:0005726(perichromatin fibrils);GO:0005634(nucleus);GO:0001650(fibrillar center);GO:0051259(protein oligomerization);GO:0045944(positive regulation of transcription from …
PC-3p-7159_279	ENSBTAG00000009747	RNFT1	ring finger protein, transmembrane 1 [Source:HGNC Symbol;Acc:HGNC:30206]	GO:0016021(integral component of membrane);GO:0016020(membrane)
PC-3p-7159_279	ENSBTAG00000009777	NUP35	nucleoporin 35 [Source:HGNC Symbol;Acc:HGNC:29797]	GO:0044615(nuclear pore nuclear basket);GO:0044613(nuclear pore central transport channel);GO:0031965(nuclear membrane);GO:0005886(plasma membrane);GO:0005654(nucleoplasm);GO:0006999(nuclear pore organization);GO:0005543(phospholipid binding);GO:0005643(nuclear pore);GO:0051028(mRNA transport);GO:0006913(nucleocytoplasmic transport);GO:0005487(nucleocytoplasmic transporter activity);GO:0006607(NL…	ko03013(RNA transport)
PC-3p-7159_279	ENSBTAG00000046797	NRAS	NRAS proto-oncogene, GTPase [Source:HGNC Symbol;Acc:HGNC:7989]	GO:0070062(extracellular exosome);GO:0016020(membrane);GO:0005794(Golgi apparatus);GO:0032403(protein complex binding);GO:0003924(GTPase activity);GO:0005525(GTP binding);GO:0000166(nucleotide binding);GO:0007165(signal transduction)	ko04014(Ras signaling pathway);ko04015(Rap1 signaling pathway);ko04010(MAPK signaling pathway);ko04012(ErbB signaling pathway);ko04370(VEGF signaling pathway);ko04371(Apelin signaling pathway);ko04068(FoxO signaling pathway);ko04072(Phospholipase D signaling pathway);ko04071(Sphingolipid signaling pathway);ko04151(PI3K-Akt signaling pathway);ko04150(mTOR signaling pathway);ko04140(Autophagy - ani…
PC-3p-7159_279	ENSBTAG00000009812	ENSBTAG00000009812	C-X-C motif chemokine 6 [Source:UniProtKB/Swiss-Prot;Acc:P80221]	GO:0070951(regulation of neutrophil mediated killing of gram-negative bacterium);GO:0032642(regulation of chemokine production);GO:0002446(neutrophil mediated immunity);GO:0032496(response to lipopolysaccharide);GO:0001776(leukocyte homeostasis);GO:0042119(neutrophil activation);GO:0030593(neutrophil chemotaxis);GO:0090023(positive regulation of neutrophil chemotaxis);GO:0045236(CXCR chemokine re…	ko04060(Cytokine-cytokine receptor interaction);ko04657(IL-17 signaling pathway);ko04062(Chemokine signaling pathway);ko05323(Rheumatoid arthritis);ko05133(Pertussis)
PC-3p-7159_279	ENSBTAG00000010124	ATG4C	autophagy related 4C cysteine peptidase [Source:HGNC Symbol;Acc:HGNC:16040]	GO:0005576(extracellular region);GO:0051697(protein delipidation);GO:0006914(autophagy);GO:0006501(C-terminal protein lipidation);GO:0006508(proteolysis);GO:0000045(autophagosome assembly);GO:0008233(peptidase activity);GO:0004197(cysteine-type endopeptidase activity);GO:0044804(nucleophagy);GO:0006612(protein targeting to membrane);GO:0000422(mitophagy);GO:0005829(cytosol);GO:0008234(cysteine-ty…	ko04140(Autophagy - animal);ko04136(Autophagy - other eukaryotes)
PC-3p-7159_279	ENSBTAG00000010128	NAP1L5	nucleosome assembly protein 1 like 5 [Source:HGNC Symbol;Acc:HGNC:19968]	GO:0006334(nucleosome assembly);GO:0005634(nucleus)
PC-3p-7159_279	ENSBTAG00000010132	NAE1	NEDD8 activating enzyme E1 subunit 1 [Source:HGNC Symbol;Acc:HGNC:621]	GO:0051402(neuron apoptotic process);GO:0045116(protein neddylation);GO:0043523(regulation of neuron apoptotic process);GO:0042981(regulation of apoptotic process);GO:0033314(mitotic DNA replication checkpoint);GO:0046982(protein heterodimerization activity);GO:0031625(ubiquitin protein ligase binding);GO:0019781(NEDD8 activating enzyme activity);GO:0008641(small protein activating enzyme activit…	ko05010(Alzheimer's disease)
PC-3p-7159_279	ENSBTAG00000010492	VPS4B	vacuolar protein sorting 4 homolog B [Source:HGNC Symbol;Acc:HGNC:10895]	GO:0031902(late endosome membrane);GO:0005768(endosome);GO:0016887(ATPase activity);GO:0005634(nucleus);GO:0051301(cell division);GO:0007049(cell cycle);GO:0015031(protein transport);GO:0006810(transport);GO:0005524(ATP binding);GO:0000166(nucleotide binding);GO:0016787(hydrolase activity);GO:0016020(membrane);GO:0008022(protein C-terminus binding);GO:0042623(ATPase activity, coupled);GO:0042802(…	ko04144(Endocytosis);ko04217(Necroptosis)
PC-3p-7159_279	ENSBTAG00000010503	TIMM9	translocase of inner mitochondrial membrane 9 [Source:HGNC Symbol;Acc:HGNC:11819]	GO:0072321(chaperone-mediated protein transport);GO:0045039(protein import into mitochondrial inner membrane);GO:0042719(mitochondrial intermembrane space protein transporter complex);GO:0008565(protein transporter activity);GO:0005743(mitochondrial inner membrane);GO:0015031(protein transport);GO:0006810(transport);GO:0005739(mitochondrion);GO:0046872(metal ion binding);GO:0016020(membrane);GO:0…
PC-3p-7159_279	ENSBTAG00000011100	CTSC	cathepsin C [Source:HGNC Symbol;Acc:HGNC:2528]	GO:0070062(extracellular exosome);GO:0043231(intracellular membrane-bounded organelle);GO:0016020(membrane);GO:0005813(centrosome);GO:0005654(nucleoplasm);GO:0005615(extracellular space);GO:2001235(positive regulation of apoptotic signaling pathway);GO:0006508(proteolysis);GO:0001913(T cell mediated cytotoxicity);GO:0016505(peptidase activator activity involved in apoptotic process);GO:0008234(cy…	ko04142(Lysosome);ko04210(Apoptosis)
PC-3p-7159_279	ENSBTAG00000011514	MRPL44	mitochondrial ribosomal protein L44 [Source:HGNC Symbol;Acc:HGNC:16650]	GO:0004525(ribonuclease III activity);GO:0070125(mitochondrial translational elongation);GO:0006396(RNA processing);GO:0003725(double-stranded RNA binding);GO:0090502(RNA phosphodiester bond hydrolysis, endonucleolytic);GO:0005743(mitochondrial inner membrane);GO:0005762(mitochondrial large ribosomal subunit);GO:0030529(intracellular ribonucleoprotein complex);GO:0005840(ribosome);GO:0070124(mito…
PC-3p-7159_279	ENSBTAG00000011584	CHST2	carbohydrate sulfotransferase 2 [Source:HGNC Symbol;Acc:HGNC:1970]	GO:0005802(trans-Golgi network);GO:0005794(Golgi apparatus);GO:0006790(sulfur compound metabolic process);GO:0006044(N-acetylglucosamine metabolic process);GO:0008146(sulfotransferase activity);GO:0001517(N-acetylglucosamine 6-O-sulfotransferase activity);GO:0000139(Golgi membrane);GO:0016021(integral component of membrane);GO:0005975(carbohydrate metabolic process);GO:0016740(transferase activit…	ko00533(Glycosaminoglycan biosynthesis - keratan sulfate)
PC-3p-7159_279	ENSBTAG00000011586	HABP4	hyaluronan binding protein 4 [Source:HGNC Symbol;Acc:HGNC:17062]	GO:0030017(sarcomere);GO:0005829(cytosol);GO:0005654(nucleoplasm);GO:0071260(cellular response to mechanical stimulus);GO:0043392(negative regulation of DNA binding);GO:0005737(cytoplasm);GO:0005634(nucleus)
PC-3p-7159_279	ENSBTAG00000011698	TYK2	tyrosine kinase 2 [Source:HGNC Symbol;Acc:HGNC:12440]	GO:0070062(extracellular exosome);GO:0005737(cytoplasm);GO:0005634(nucleus);GO:0005131(growth hormone receptor binding);GO:0004715(non-membrane spanning protein tyrosine kinase activity);GO:0005856(cytoskeleton);GO:0004713(protein tyrosine kinase activity);GO:0045087(innate immune response);GO:0038083(peptidyl-tyrosine autophosphorylation);GO:0016477(cell migration);GO:0007169(transmembrane recep…	ko04630(Jak-STAT signaling pathway);ko04217(Necroptosis);ko04621(NOD-like receptor signaling pathway);ko04658(Th1 and Th2 cell differentiation);ko04659(Th17 cell differentiation);ko04380(Osteoclast differentiation);ko05162(Measles);ko05164(Influenza A);ko05160(Hepatitis C);ko05168(Herpes simplex infection);ko05167(Kaposi's sarcoma-associated herpesvirus infection);ko05169(Epstein-Barr virus infec…
PC-3p-7159_279	ENSBTAG00000007659	CORO2A	coronin 2A [Source:HGNC Symbol;Acc:HGNC:2255]	GO:0017053(transcriptional repressor complex);GO:0030036(actin cytoskeleton organization);GO:0051015(actin filament binding);GO:0015629(actin cytoskeleton);GO:0003779(actin binding)
PC-3p-7159_279	ENSBTAG00000012454	SLC35A3	solute carrier family 35 member A3 [Source:HGNC Symbol;Acc:HGNC:11023]	GO:0008643(carbohydrate transport);GO:0005351(sugar:proton symporter activity);GO:0015992(proton transport);GO:0000139(Golgi membrane);GO:0005794(Golgi apparatus);GO:0006810(transport);GO:0016021(integral component of membrane);GO:0016020(membrane);GO:0015788(UDP-N-acetylglucosamine transport)
PC-3p-7159_279	ENSBTAG00000012490	ETFA	electron transfer flavoprotein alpha subunit [Source:HGNC Symbol;Acc:HGNC:3481]	GO:0070062(extracellular exosome);GO:0005739(mitochondrion);GO:0033539(fatty acid beta-oxidation using acyl-CoA dehydrogenase);GO:0050660(flavin adenine dinucleotide binding);GO:0016491(oxidoreductase activity);GO:0009055(electron carrier activity)
PC-3p-7159_279	ENSBTAG00000012659	LRIF1	ligand dependent nuclear receptor interacting factor 1 [Source:HGNC Symbol;Acc:HGNC:30299]	GO:0042974(retinoic acid receptor binding);GO:0006355(regulation of transcription, DNA-templated);GO:0005815(microtubule organizing center);GO:0005634(nucleus);GO:0000784(nuclear chromosome, telomeric region)
PC-3p-7159_279	ENSBTAG00000013010	CCDC126	coiled-coil domain containing 126 [Source:HGNC Symbol;Acc:HGNC:22398]	GO:0016020(membrane);GO:0006487(protein N-linked glycosylation);GO:0030144(alpha-1,6-mannosylglycoprotein 6-beta-N-acetylglucosaminyltransferase activity);GO:0005794(Golgi apparatus);GO:0005576(extracellular region)
PC-3p-7159_279	ENSBTAG00000013113	VDAC1	voltage dependent anion channel 1 [Source:HGNC Symbol;Acc:HGNC:12669]	GO:0006820(anion transport);GO:0015288(porin activity);GO:0008308(voltage-gated anion channel activity);GO:0046930(pore complex);GO:0005739(mitochondrion);GO:0098656(anion transmembrane transport);GO:0005741(mitochondrial outer membrane);GO:1903959(regulation of anion transmembrane transport);GO:0045121(membrane raft);GO:0006915(apoptotic process);GO:0006811(ion transport);GO:0006810(transport);G…	ko04020(Calcium signaling pathway);ko04022(cGMP - PKG signaling pathway);ko04217(Necroptosis);ko04218(Cellular senescence);ko04621(NOD-like receptor signaling pathway);ko05012(Parkinson's disease);ko05016(Huntington's disease);ko05166(HTLV-I infection);ko05164(Influenza A)
PC-3p-7159_279	ENSBTAG00000013143	BAG4	BCL2 associated athanogene 4 [Source:HGNC Symbol;Acc:HGNC:940]	GO:0005886(plasma membrane);GO:0005634(nucleus);GO:0005829(cytosol);GO:2001145(negative regulation of phosphatidylinositol-3,4,5-trisphosphate 5-phosphatase activity);GO:1903215(negative regulation of protein targeting to mitochondrion);GO:0097178(ruffle assembly);GO:0072659(protein localization to plasma membrane);GO:0071364(cellular response to epidermal growth factor stimulus);GO:0071356(cellu…	ko04668(TNF signaling pathway)
PC-3p-7159_279	ENSBTAG00000013145	DDHD2	DDHD domain containing 2 [Source:HGNC Symbol;Acc:HGNC:29106]	GO:0016020(membrane);GO:0005829(cytosol);GO:0005815(microtubule organizing center);GO:0090141(positive regulation of mitochondrial fission);GO:0034389(lipid particle organization);GO:0019433(triglyceride catabolic process);GO:0008542(visual learning);GO:0007626(locomotory behavior);GO:0004806(triglyceride lipase activity);GO:0004620(phospholipase activity);GO:0030134(ER to Golgi transport vesicle…
PC-3p-7159_279	ENSBTAG00000010046	ENSBTAG00000010046	NA	GO:0006355(regulation of transcription, DNA-templated);GO:0005622(intracellular);GO:0003676(nucleic acid binding);GO:0046872(metal ion binding)
PC-3p-7159_279	ENSBTAG00000013162	ENSBTAG00000013162	NA	GO:0000974(Prp19 complex);GO:0030529(intracellular ribonucleoprotein complex);GO:0042470(melanosome);GO:0005515(protein binding);GO:0005730(nucleolus);GO:0045892(negative regulation of transcription, DNA-templated);GO:0005681(spliceosomal complex);GO:0008380(RNA splicing);GO:0006397(mRNA processing);GO:0006355(regulation of transcription, DNA-templated);GO:0006351(transcription, DNA-templated);GO…	ko03040(Spliceosome);ko04141(Protein processing in endoplasmic reticulum);ko04010(MAPK signaling pathway);ko04144(Endocytosis);ko04612(Antigen processing and presentation);ko04915(Estrogen signaling pathway);ko04213(Longevity regulating pathway - multiple species);ko05134(Legionellosis);ko05162(Measles);ko05164(Influenza A);ko05169(Epstein-Barr virus infection);ko05145(Toxoplasmosis)
PC-3p-7159_279	ENSBTAG00000013333	GYS2	glycogen synthase 2 [Source:HGNC Symbol;Acc:HGNC:4707]	GO:0005978(glycogen biosynthetic process);GO:0004373(glycogen (starch) synthase activity);GO:0016757(transferase activity, transferring glycosyl groups);GO:0016740(transferase activity)	ko00500(Starch and sucrose metabolism);ko04151(PI3K-Akt signaling pathway);ko04152(AMPK signaling pathway);ko04910(Insulin signaling pathway);ko04922(Glucagon signaling pathway);ko04931(Insulin resistance)
PC-3p-7159_279	ENSBTAG00000013464	CEP97	centrosomal protein 97 [Source:HGNC Symbol;Acc:HGNC:26244]	GO:0043234(protein complex);GO:0005829(cytosol);GO:0005815(microtubule organizing center);GO:0005813(centrosome);GO:1902018(negative regulation of cilium assembly);GO:1901673(regulation of mitotic spindle assembly)
PC-3p-7159_279	ENSBTAG00000013587	TXNL4A	thioredoxin like 4A [Source:HGNC Symbol;Acc:HGNC:30551]	GO:0031965(nuclear membrane);GO:0005829(cytosol);GO:0005634(nucleus);GO:0005681(spliceosomal complex);GO:0046540(U4/U6 x U5 tri-snRNP complex);GO:0005682(U5 snRNP);GO:0000245(spliceosomal complex assembly);GO:0000398(mRNA splicing, via spliceosome)	ko03040(Spliceosome)
PC-3p-7159_279	ENSBTAG00000013627	HNRNPAB	heterogeneous nuclear ribonucleoprotein A/B [Source:HGNC Symbol;Acc:HGNC:5034]	GO:0019013(viral nucleocapsid);GO:0030529(intracellular ribonucleoprotein complex);GO:0003723(RNA binding);GO:0003676(nucleic acid binding);GO:0005654(nucleoplasm)
PC-3p-7159_279	ENSBTAG00000013974	TMEM215	transmembrane protein 215 [Source:HGNC Symbol;Acc:HGNC:33816]	GO:0016021(integral component of membrane);GO:0016020(membrane)
PC-3p-7159_279	ENSBTAG00000014023	SIRT1	sirtuin 1 [Source:HGNC Symbol;Acc:HGNC:14929]	GO:0035098(ESC/E(Z) complex);GO:0016605(PML body);GO:0033553(rDNA heterochromatin);GO:0005829(cytosol);GO:0005739(mitochondrion);GO:0005737(cytoplasm);GO:0005730(nucleolus);GO:0005720(nuclear heterochromatin);GO:0005719(nuclear euchromatin);GO:0005677(chromatin silencing complex);GO:0005654(nucleoplasm);GO:0005637(nuclear inner membrane);GO:0005635(nuclear envelope);GO:0005634(nucleus);GO:0000790…	ko04068(FoxO signaling pathway);ko04152(AMPK signaling pathway);ko04218(Cellular senescence);ko04922(Glucagon signaling pathway);ko04211(Longevity regulating pathway - mammal);ko04213(Longevity regulating pathway - multiple species);ko05206(MicroRNAs in cancer);ko05031(Amphetamine addiction)
PC-3p-7159_279	ENSBTAG00000014030	FGD6	FYVE, RhoGEF and PH domain containing 6 [Source:HGNC Symbol;Acc:HGNC:21740]	GO:0035023(regulation of Rho protein signal transduction);GO:0005089(Rho guanyl-nucleotide exchange factor activity);GO:0043547(positive regulation of GTPase activity);GO:0046872(metal ion binding)
PC-3p-7159_279	ENSBTAG00000014042	TLR10	toll like receptor 10 [Source:HGNC Symbol;Acc:HGNC:15634]	GO:0002224(toll-like receptor signaling pathway);GO:0050729(positive regulation of inflammatory response);GO:0050707(regulation of cytokine secretion);GO:0004888(transmembrane signaling receptor activity);GO:0045087(innate immune response);GO:0006954(inflammatory response);GO:0002755(MyD88-dependent toll-like receptor signaling pathway);GO:0002376(immune system process);GO:0005887(integral compon…
PC-3p-7159_279	ENSBTAG00000014151	RCSD1	RCSD domain containing 1 [Source:HGNC Symbol;Acc:HGNC:28310]	GO:0071474(cellular hyperosmotic response);GO:0051015(actin filament binding)
PC-3p-7159_279	ENSBTAG00000014158	CCNT2	cyclin T2 [Source:HGNC Symbol;Acc:HGNC:1600]	GO:0048471(perinuclear region of cytoplasm);GO:0008024(cyclin/CDK positive transcription elongation factor complex);GO:0005886(plasma membrane);GO:0005829(cytosol);GO:0005654(nucleoplasm);GO:0005634(nucleus);GO:1901409(positive regulation of phosphorylation of RNA polymerase II C-terminal domain);GO:0045944(positive regulation of transcription from RNA polymerase II promoter);GO:0045737(positive …	ko05202(Transcriptional misregulation in cancers)
PC-3p-7159_279	ENSBTAG00000014217	HHEX	hematopoietically expressed homeobox [Source:HGNC Symbol;Acc:HGNC:4901]	GO:0032993(protein-DNA complex);GO:0005737(cytoplasm);GO:0005634(nucleus);GO:0090009(primitive streak formation);GO:0071103(DNA conformation change);GO:0070365(hepatocyte differentiation);GO:0061017(hepatoblast differentiation);GO:0061011(hepatic duct development);GO:0061010(gall bladder development);GO:0061009(common bile duct development);GO:0060431(primary lung bud formation);GO:0048853(forebr…	ko05202(Transcriptional misregulation in cancers);ko04950(Maturity onset diabetes of the young)
PC-3p-7159_279	ENSBTAG00000014253	TBC1D22B	TBC1 domain family member 22B [Source:HGNC Symbol;Acc:HGNC:21602]	GO:0031338(regulation of vesicle fusion);GO:0090630(activation of GTPase activity);GO:0071889(14-3-3 protein binding);GO:0017137(Rab GTPase binding);GO:0005096(GTPase activator activity);GO:0012505(endomembrane system);GO:0006886(intracellular protein transport);GO:0005622(intracellular)
PC-3p-7159_279	ENSBTAG00000014392	ACTR10	actin related protein 10 homolog [Source:HGNC Symbol;Acc:HGNC:17372]	GO:0005856(cytoskeleton);GO:0005737(cytoplasm);GO:0007018(microtubule-based movement);GO:0005869(dynactin complex)
PC-3p-7159_279	ENSBTAG00000014522	SMIM14	small integral membrane protein 14 [Source:HGNC Symbol;Acc:HGNC:27321]	GO:0005789(endoplasmic reticulum membrane);GO:0005783(endoplasmic reticulum);GO:0016021(integral component of membrane);GO:0016020(membrane)
PC-3p-7159_279	ENSBTAG00000030424	CLEC1A	C-type lectin domain family 1 member A [Source:HGNC Symbol;Acc:HGNC:24355]	GO:0030246(carbohydrate binding);GO:0016021(integral component of membrane);GO:0016020(membrane)
PC-3p-7159_279	ENSBTAG00000014685	ENSBTAG00000014685	Hypoxanthine-guanine phosphoribosyltransferase [Source:UniProtKB/Swiss-Prot;Acc:Q3SZ18]	GO:0051289(protein homotetramerization);GO:0006166(purine ribonucleoside salvage);GO:0004422(hypoxanthine phosphoribosyltransferase activity);GO:0016757(transferase activity, transferring glycosyl groups);GO:0009116(nucleoside metabolic process);GO:0016740(transferase activity);GO:0042803(protein homodimerization activity);GO:0000287(magnesium ion binding);GO:0006164(purine nucleotide biosyntheti…	ko00230(Purine metabolism);ko00983(Drug metabolism - other enzymes)
PC-3p-7159_279	ENSBTAG00000014724	EIF4A2	eukaryotic translation initiation factor 4A2 [Source:HGNC Symbol;Acc:HGNC:3284]	GO:0006412(translation);GO:0006413(translational initiation);GO:0010468(regulation of gene expression);GO:0005730(nucleolus);GO:0003723(RNA binding);GO:0010501(RNA secondary structure unwinding);GO:0004004(ATP-dependent RNA helicase activity);GO:0003743(translation initiation factor activity);GO:0005737(cytoplasm);GO:0004386(helicase activity);GO:0005524(ATP binding);GO:0003676(nucleic acid bindi…	ko03013(RNA transport)
PC-3p-7159_279	ENSBTAG00000014729	MRPL51	mitochondrial ribosomal protein L51 [Source:HGNC Symbol;Acc:HGNC:14044]	GO:0005762(mitochondrial large ribosomal subunit);GO:0005761(mitochondrial ribosome);GO:0005739(mitochondrion);GO:0006412(translation);GO:0003735(structural constituent of ribosome);GO:0032543(mitochondrial translation);GO:0005743(mitochondrial inner membrane);GO:0030529(intracellular ribonucleoprotein complex);GO:0005840(ribosome);GO:0070125(mitochondrial translational elongation);GO:0070124(mit…
PC-3p-7159_279	ENSBTAG00000014873	COA5	cytochrome c oxidase assembly factor 5 [Source:HGNC Symbol;Acc:HGNC:33848]	GO:0033617(mitochondrial respiratory chain complex IV assembly);GO:0005739(mitochondrion)
PC-3p-7159_279	ENSBTAG00000015053	CFL2	cofilin 2 [Source:HGNC Symbol;Acc:HGNC:1875]	GO:0016363(nuclear matrix);GO:0030042(actin filament depolymerization);GO:0051015(actin filament binding);GO:0015629(actin cytoskeleton);GO:0003779(actin binding);GO:0005856(cytoskeleton);GO:0005622(intracellular);GO:0005737(cytoplasm);GO:0005634(nucleus);GO:0007015(actin filament organization);GO:0007519(skeletal muscle tissue development);GO:0030043(actin filament fragmentation);GO:0030836(posi…	ko04810(Regulation of actin cytoskeleton);ko04666(Fc gamma R-mediated phagocytosis);ko04360(Axon guidance);ko05133(Pertussis)
PC-3p-7159_279	ENSBTAG00000022721	SLC25A38	solute carrier family 25 member 38 [Source:HGNC Symbol;Acc:HGNC:26054]	GO:0036233(glycine import);GO:0015187(glycine transmembrane transporter activity);GO:0030218(erythrocyte differentiation);GO:0005739(mitochondrion);GO:0016021(integral component of membrane);GO:0005743(mitochondrial inner membrane);GO:0006839(mitochondrial transport);GO:0005215(transporter activity);GO:0006810(transport);GO:0016020(membrane);GO:0006783(heme biosynthetic process)
PC-3p-7159_279	ENSBTAG00000015534	LYPLAL1	lysophospholipase like 1 [Source:HGNC Symbol;Acc:HGNC:20440]	GO:0070062(extracellular exosome);GO:0005829(cytosol);GO:0002084(protein depalmitoylation);GO:0052689(carboxylic ester hydrolase activity);GO:0008474(palmitoyl-(protein) hydrolase activity);GO:0005737(cytoplasm);GO:0016787(hydrolase activity)
PC-3p-7159_279	ENSBTAG00000015644	ENSBTAG00000015644	EP300-interacting inhibitor of differentiation 2 [Source:UniProtKB/Swiss-Prot;Acc:Q17QW4]	GO:0046332(SMAD binding);GO:0007517(muscle organ development);GO:0000122(negative regulation of transcription from RNA polymerase II promoter);GO:0030154(cell differentiation);GO:0006355(regulation of transcription, DNA-templated);GO:0006351(transcription, DNA-templated);GO:0007275(multicellular organism development);GO:0005634(nucleus)
PC-3p-7159_279	ENSBTAG00000015735	ENSBTAG00000015735	NA	GO:0004497(monooxygenase activity);GO:0016705(oxidoreductase activity, acting on paired donors, with incorporation or reduction of molecular oxygen);GO:0020037(heme binding);GO:0005506(iron ion binding);GO:0055114(oxidation-reduction process);GO:0016491(oxidoreductase activity);GO:0046872(metal ion binding);GO:0016021(integral component of membrane);GO:0016020(membrane)	ko00590(Arachidonic acid metabolism)
PC-3p-7159_279	ENSBTAG00000015901	ARMC1	armadillo repeat containing 1 [Source:HGNC Symbol;Acc:HGNC:17684]	GO:0030001(metal ion transport);GO:0005737(cytoplasm);GO:0005634(nucleus);GO:0046872(metal ion binding);GO:0005739(mitochondrion)
PC-3p-7159_279	ENSBTAG00000016223	SCRN1	secernin 1 [Source:HGNC Symbol;Acc:HGNC:22192]	GO:0031965(nuclear membrane);GO:0005634(nucleus);GO:0016805(dipeptidase activity);GO:0006887(exocytosis);GO:0005575(cellular_component);GO:0003674(molecular_function);GO:0005737(cytoplasm);GO:0006508(proteolysis)
PC-3p-7159_279	ENSBTAG00000016271	SNRPF	small nuclear ribonucleoprotein polypeptide F [Source:HGNC Symbol;Acc:HGNC:11162]	GO:0034719(SMN-Sm protein complex);GO:0000387(spliceosomal snRNP assembly);GO:0005732(small nucleolar ribonucleoprotein complex);GO:0005685(U1 snRNP);GO:0005681(spliceosomal complex);GO:0030529(intracellular ribonucleoprotein complex);GO:0071013(catalytic step 2 spliceosome);GO:0000398(mRNA splicing, via spliceosome);GO:0003723(RNA binding);GO:0008380(RNA splicing);GO:0006397(mRNA processing);GO:…	ko03040(Spliceosome)
PC-3p-7159_279	ENSBTAG00000016298	TM9SF3	transmembrane 9 superfamily member 3 [Source:HGNC Symbol;Acc:HGNC:21529]	GO:0016021(integral component of membrane);GO:0016020(membrane)
PC-3p-7159_279	ENSBTAG00000016969	ORC3	origin recognition complex subunit 3 [Source:HGNC Symbol;Acc:HGNC:8489]	GO:0016604(nuclear body);GO:0005664(nuclear origin of replication recognition complex);GO:0005654(nucleoplasm);GO:0000808(origin recognition complex);GO:0000784(nuclear chromosome, telomeric region);GO:0061351(neural precursor cell proliferation);GO:0006260(DNA replication);GO:0003677(DNA binding)	ko04110(Cell cycle)
PC-3p-7159_279	ENSBTAG00000017139	STX7	syntaxin 7 [Source:HGNC Symbol;Acc:HGNC:11442]	GO:0012505(endomembrane system);GO:0048278(vesicle docking);GO:0006906(vesicle fusion);GO:0006886(intracellular protein transport);GO:0005484(SNAP receptor activity);GO:0031201(SNARE complex);GO:0000149(SNARE binding);GO:0016021(integral component of membrane);GO:0031901(early endosome membrane);GO:0005768(endosome);GO:0016192(vesicle-mediated transport);GO:0016020(membrane);GO:0019869(chloride c…	ko04130(SNARE interactions in vesicular transport);ko04145(Phagosome)
PC-3p-7159_279	ENSBTAG00000030305	ENSBTAG00000030305	NA	GO:0005681(spliceosomal complex);GO:0030529(intracellular ribonucleoprotein complex);GO:0000398(mRNA splicing, via spliceosome)
PC-3p-7159_279	ENSBTAG00000027764	ENSBTAG00000027764	NA	GO:0035065(regulation of histone acetylation);GO:0045595(regulation of cell differentiation);GO:0000122(negative regulation of transcription from RNA polymerase II promoter);GO:0005634(nucleus)
PC-3p-7159_279	ENSBTAG00000035556	ENSBTAG00000035556	NA
PC-3p-7159_279	ENSBTAG00000012507	PDZD3	PDZ domain containing 3 [Source:HGNC Symbol;Acc:HGNC:19891]	GO:0006811(ion transport);GO:0008022(protein C-terminus binding);GO:0030251(guanylate cyclase inhibitor activity);GO:0007168(receptor guanylyl cyclase signaling pathway);GO:0031283(negative regulation of guanylate cyclase activity);GO:0005903(brush border);GO:0035003(subapical complex);GO:0045177(apical part of cell)
PC-3p-7159_279	ENSBTAG00000018053	RAB22A	RAB22A, member RAS oncogene family [Source:HGNC Symbol;Acc:HGNC:9764]	GO:0070062(extracellular exosome);GO:0045335(phagocytic vesicle);GO:0015629(actin cytoskeleton);GO:0005886(plasma membrane);GO:0005769(early endosome);GO:0097494(regulation of vesicle size);GO:0007032(endosome organization);GO:0019003(GDP binding);GO:0006897(endocytosis);GO:0005525(GTP binding);GO:0003924(GTPase activity)	ko04144(Endocytosis)
PC-3p-7159_279	ENSBTAG00000018063	SPATA2	spermatogenesis associated 2 [Source:HGNC Symbol;Acc:HGNC:14681]	GO:0005737(cytoplasm);GO:0005634(nucleus);GO:0001650(fibrillar center)	ko04217(Necroptosis)
PC-3p-7159_279	ENSBTAG00000018557	YTHDF3	YTH N6-methyladenosine RNA binding protein 3 [Source:HGNC Symbol;Acc:HGNC:26465]	GO:0003723(RNA binding)
PC-3p-7159_279	ENSBTAG00000018694	ACSS3	acyl-CoA synthetase short chain family member 3 [Source:HGNC Symbol;Acc:HGNC:24723]	GO:0005739(mitochondrion);GO:0008152(metabolic process);GO:0003824(catalytic activity)	ko00640(Propanoate metabolism)
PC-3p-7159_279	ENSBTAG00000019116	MOB4	MOB family member 4, phocein [Source:HGNC Symbol;Acc:HGNC:17261]	GO:0005794(Golgi apparatus)
PC-3p-7159_279	ENSBTAG00000019139	PHF3	PHD finger protein 3 [Source:HGNC Symbol;Acc:HGNC:8921]	GO:0006351(transcription, DNA-templated);GO:0046872(metal ion binding)
PC-3p-7159_279	ENSBTAG00000019300	TPMT	thiopurine S-methyltransferase [Source:HGNC Symbol;Acc:HGNC:12014]	GO:0008757(S-adenosylmethionine-dependent methyltransferase activity);GO:0032259(methylation);GO:0008168(methyltransferase activity);GO:0016740(transferase activity);GO:0005737(cytoplasm);GO:0008119(thiopurine S-methyltransferase activity);GO:0070062(extracellular exosome)	ko00983(Drug metabolism - other enzymes)
PC-3p-7159_279	ENSBTAG00000019581	PLEKHF2	pleckstrin homology and FYVE domain containing 2 [Source:HGNC Symbol;Acc:HGNC:20757]	GO:0030133(transport vesicle);GO:0046872(metal ion binding)
PC-3p-7159_279	ENSBTAG00000019616	APCS	amyloid P component, serum [Source:HGNC Symbol;Acc:HGNC:584]	GO:0030246(carbohydrate binding);GO:0005576(extracellular region);GO:0046872(metal ion binding);GO:0001849(complement component C1q binding);GO:0005509(calcium ion binding);GO:0046790(virion binding);GO:0044869(negative regulation by host of viral exo-alpha-sialidase activity);GO:0044871(negative regulation by host of viral glycoprotein metabolic process);GO:0045087(innate immune response);GO:004…
PC-3p-7159_279	ENSBTAG00000019652	STK26	serine/threonine kinase 26 [Source:HGNC Symbol;Acc:HGNC:18174]	GO:0071944(cell periphery);GO:0070062(extracellular exosome);GO:0048471(perinuclear region of cytoplasm);GO:0016324(apical plasma membrane);GO:0005829(cytosol);GO:0005798(Golgi-associated vesicle);GO:0005794(Golgi apparatus);GO:0005737(cytoplasm);GO:1903205(regulation of hydrogen peroxide-induced cell death);GO:0046777(protein autophosphorylation);GO:0042981(regulation of apoptotic process);GO:00…
PC-3p-7159_279	ENSBTAG00000019663	DECR1	2,4-dienoyl-CoA reductase 1 [Source:HGNC Symbol;Acc:HGNC:2753]	GO:0005829(cytosol);GO:0070062(extracellular exosome);GO:0005739(mitochondrion);GO:0005654(nucleoplasm);GO:0005634(nucleus);GO:0051289(protein homotetramerization);GO:0006635(fatty acid beta-oxidation);GO:0070402(NADPH binding);GO:0008670(2,4-dienoyl-CoA reductase (NADPH) activity)
PC-3p-7159_279	ENSBTAG00000020174	HBS1L	HBS1 like translational GTPase [Source:HGNC Symbol;Acc:HGNC:4834]	GO:0070062(extracellular exosome);GO:0016020(membrane);GO:0003924(GTPase activity);GO:0005525(GTP binding)	ko03015(mRNA surveillance pathway);ko05134(Legionellosis)
PC-3p-7159_279	ENSBTAG00000020199	F2R	coagulation factor II thrombin receptor [Source:HGNC Symbol;Acc:HGNC:3537]	GO:0031094(platelet dense tubular network);GO:0009986(cell surface);GO:0005901(caveola);GO:0005886(plasma membrane);GO:0005770(late endosome);GO:0005769(early endosome);GO:2000778(positive regulation of interleukin-6 secretion);GO:2000484(positive regulation of interleukin-8 secretion);GO:1900134(negative regulation of renin secretion into blood stream);GO:0099553(trans-synaptic signaling by endo…	ko04015(Rap1 signaling pathway);ko04020(Calcium signaling pathway);ko04072(Phospholipase D signaling pathway);ko04024(cAMP signaling pathway);ko04151(PI3K-Akt signaling pathway);ko04080(Neuroactive ligand-receptor interaction);ko04810(Regulation of actin cytoskeleton);ko04610(Complement and coagulation cascades);ko04611(Platelet activation);ko05200(Pathways in cancer)
PC-3p-7159_279	ENSBTAG00000020363	GBA3	cytosolic beta-glucosidase [Source:RefSeq peptide;Acc:NP_001178206]	GO:0046477(glycosylceramide catabolic process);GO:0017042(glycosylceramidase activity);GO:0004565(beta-galactosidase activity);GO:1901657(glycosyl compound metabolic process);GO:0008422(beta-glucosidase activity);GO:0004553(hydrolase activity, hydrolyzing O-glycosyl compounds);GO:0005829(cytosol);GO:0005975(carbohydrate metabolic process)	ko00500(Starch and sucrose metabolism)
PC-3p-7159_279	ENSBTAG00000020793	KCNA4	potassium voltage-gated channel subfamily A member 4 [Source:HGNC Symbol;Acc:HGNC:6222]	GO:0016020(membrane);GO:0008076(voltage-gated potassium channel complex);GO:0005887(integral component of plasma membrane);GO:0071805(potassium ion transmembrane transport);GO:0005249(voltage-gated potassium channel activity);GO:0030955(potassium ion binding);GO:0005267(potassium channel activity);GO:0051260(protein homooligomerization);GO:0005216(ion channel activity);GO:0034765(regulation of io…
PC-3p-7159_279	ENSBTAG00000020865	PELI1	pellino E3 ubiquitin protein ligase 1 [Source:HGNC Symbol;Acc:HGNC:8827]	GO:0005575(cellular_component);GO:0005634(nucleus);GO:0070936(protein K48-linked ubiquitination);GO:0050871(positive regulation of B cell activation);GO:0050868(negative regulation of T cell activation);GO:0043331(response to dsRNA);GO:0043123(positive regulation of I-kappaB kinase/NF-kappaB signaling);GO:0042130(negative regulation of T cell proliferation);GO:0034145(positive regulation of toll-…
PC-3p-7159_279	ENSBTAG00000020914	CPNE8	copine 8 [Source:HGNC Symbol;Acc:HGNC:23498]	GO:0070062(extracellular exosome)
PC-3p-7159_279	ENSBTAG00000020933	HCFC2	host cell factor C2 [Source:HGNC Symbol;Acc:HGNC:24972]	GO:0005886(plasma membrane);GO:0005829(cytosol);GO:0005737(cytoplasm);GO:0005654(nucleoplasm);GO:0005634(nucleus)	ko05168(Herpes simplex infection)
PC-3p-7159_279	ENSBTAG00000020938	TWF1	twinfilin actin binding protein 1 [Source:HGNC Symbol;Acc:HGNC:9620]	GO:0030837(negative regulation of actin filament polymerization);GO:0018108(peptidyl-tyrosine phosphorylation);GO:0003779(actin binding);GO:0005856(cytoskeleton);GO:0005622(intracellular);GO:0005737(cytoplasm);GO:0003785(actin monomer binding);GO:0004713(protein tyrosine kinase activity);GO:0005524(ATP binding);GO:0005546(phosphatidylinositol-4,5-bisphosphate binding);GO:0032403(protein complex b…
PC-3p-7159_279	ENSBTAG00000021116	EXOC6	exocyst complex component 6 [Source:HGNC Symbol;Acc:HGNC:23196]	GO:0000145(exocyst);GO:0006887(exocytosis);GO:0006904(vesicle docking involved in exocytosis);GO:0006810(transport)
PC-3p-7159_279	ENSBTAG00000021252	TMEM35A	transmembrane protein 35A [Source:HGNC Symbol;Acc:HGNC:25864]	GO:0005778(peroxisomal membrane);GO:0005777(peroxisome);GO:0031410(cytoplasmic vesicle);GO:0016021(integral component of membrane);GO:0016020(membrane)
PC-3p-7159_279	ENSBTAG00000021287	SLC16A7	solute carrier family 16 member 7 [Source:HGNC Symbol;Acc:HGNC:10928]	GO:0015718(monocarboxylic acid transport);GO:0008028(monocarboxylic acid transmembrane transporter activity);GO:0005887(integral component of plasma membrane);GO:0016021(integral component of membrane);GO:0055085(transmembrane transport);GO:0016020(membrane);GO:0015129(lactate transmembrane transporter activity);GO:0050833(pyruvate transmembrane transporter activity);GO:0035873(lactate transmembr…
PC-3p-7159_279	ENSBTAG00000021427	HOXB3	homeobox B3 [Source:HGNC Symbol;Acc:HGNC:5114]	GO:0005634(nucleus);GO:0060324(face development);GO:0060216(definitive hemopoiesis);GO:0051216(cartilage development);GO:0050767(regulation of neurogenesis);GO:0048704(embryonic skeletal system morphogenesis);GO:0045944(positive regulation of transcription from RNA polymerase II promoter);GO:0030878(thyroid gland development);GO:0021615(glossopharyngeal nerve morphogenesis);GO:0021546(rhombomere …
PC-3p-7159_279	ENSBTAG00000008695	TCF3	transcription factor 3 [Source:HGNC Symbol;Acc:HGNC:11633]	GO:0090575(RNA polymerase II transcription factor complex);GO:0016607(nuclear speck);GO:0005737(cytoplasm);GO:0005667(transcription factor complex);GO:0005654(nucleoplasm);GO:0005634(nucleus);GO:0000790(nuclear chromatin);GO:0051091(positive regulation of sequence-specific DNA binding transcription factor activity);GO:0045944(positive regulation of transcription from RNA polymerase II promoter);G…	ko04550(Signaling pathways regulating pluripotency of stem cells);ko05202(Transcriptional misregulation in cancers);ko05166(HTLV-I infection)
PC-3p-7159_279	ENSBTAG00000021540	WDR11	WD repeat domain 11 [Source:HGNC Symbol;Acc:HGNC:13831]	GO:0016020(membrane);GO:0015630(microtubule cytoskeleton);GO:0005829(cytosol);GO:0005765(lysosomal membrane);GO:0005737(cytoplasm)
PC-3p-7159_279	ENSBTAG00000021575	BRD7	bromodomain containing 7 [Source:HGNC Symbol;Acc:HGNC:14310]	GO:0090544(BAF-type complex);GO:0005829(cytosol);GO:0005654(nucleoplasm);GO:0005634(nucleus);GO:2000134(negative regulation of G1/S transition of mitotic cell cycle);GO:0045893(positive regulation of transcription, DNA-templated);GO:0045892(negative regulation of transcription, DNA-templated);GO:0035066(positive regulation of histone acetylation);GO:0008285(negative regulation of cell proliferati…
PC-3p-7159_279	ENSBTAG00000021654	GAS2	growth arrest specific 2 [Source:HGNC Symbol;Acc:HGNC:4167]	GO:0005856(cytoskeleton);GO:0008017(microtubule binding);GO:0006915(apoptotic process)
PC-3p-7159_279	ENSBTAG00000021772	SMAD5	SMAD family member 5 [Source:HGNC Symbol;Acc:HGNC:6771]	GO:0043234(protein complex);GO:0005829(cytosol);GO:0005737(cytoplasm);GO:0005654(nucleoplasm);GO:0005634(nucleus);GO:1901522(positive regulation of transcription from RNA polymerase II promoter involved in cellular response to chemical stimulus);GO:0071773(cellular response to BMP stimulus);GO:0071407(cellular response to organic cyclic compound);GO:0060395(SMAD protein signal transduction);GO:00…	ko04350(TGF-beta signaling pathway);ko04550(Signaling pathways regulating pluripotency of stem cells)
PC-3p-7159_279	ENSBTAG00000021849	DUS4L	dihydrouridine synthase 4 like [Source:HGNC Symbol;Acc:HGNC:21517]	GO:0002943(tRNA dihydrouridine synthesis);GO:0017150(tRNA dihydrouridine synthase activity);GO:0050660(flavin adenine dinucleotide binding);GO:0008033(tRNA processing);GO:0055114(oxidation-reduction process);GO:0003824(catalytic activity)
PC-3p-7159_279	ENSBTAG00000021992	CAVIN4	caveolae associated protein 4 [Source:HGNC Symbol;Acc:HGNC:33742]	GO:0005901(caveola);GO:0042383(sarcolemma);GO:0030018(Z disc);GO:0005737(cytoplasm);GO:0045944(positive regulation of transcription from RNA polymerase II promoter);GO:0010468(regulation of gene expression);GO:0007517(muscle organ development);GO:0035023(regulation of Rho protein signal transduction);GO:0030017(sarcomere);GO:0030154(cell differentiation);GO:0005829(cytosol);GO:0006355(regulation …
PC-3p-7159_279	ENSBTAG00000039794	ENSBTAG00000039794	Casein kinase I isoform beta [Source:UniProtKB/Swiss-Prot;Acc:P35507]	GO:0006909(phagocytosis);GO:0000139(Golgi membrane);GO:0004674(protein serine/threonine kinase activity);GO:0018105(peptidyl-serine phosphorylation);GO:0008360(regulation of cell shape);GO:0016055(Wnt signaling pathway);GO:0006468(protein phosphorylation);GO:0004672(protein kinase activity);GO:0005634(nucleus);GO:0016310(phosphorylation);GO:0016301(kinase activity);GO:0016740(transferase activity…	ko04310(Wnt signaling pathway);ko04310(Wnt signaling pathway);ko04340(Hedgehog signaling pathway);ko04340(Hedgehog signaling pathway);ko05224(Breast cancer);ko05224(Breast cancer);ko05165(Human papillomavirus infection);ko05165(Human papillomavirus infection)
PC-3p-7159_279	ENSBTAG00000000460	SYTL2	synaptotagmin like 2 [Source:HGNC Symbol;Acc:HGNC:15585]	GO:0070382(exocytic vesicle);GO:0042470(melanosome);GO:0019897(extrinsic component of plasma membrane);GO:0016020(membrane);GO:0005886(plasma membrane);GO:0005737(cytoplasm);GO:0072659(protein localization to plasma membrane);GO:0070257(positive regulation of mucus secretion);GO:0010923(negative regulation of phosphatase activity);GO:0006904(vesicle docking involved in exocytosis);GO:0006887(exoc…
PC-3p-7159_279	ENSBTAG00000023628	C6orf47	chromosome 6 open reading frame 47 [Source:HGNC Symbol;Acc:HGNC:19076]	GO:0005829(cytosol)
PC-3p-7159_279	ENSBTAG00000023989	MSANTD4	Myb/SANT DNA binding domain containing 4 with coiled-coils [Source:HGNC Symbol;Acc:HGNC:29383]	GO:0005634(nucleus)
PC-3p-7159_279	ENSBTAG00000024918	BIRC3	baculoviral IAP repeat-containing protein 3 [Source:RefSeq peptide;Acc:NP_001030370]	GO:0005737(cytoplasm);GO:0005829(cytosol);GO:0005654(nucleoplasm);GO:0005634(nucleus);GO:0060546(negative regulation of necroptotic process);GO:0060544(regulation of necroptotic process);GO:0042981(regulation of apoptotic process);GO:0034121(regulation of toll-like receptor signaling pathway);GO:0031398(positive regulation of protein ubiquitination);GO:0004842(ubiquitin-protein transferase activi…	ko04120(Ubiquitin mediated proteolysis);ko04064(NF-kappa B signaling pathway);ko04668(TNF signaling pathway);ko04210(Apoptosis);ko04215(Apoptosis - multiple species);ko04217(Necroptosis);ko04510(Focal adhesion);ko04621(NOD-like receptor signaling pathway);ko05200(Pathways in cancer);ko05222(Small cell lung cancer);ko05145(Toxoplasmosis);ko01524(Platinum drug resistance)
PC-3p-7159_279	ENSBTAG00000000668	SLC22A5	solute carrier family 22 member 5 [Source:HGNC Symbol;Acc:HGNC:10969]	GO:0072337(modified amino acid transport);GO:1902603(carnitine transmembrane transport);GO:0009437(carnitine metabolic process);GO:0015491(cation:cation antiporter activity);GO:0015226(carnitine transmembrane transporter activity);GO:0015711(organic anion transport);GO:0008514(organic anion transmembrane transporter activity);GO:0022857(transmembrane transporter activity);GO:0005215(transporter a…	ko05231(Choline metabolism in cancer)
PC-3p-7159_279	ENSBTAG00000022590	ENSBTAG00000022590	NA	GO:0042612(MHC class I protein complex);GO:0002474(antigen processing and presentation of peptide antigen via MHC class I);GO:0019882(antigen processing and presentation);GO:0006955(immune response);GO:0002376(immune system process);GO:0016021(integral component of membrane);GO:0016020(membrane)	ko04514(Cell adhesion molecules (CAMs));ko04144(Endocytosis);ko04145(Phagosome);ko04218(Cellular senescence);ko04650(Natural killer cell mediated cytotoxicity);ko04612(Antigen processing and presentation);ko05203(Viral carcinogenesis);ko05320(Autoimmune thyroid disease);ko05330(Allograft rejection);ko05332(Graft-versus-host disease);ko05416(Viral myocarditis);ko04940(Type I diabetes mellitus);ko0…
PC-3p-7159_279	ENSBTAG00000025632	NOP10	NOP10 ribonucleoprotein [Source:HGNC Symbol;Acc:HGNC:14378]	GO:0031429(box H/ACA snoRNP complex);GO:0031120(snRNA pseudouridine synthesis);GO:0031118(rRNA pseudouridine synthesis);GO:0034513(box H/ACA snoRNA binding);GO:0030515(snoRNA binding);GO:0019013(viral nucleocapsid);GO:0007004(telomere maintenance via telomerase);GO:0070034(telomerase RNA binding);GO:0042254(ribosome biogenesis);GO:0030529(intracellular ribonucleoprotein complex);GO:0001522(pseudo…	ko03008(Ribosome biogenesis in eukaryotes)
PC-3p-7159_279	ENSBTAG00000025644	CALM1	calmodulin 1 [Source:HGNC Symbol;Acc:HGNC:1442]	GO:0060316(positive regulation of ryanodine-sensitive calcium-release channel activity);GO:0060315(negative regulation of ryanodine-sensitive calcium-release channel activity);GO:0038095(Fc-epsilon receptor signaling pathway);GO:0010880(regulation of release of sequestered calcium ion into cytosol by sarcoplasmic reticulum);GO:0006936(muscle contraction);GO:0044325(ion channel binding);GO:0005515…	ko04014(Ras signaling pathway);ko04015(Rap1 signaling pathway);ko04371(Apelin signaling pathway);ko04020(Calcium signaling pathway);ko04070(Phosphatidylinositol signaling system);ko04024(cAMP signaling pathway);ko04022(cGMP - PKG signaling pathway);ko04114(Oocyte meiosis);ko04218(Cellular senescence);ko04910(Insulin signaling pathway);ko04922(Glucagon signaling pathway);ko04912(GnRH signaling pat…
PC-3p-7159_279	ENSBTAG00000048257	ENSBTAG00000048257	NA	GO:0004497(monooxygenase activity);GO:0016705(oxidoreductase activity, acting on paired donors, with incorporation or reduction of molecular oxygen);GO:0020037(heme binding);GO:0005506(iron ion binding);GO:0055114(oxidation-reduction process);GO:0016491(oxidoreductase activity);GO:0046872(metal ion binding);GO:0016021(integral component of membrane);GO:0016020(membrane)	ko00590(Arachidonic acid metabolism)
PC-3p-7159_279	ENSBTAG00000026266	MYL12B	myosin light chain 12B [Source:HGNC Symbol;Acc:HGNC:29827]	GO:0045177(apical part of cell);GO:0070062(extracellular exosome);GO:0030018(Z disc);GO:0016460(myosin II complex);GO:0005903(brush border);GO:0001725(stress fiber);GO:0008360(regulation of cell shape);GO:0032036(myosin heavy chain binding);GO:0016459(myosin complex);GO:0005509(calcium ion binding);GO:0046872(metal ion binding);GO:0099738(cell cortex region)	ko04510(Focal adhesion);ko04530(Tight junction);ko04810(Regulation of actin cytoskeleton);ko04611(Platelet activation);ko04670(Leukocyte transendothelial migration)
PC-3p-7159_279	ENSBTAG00000021325	SLC19A3	solute carrier family 19 member 3 [Source:HGNC Symbol;Acc:HGNC:16266]	GO:0071934(thiamine transmembrane transport);GO:0015403(thiamine uptake transmembrane transporter activity);GO:0006810(transport);GO:0016020(membrane);GO:0016021(integral component of membrane)	ko04977(Vitamin digestion and absorption)
PC-3p-7159_279	ENSBTAG00000015718	CASP8	caspase 8 [Source:HGNC Symbol;Acc:HGNC:1509]	GO:0008625(extrinsic apoptotic signaling pathway via death domain receptors);GO:0097194(execution phase of apoptosis);GO:0097200(cysteine-type endopeptidase activity involved in execution phase of apoptosis);GO:0004197(cysteine-type endopeptidase activity);GO:0006915(apoptotic process);GO:0005737(cytoplasm);GO:0008234(cysteine-type peptidase activity);GO:0042981(regulation of apoptotic process);G…	ko04668(TNF signaling pathway);ko04210(Apoptosis);ko04215(Apoptosis - multiple species);ko04217(Necroptosis);ko04115(p53 signaling pathway);ko04620(Toll-like receptor signaling pathway);ko04621(NOD-like receptor signaling pathway);ko04622(RIG-I-like receptor signaling pathway);ko04657(IL-17 signaling pathway);ko05200(Pathways in cancer);ko05203(Viral carcinogenesis);ko05010(Alzheimer's disease);k…
PC-3p-7159_279	ENSBTAG00000014469	NBEAL1	Bos taurus neurobeachin-like 1 (NBEAL1), mRNA. [Source:RefSeq mRNA;Acc:NM_001103173]
PC-3p-7159_279	ENSBTAG00000018703	OSTN	osteocrin [Source:HGNC Symbol;Acc:HGNC:29961]	GO:0005615(extracellular space);GO:1903860(negative regulation of dendrite extension);GO:0046325(negative regulation of glucose import);GO:0045668(negative regulation of osteoblast differentiation);GO:0030828(positive regulation of cGMP biosynthetic process);GO:0007166(cell surface receptor signaling pathway);GO:0003416(endochondral bone growth);GO:0005102(receptor binding)
PC-3p-7159_279	ENSBTAG00000011789	ENSBTAG00000011789	NA	GO:0050768(negative regulation of neurogenesis);GO:0045665(negative regulation of neuron differentiation);GO:0043065(positive regulation of apoptotic process);GO:0000981(RNA polymerase II transcription factor activity, sequence-specific DNA binding);GO:0006357(regulation of transcription from RNA polymerase II promoter);GO:0006351(transcription, DNA-templated);GO:0005634(nucleus);GO:0003700(trans…	ko04550(Signaling pathways regulating pluripotency of stem cells);ko04550(Signaling pathways regulating pluripotency of stem cells);ko05016(Huntington's disease);ko05016(Huntington's disease)
PC-3p-7159_279	ENSBTAG00000005493	TBC1D14	TBC1 domain family member 14 [Source:UniProtKB/Swiss-Prot;Acc:A6H7I8]	GO:0055037(recycling endosome);GO:0043231(intracellular membrane-bounded organelle);GO:0005794(Golgi apparatus);GO:0005776(autophagosome);GO:0005654(nucleoplasm);GO:2000785(regulation of autophagosome assembly);GO:0071955(recycling endosome to Golgi transport);GO:0010507(negative regulation of autophagy);GO:0019901(protein kinase binding);GO:0031338(regulation of vesicle fusion);GO:0090630(activa…
PC-3p-7159_279	ENSBTAG00000027728	NUDT12	nudix hydrolase 12 [Source:HGNC Symbol;Acc:HGNC:18826]	GO:0005777(peroxisome);GO:0016787(hydrolase activity);GO:0046872(metal ion binding);GO:0000210(NAD+ diphosphatase activity);GO:0035529(NADH pyrophosphatase activity);GO:0006742(NADP catabolic process);GO:0019677(NAD catabolic process);GO:0005634(nucleus);GO:0005737(cytoplasm)	ko00760(Nicotinate and nicotinamide metabolism);ko04146(Peroxisome)
PC-3p-7159_279	ENSBTAG00000027924	SNX18	sorting nexin 18 [Source:HGNC Symbol;Acc:HGNC:19245]	GO:0000278(mitotic cell cycle);GO:0070062(extracellular exosome);GO:0031410(cytoplasmic vesicle);GO:0031234(extrinsic component of cytoplasmic side of plasma membrane);GO:0043547(positive regulation of GTPase activity);GO:0030136(clathrin-coated vesicle);GO:0036089(cleavage furrow formation);GO:0016197(endosomal transport);GO:0006897(endocytosis);GO:0000281(mitotic cytokinesis);GO:0005546(phospha…
PC-3p-7159_279	ENSBTAG00000030435	PNRC2	proline rich nuclear receptor coactivator 2 [Source:HGNC Symbol;Acc:HGNC:23158]	GO:0031087(deadenylation-independent decapping of nuclear-transcribed mRNA);GO:0000932(P-body);GO:0000184(nuclear-transcribed mRNA catabolic process, nonsense-mediated decay);GO:0005634(nucleus);GO:0006355(regulation of transcription, DNA-templated);GO:0006351(transcription, DNA-templated);GO:0005737(cytoplasm);GO:0005654(nucleoplasm);GO:0005794(Golgi apparatus)
PC-3p-7159_279	ENSBTAG00000030632	ALG10	dol-P-Glc:Glc(2)Man(9)GlcNAc(2)-PP-Dol alpha-1,2-glucosyltransferase [Source:RefSeq peptide;Acc:NP_001069657]	GO:0005789(endoplasmic reticulum membrane);GO:0016740(transferase activity);GO:0016021(integral component of membrane);GO:0016020(membrane);GO:0004583(dolichyl-phosphate-glucose-glycolipid alpha-glucosyltransferase activity);GO:0006488(dolichol-linked oligosaccharide biosynthetic process);GO:0007605(sensory perception of sound);GO:0060117(auditory receptor cell development)	ko00510(N-Glycan biosynthesis)
PC-3p-7159_279	ENSBTAG00000030674	AK4	adenylate kinase 4 [Source:HGNC Symbol;Acc:HGNC:363]	GO:0046899(nucleoside triphosphate adenylate kinase activity);GO:0016776(phosphotransferase activity, phosphate group as acceptor);GO:0009142(nucleoside triphosphate biosynthetic process);GO:0006165(nucleoside diphosphate phosphorylation);GO:0006139(nucleobase-containing compound metabolic process);GO:0019205(nucleobase-containing compound kinase activity);GO:0004550(nucleoside diphosphate kinase…	ko00230(Purine metabolism);ko00730(Thiamine metabolism)
PC-3p-7159_279	ENSBTAG00000025311	GMFB	glia maturation factor beta [Source:HGNC Symbol;Acc:HGNC:4373]	GO:0034316(negative regulation of Arp2/3 complex-mediated actin nucleation);GO:0007626(locomotory behavior);GO:0007612(learning);GO:0071933(Arp2/3 complex binding);GO:0003779(actin binding);GO:0008083(growth factor activity);GO:0005622(intracellular)
PC-3p-7159_279	ENSBTAG00000030976	ENSBTAG00000030976	NA	GO:0047288(monosialoganglioside sialyltransferase activity);GO:0009311(oligosaccharide metabolic process);GO:0018279(protein N-linked glycosylation via asparagine);GO:0097503(sialylation);GO:0006486(protein glycosylation);GO:0008373(sialyltransferase activity);GO:0000139(Golgi membrane)
PC-3p-7159_279	ENSBTAG00000017419	ZZZ3	zinc finger ZZ-type containing 3 [Source:HGNC Symbol;Acc:HGNC:24523]	GO:0005730(nucleolus);GO:0005671(Ada2/Gcn5/Ada3 transcription activator complex);GO:0005634(nucleus);GO:0008270(zinc ion binding);GO:0046872(metal ion binding);GO:0003677(DNA binding)
PC-3p-7159_279	ENSBTAG00000031165	TRPM7	transient receptor potential cation channel subfamily M member 7 [Source:RefSeq peptide;Acc:NP_001193095]	GO:0005886(plasma membrane);GO:0001726(ruffle);GO:0070266(necroptotic process);GO:0046777(protein autophosphorylation);GO:0031032(actomyosin structure organization);GO:0010961(cellular magnesium ion homeostasis);GO:0016340(calcium-dependent cell-matrix adhesion);GO:0006816(calcium ion transport);GO:0006468(protein phosphorylation);GO:0017022(myosin binding);GO:0016301(kinase activity);GO:0005262(…	ko04217(Necroptosis);ko04218(Cellular senescence);ko04621(NOD-like receptor signaling pathway);ko04978(Mineral absorption)
PC-3p-7159_279	ENSBTAG00000031265	SVOPL	SVOP like [Source:HGNC Symbol;Acc:HGNC:27034]	GO:0022891(substrate-specific transmembrane transporter activity);GO:0022857(transmembrane transporter activity);GO:0016021(integral component of membrane);GO:0055085(transmembrane transport);GO:0016020(membrane)
PC-3p-7159_279	ENSBTAG00000039820	CLDN8	claudin 8 [Source:HGNC Symbol;Acc:HGNC:2050]	GO:0016327(apicolateral plasma membrane);GO:0016323(basolateral plasma membrane);GO:0005923(bicellular tight junction);GO:0005886(plasma membrane);GO:0005783(endoplasmic reticulum);GO:0030054(cell junction);GO:0005198(structural molecule activity);GO:0016021(integral component of membrane);GO:0016020(membrane)	ko04514(Cell adhesion molecules (CAMs));ko04530(Tight junction);ko04670(Leukocyte transendothelial migration);ko05160(Hepatitis C)
PC-3p-7159_279	ENSBTAG00000012223	TNFSF14	TNF superfamily member 14 [Source:HGNC Symbol;Acc:HGNC:11930]	GO:1901741(positive regulation of myoblast fusion);GO:0071260(cellular response to mechanical stimulus);GO:0045663(positive regulation of myoblast differentiation);GO:0031295(T cell costimulation);GO:0010820(positive regulation of T cell chemotaxis);GO:0008588(release of cytoplasmic sequestered NF-kappaB);GO:0043027(cysteine-type endopeptidase inhibitor activity involved in apoptotic process);GO:…	ko04064(NF-kappa B signaling pathway);ko04060(Cytokine-cytokine receptor interaction);ko05168(Herpes simplex infection)
PC-3p-7159_279	ENSBTAG00000016398	DNAJC22	DnaJ heat shock protein family (Hsp40) member C22 [Source:HGNC Symbol;Acc:HGNC:25802]	GO:0016021(integral component of membrane);GO:0016020(membrane)
PC-3p-7159_279	ENSBTAG00000038706	ENSBTAG00000038706	NA	GO:0046872(metal ion binding)	ko04978(Mineral absorption)
PC-3p-7159_279	ENSBTAG00000032951	ENSBTAG00000032951	NA	GO:0016787(hydrolase activity)
PC-3p-7159_279	ENSBTAG00000006835	MCAM	melanoma cell adhesion molecule [Source:HGNC Symbol;Acc:HGNC:6934]	GO:0009897(external side of plasma membrane);GO:0005925(focal adhesion);GO:0061042(vascular wound healing);GO:0003094(glomerular filtration);GO:0001525(angiogenesis);GO:0016021(integral component of membrane);GO:0016020(membrane)
PC-3p-7159_279	ENSBTAG00000006835	MCAM	melanoma cell adhesion molecule [Source:HGNC Symbol;Acc:HGNC:6934]	GO:0009897(external side of plasma membrane);GO:0005925(focal adhesion);GO:0061042(vascular wound healing);GO:0003094(glomerular filtration);GO:0001525(angiogenesis);GO:0016021(integral component of membrane);GO:0016020(membrane)
PC-3p-7159_279	ENSBTAG00000013885	ADSS	adenylosuccinate synthase [Source:HGNC Symbol;Acc:HGNC:292]	GO:0070062(extracellular exosome);GO:0005886(plasma membrane);GO:0005829(cytosol);GO:0006167(AMP biosynthetic process);GO:0006164(purine nucleotide biosynthetic process);GO:0004019(adenylosuccinate synthase activity);GO:0046040(IMP metabolic process);GO:0044208('de novo' AMP biosynthetic process);GO:0005737(cytoplasm);GO:0005525(GTP binding);GO:0016874(ligase activity);GO:0000166(nucleotide bindi…	ko00230(Purine metabolism);ko00250(Alanine,ko aspartate and glutamate metabolism)
PC-3p-7159_279	ENSBTAG00000001457	TMEM267	transmembrane protein 267 [Source:HGNC Symbol;Acc:HGNC:26139]	GO:0016021(integral component of membrane);GO:0016020(membrane)
PC-3p-7159_279	ENSBTAG00000033648	INTS12	integrator complex subunit 12 [Source:HGNC Symbol;Acc:HGNC:25067]	GO:0046872(metal ion binding);GO:0005634(nucleus);GO:0016180(snRNA processing);GO:0032039(integrator complex)
PC-3p-7159_279	ENSBTAG00000034776	DDAH1	dimethylarginine dimethylaminohydrolase 1 [Source:HGNC Symbol;Acc:HGNC:2715]	GO:0070062(extracellular exosome);GO:0005739(mitochondrion);GO:0045429(positive regulation of nitric oxide biosynthetic process);GO:0017014(protein nitrosylation);GO:0006809(nitric oxide biosynthetic process);GO:0006527(arginine catabolic process);GO:0003073(regulation of systemic arterial blood pressure);GO:0000052(citrulline metabolic process);GO:0016403(dimethylargininase activity);GO:0008270(…
PC-3p-7159_279	ENSBTAG00000022501	ENSBTAG00000022501	NA	GO:0016973(poly(A)+ mRNA export from nucleus);GO:0006406(mRNA export from nucleus);GO:0003723(RNA binding);GO:0005634(nucleus);GO:0006810(transport);GO:0005622(intracellular);GO:0003676(nucleic acid binding);GO:0005737(cytoplasm)	ko03013(RNA transport);ko03015(mRNA surveillance pathway);ko03008(Ribosome biogenesis in eukaryotes);ko05164(Influenza A);ko05168(Herpes simplex infection)
PC-3p-7159_279	ENSBTAG00000005496	RP2	RP2, ARL3 GTPase activating protein [Source:HGNC Symbol;Acc:HGNC:10274]	GO:1990075(periciliary membrane compartment);GO:0070062(extracellular exosome);GO:0036064(ciliary basal body);GO:0031410(cytoplasmic vesicle);GO:0016604(nuclear body);GO:0005886(plasma membrane);GO:0005814(centriole);GO:0005737(cytoplasm);GO:0005794(Golgi apparatus);GO:0005654(nucleoplasm);GO:0006892(post-Golgi vesicle-mediated transport);GO:0005096(GTPase activator activity);GO:0007010(cytoskele…
PC-3p-7159_279	ENSBTAG00000035174	THOC3	THO complex 3 [Source:HGNC Symbol;Acc:HGNC:19072]	GO:0000784(nuclear chromosome, telomeric region);GO:0000445(THO complex part of transcription export complex);GO:0000346(transcription export complex);GO:0046784(viral mRNA export from host cell nucleus);GO:0006406(mRNA export from nucleus)
PC-3p-7159_279	ENSBTAG00000034978	FAM168B	family with sequence similarity 168 member B [Source:HGNC Symbol;Acc:HGNC:27016]	GO:0070062(extracellular exosome);GO:0030424(axon);GO:0048471(perinuclear region of cytoplasm);GO:0042995(cell projection);GO:0005737(cytoplasm);GO:0016021(integral component of membrane);GO:0016020(membrane);GO:0005886(plasma membrane)
PC-3p-7159_279	ENSBTAG00000008280	HNF4G	hepatocyte nuclear factor 4 gamma [Source:HGNC Symbol;Acc:HGNC:5026]	GO:0043401(steroid hormone mediated signaling pathway);GO:0003707(steroid hormone receptor activity);GO:0006355(regulation of transcription, DNA-templated);GO:0006351(transcription, DNA-templated);GO:0003700(transcription factor activity, sequence-specific DNA binding);GO:0043565(sequence-specific DNA binding);GO:0008270(zinc ion binding);GO:0046872(metal ion binding);GO:0005634(nucleus);GO:00036…	ko04950(Maturity onset diabetes of the young)
PC-3p-7159_279	ENSBTAG00000019755	REEP3	receptor accessory protein 3 [Source:HGNC Symbol;Acc:HGNC:23711]	GO:0007084(mitotic nuclear envelope reassembly);GO:0006998(nuclear envelope organization);GO:0016021(integral component of membrane);GO:0016020(membrane)
PC-3p-7159_279	ENSBTAG00000032021	RALB	RAS like proto-oncogene B [Source:HGNC Symbol;Acc:HGNC:9840]	GO:0070062(extracellular exosome);GO:0030496(midbody);GO:0005886(plasma membrane);GO:0005776(autophagosome);GO:0000145(exocyst);GO:2000786(positive regulation of autophagosome assembly);GO:0071902(positive regulation of protein serine/threonine kinase activity);GO:0071360(cellular response to exogenous dsRNA);GO:0032092(positive regulation of protein binding);GO:0032091(negative regulation of pro…	ko04014(Ras signaling pathway);ko04015(Rap1 signaling pathway);ko04072(Phospholipase D signaling pathway);ko05200(Pathways in cancer);ko05210(Colorectal cancer);ko05212(Pancreatic cancer)
PC-3p-7159_279	ENSBTAG00000013113	VDAC1	voltage dependent anion channel 1 [Source:HGNC Symbol;Acc:HGNC:12669]	GO:0006820(anion transport);GO:0015288(porin activity);GO:0008308(voltage-gated anion channel activity);GO:0046930(pore complex);GO:0005739(mitochondrion);GO:0098656(anion transmembrane transport);GO:0005741(mitochondrial outer membrane);GO:1903959(regulation of anion transmembrane transport);GO:0045121(membrane raft);GO:0006915(apoptotic process);GO:0006811(ion transport);GO:0006810(transport);G…	ko04020(Calcium signaling pathway);ko04022(cGMP - PKG signaling pathway);ko04217(Necroptosis);ko04218(Cellular senescence);ko04621(NOD-like receptor signaling pathway);ko05012(Parkinson's disease);ko05016(Huntington's disease);ko05166(HTLV-I infection);ko05164(Influenza A)
PC-3p-7159_279	ENSBTAG00000039163	HIST1H1D	histone cluster 1 H1 family member d [Source:HGNC Symbol;Acc:HGNC:4717]	GO:0005719(nuclear euchromatin);GO:0000790(nuclear chromatin);GO:0098532(histone H3-K27 trimethylation);GO:0080182(histone H3-K4 trimethylation);GO:0016584(nucleosome positioning);GO:0006357(regulation of transcription from RNA polymerase II promoter);GO:0000122(negative regulation of transcription from RNA polymerase II promoter);GO:0031490(chromatin DNA binding);GO:0003723(RNA binding);GO:00036…
PC-3p-7159_279	ENSBTAG00000037986	PNMA2	paraneoplastic Ma antigen 2 [Source:HGNC Symbol;Acc:HGNC:9159]
PC-3p-7159_279	ENSBTAG00000038286	ENSBTAG00000038286	NA	GO:0030154(cell differentiation);GO:0007275(multicellular organism development);GO:0001708(cell fate specification);GO:0031017(exocrine pancreas development)
PC-3p-7159_279	ENSBTAG00000010372	MTMR7	myotubularin related protein 7 [Source:HGNC Symbol;Acc:HGNC:7454]	GO:0016020(membrane);GO:0005829(cytosol);GO:0046856(phosphatidylinositol dephosphorylation);GO:0046855(inositol phosphate dephosphorylation);GO:0052866(phosphatidylinositol phosphate phosphatase activity);GO:0004725(protein tyrosine phosphatase activity);GO:0035335(peptidyl-tyrosine dephosphorylation);GO:0016311(dephosphorylation);GO:0016791(phosphatase activity)	ko00562(Inositol phosphate metabolism);ko04070(Phosphatidylinositol signaling system)
PC-3p-7159_279	ENSBTAG00000005263	KLHL2	kelch like family member 2 [Source:HGNC Symbol;Acc:HGNC:6353]	GO:0031463(Cul3-RING ubiquitin ligase complex);GO:0015629(actin cytoskeleton);GO:0016567(protein ubiquitination);GO:0005737(cytoplasm);GO:0042802(identical protein binding);GO:0003779(actin binding);GO:0004842(ubiquitin-protein transferase activity);GO:0042787(protein ubiquitination involved in ubiquitin-dependent protein catabolic process);GO:0016021(integral component of membrane);GO:0016020(me…
PC-3p-7159_279	ENSBTAG00000037813	ENSBTAG00000037813	NA
PC-3p-7159_279	ENSBTAG00000007731	ENSBTAG00000007731	NA
PC-3p-7159_279	ENSBTAG00000009747	RNFT1	ring finger protein, transmembrane 1 [Source:HGNC Symbol;Acc:HGNC:30206]	GO:0016021(integral component of membrane);GO:0016020(membrane)
PC-3p-7159_279	ENSBTAG00000044184	TUBGCP3	tubulin gamma complex associated protein 3 [Source:HGNC Symbol;Acc:HGNC:18598]	GO:0016020(membrane);GO:0005827(polar microtubule);GO:0005814(centriole);GO:0005813(centrosome);GO:0005737(cytoplasm);GO:0043015(gamma-tubulin binding);GO:0008275(gamma-tubulin small complex);GO:0005815(microtubule organizing center);GO:0000922(spindle pole);GO:0000923(equatorial microtubule organizing center);GO:0090307(mitotic spindle assembly);GO:0051415(interphase microtubule nucleation by in…
PC-3p-7159_279	ENSBTAG00000021164	SLMAP	sarcolemma associated protein [Source:HGNC Symbol;Acc:HGNC:16643]	GO:0016021(integral component of membrane);GO:1905150(regulation of voltage-gated sodium channel activity);GO:1902305(regulation of sodium ion transmembrane transport);GO:1900825(regulation of membrane depolarization during cardiac muscle cell action potential);GO:0072659(protein localization to plasma membrane);GO:0006936(muscle contraction);GO:0016020(membrane)
PC-3p-7159_279	ENSBTAG00000001603	YIPF7	Yip1 domain family member 7 [Source:HGNC Symbol;Acc:HGNC:26825]	GO:0005789(endoplasmic reticulum membrane);GO:0005783(endoplasmic reticulum);GO:0016020(membrane);GO:0016021(integral component of membrane)
PC-3p-7159_279	ENSBTAG00000045904	PIM3	Pim-3 proto-oncogene, serine/threonine kinase [Source:HGNC Symbol;Acc:HGNC:19310]	GO:0005829(cytosol);GO:0061179(negative regulation of insulin secretion involved in cellular response to glucose stimulus);GO:0043066(negative regulation of apoptotic process);GO:0007346(regulation of mitotic cell cycle);GO:0006468(protein phosphorylation);GO:0004674(protein serine/threonine kinase activity);GO:0046777(protein autophosphorylation);GO:0004672(protein kinase activity);GO:0005737(cy…
PC-3p-7159_279	ENSBTAG00000047362	RCN1	reticulocalbin 1 [Source:HGNC Symbol;Acc:HGNC:9934]	GO:0005783(endoplasmic reticulum);GO:0043010(camera-type eye development);GO:0001701(in utero embryonic development);GO:0005509(calcium ion binding)
PC-3p-7159_279	ENSBTAG00000048195	PIGX	phosphatidylinositol glycan anchor biosynthesis class X [Source:HGNC Symbol;Acc:HGNC:26046]	GO:0006506(GPI anchor biosynthetic process);GO:0005789(endoplasmic reticulum membrane);GO:0016021(integral component of membrane);GO:0016020(membrane)
PC-3p-7159_279	ENSBTAG00000001000	CA13	carbonic anhydrase 13 [Source:HGNC Symbol;Acc:HGNC:14914]	GO:0006730(one-carbon metabolic process);GO:0008270(zinc ion binding);GO:0046872(metal ion binding);GO:0004089(carbonate dehydratase activity);GO:0043231(intracellular membrane-bounded organelle);GO:0043209(myelin sheath);GO:0005829(cytosol)	ko00910(Nitrogen metabolism)
PC-3p-7159_279	ENSBTAG00000045550	TSPAN6	tetraspanin 6 [Source:HGNC Symbol;Acc:HGNC:11858]	GO:0007166(cell surface receptor signaling pathway);GO:0005887(integral component of plasma membrane);GO:0016021(integral component of membrane);GO:0016020(membrane);GO:0004871(signal transducer activity);GO:0039532(negative regulation of viral-induced cytoplasmic pattern recognition receptor signaling pathway);GO:0043123(positive regulation of I-kappaB kinase/NF-kappaB signaling);GO:1901223(nega…
PC-3p-7159_279	ENSBTAG00000047673	THUMPD1	THUMP domain containing 1 [Source:HGNC Symbol;Acc:HGNC:23807]	GO:0006400(tRNA modification);GO:0003723(RNA binding)
PC-3p-7159_279	ENSBTAG00000047339	BCOR	BCL6 corepressor [Source:HGNC Symbol;Acc:HGNC:20893]	GO:0031519(PcG protein complex);GO:0005634(nucleus);GO:0070171(negative regulation of tooth mineralization);GO:0065001(specification of axis polarity);GO:0060021(palate development);GO:0051572(negative regulation of histone H3-K4 methylation);GO:0045892(negative regulation of transcription, DNA-templated);GO:0042476(odontogenesis);GO:0035518(histone H2A monoubiquitination);GO:0030502(negative reg…
PC-3p-7159_279	ENSBTAG00000047837	ENSBTAG00000047837	NA
PC-3p-7159_279	ENSBTAG00000046936	MRFAP1	MORF4 family-associated protein 1 [Source:UniProtKB/Swiss-Prot;Acc:Q3ZC61]	GO:0005829(cytosol);GO:0005634(nucleus);GO:0048471(perinuclear region of cytoplasm);GO:0005737(cytoplasm)
PC-3p-7159_279	ENSBTAG00000004886	ZAR1	zygote arrest 1 [Source:HGNC Symbol;Acc:HGNC:20436]	GO:0005737(cytoplasm)
PC-3p-7159_279	ENSBTAG00000047780	CCDC127	coiled-coil domain containing 127 [Source:HGNC Symbol;Acc:HGNC:30520]
bta-miR-1246	ENSBTAG00000000132	EIF4A1	eukaryotic translation initiation factor 4A1 [Source:HGNC Symbol;Acc:HGNC:3282]	GO:0006412(translation);GO:0006413(translational initiation);GO:0010468(regulation of gene expression);GO:0005730(nucleolus);GO:0003723(RNA binding);GO:0010501(RNA secondary structure unwinding);GO:0004004(ATP-dependent RNA helicase activity);GO:0003743(translation initiation factor activity);GO:0005737(cytoplasm);GO:0004386(helicase activity);GO:0005524(ATP binding);GO:0003676(nucleic acid bindi…	ko03013(RNA transport)
bta-miR-1246	ENSBTAG00000000184	EIF2AK3	eukaryotic translation initiation factor 2 alpha kinase 3 [Source:HGNC Symbol;Acc:HGNC:3255]	GO:0016020(membrane);GO:1902235(regulation of endoplasmic reticulum stress-induced intrinsic apoptotic signaling pathway);GO:0070417(cellular response to cold);GO:0051260(protein homooligomerization);GO:0046777(protein autophosphorylation);GO:0045943(positive regulation of transcription from RNA polymerase I promoter);GO:0042149(cellular response to glucose starvation);GO:0036492(eiF2alpha phosph…	ko04141(Protein processing in endoplasmic reticulum);ko04140(Autophagy - animal);ko04137(Mitophagy - animal);ko04210(Apoptosis);ko05010(Alzheimer's disease);ko04932(Non-alcoholic fatty liver disease (NAFLD));ko05162(Measles);ko05164(Influenza A);ko05160(Hepatitis C);ko05168(Herpes simplex infection);ko05169(Epstein-Barr virus infection)
bta-miR-1246	ENSBTAG00000000329	MEGF10	multiple EGF like domains 10 [Source:HGNC Symbol;Acc:HGNC:29634]	GO:0001891(phagocytic cup);GO:1902742(apoptotic process involved in development);GO:0055001(muscle cell development);GO:0051147(regulation of muscle cell differentiation);GO:0048641(regulation of skeletal muscle tissue development);GO:0043654(recognition of apoptotic cell);GO:0043652(engulfment of apoptotic cell);GO:0034109(homotypic cell-cell adhesion);GO:0014841(skeletal muscle satellite cell p…
bta-miR-1246	ENSBTAG00000000562	TOMM20	Mitochondrial import receptor subunit TOM20 homolog [Source:UniProtKB/Swiss-Prot;Acc:A6H7B1]	GO:0044233(ER-mitochondrion membrane contact site);GO:0031012(extracellular matrix);GO:0005741(mitochondrial outer membrane);GO:0005739(mitochondrion);GO:0006626(protein targeting to mitochondrion);GO:0051082(unfolded protein binding);GO:0015450(P-P-bond-hydrolysis-driven protein transmembrane transporter activity);GO:0005742(mitochondrial outer membrane translocase complex);GO:0070096(mitochondr…
bta-miR-1246	ENSBTAG00000000563	MyD88	Myeloid differentiation primary response protein MyD88 [Source:UniProtKB/Swiss-Prot;Acc:Q599T9]	GO:0045087(innate immune response);GO:0005886(plasma membrane);GO:0005829(cytosol);GO:0005737(cytoplasm);GO:2000341(regulation of chemokine (C-X-C motif) ligand 2 production);GO:2000338(regulation of chemokine (C-X-C motif) ligand 1 production);GO:1902622(regulation of neutrophil migration);GO:0090557(establishment of endothelial intestinal barrier);GO:0051092(positive regulation of NF-kappaB tra…	ko04064(NF-kappa B signaling pathway);ko04620(Toll-like receptor signaling pathway);ko04621(NOD-like receptor signaling pathway);ko05132(Salmonella infection);ko05133(Pertussis);ko05134(Legionellosis);ko05152(Tuberculosis);ko05162(Measles);ko05164(Influenza A);ko05161(Hepatitis B);ko05168(Herpes simplex infection);ko05144(Malaria);ko05145(Toxoplasmosis);ko05140(Leishmaniasis);ko05142(Chagas disea…
bta-miR-1246	ENSBTAG00000000803	ZNF667	zinc finger protein 667 [Source:HGNC Symbol;Acc:HGNC:28854]	GO:0006355(regulation of transcription, DNA-templated);GO:0005622(intracellular);GO:0003676(nucleic acid binding);GO:0046872(metal ion binding)
bta-miR-1246	ENSBTAG00000000894	PGK1	phosphoglycerate kinase 1 [Source:HGNC Symbol;Acc:HGNC:8896]	GO:0004618(phosphoglycerate kinase activity);GO:0006096(glycolytic process);GO:0016310(phosphorylation);GO:0016301(kinase activity);GO:0016740(transferase activity);GO:0005737(cytoplasm);GO:0005524(ATP binding);GO:0000166(nucleotide binding);GO:0055114(oxidation-reduction process);GO:0030855(epithelial cell differentiation);GO:0016020(membrane);GO:0045121(membrane raft);GO:0070062(extracellular e…	ko01200(Carbon metabolism);ko01230(Biosynthesis of amino acids);ko00010(Glycolysis / Gluconeogenesis)
bta-miR-1246	ENSBTAG00000000940	TBCC	tubulin folding cofactor C [Source:HGNC Symbol;Acc:HGNC:11580]	GO:0007023(post-chaperonin tubulin folding pathway);GO:0003924(GTPase activity);GO:0015631(tubulin binding);GO:0005829(cytosol);GO:0006457(protein folding);GO:0005737(cytoplasm);GO:0007021(tubulin complex assembly);GO:0032391(photoreceptor connecting cilium)
bta-miR-1246	ENSBTAG00000000943	ENSBTAG00000000943	NA	GO:0006355(regulation of transcription, DNA-templated);GO:0003700(transcription factor activity, sequence-specific DNA binding);GO:0005622(intracellular);GO:0003676(nucleic acid binding);GO:0046872(metal ion binding)
bta-miR-1246	ENSBTAG00000000962	STAP1	signal transducing adaptor family member 1 [Source:HGNC Symbol;Acc:HGNC:24133]	GO:0043234(protein complex);GO:0043231(intracellular membrane-bounded organelle);GO:0005739(mitochondrion);GO:0005737(cytoplasm);GO:0005654(nucleoplasm);GO:0005634(nucleus);GO:2000251(positive regulation of actin cytoskeleton reorganization);GO:1904151(positive regulation of microglial cell mediated cytotoxicity);GO:1904140(negative regulation of microglial cell migration);GO:1903997(positive reg…
bta-miR-1246	ENSBTAG00000001043	LUZP2	leucine zipper protein 2 [Source:HGNC Symbol;Acc:HGNC:23206]
bta-miR-1246	ENSBTAG00000001219	IGHM	immunoglobulin heavy constant mu [Source:HGNC Symbol;Acc:HGNC:5541]	GO:0042571(immunoglobulin complex, circulating);GO:0050871(positive regulation of B cell activation);GO:0050853(B cell receptor signaling pathway);GO:0006911(phagocytosis, engulfment);GO:0006958(complement activation, classical pathway);GO:0006910(phagocytosis, recognition);GO:0034987(immunoglobulin receptor binding);GO:0042742(defense response to bacterium);GO:0003823(antigen binding);GO:0009897…
bta-miR-1246	ENSBTAG00000001298	STAMBPL1	STAM binding protein like 1 [Source:HGNC Symbol;Acc:HGNC:24105]	GO:0016020(membrane)
bta-miR-1246	ENSBTAG00000001308	ENSBTAG00000001308	NA	GO:0016020(membrane);GO:0016021(integral component of membrane)
bta-miR-1246	ENSBTAG00000001329	CLPTM1L	CLPTM1 like [Source:HGNC Symbol;Acc:HGNC:24308]	GO:0016020(membrane);GO:0006915(apoptotic process);GO:0016021(integral component of membrane)
bta-miR-1246	ENSBTAG00000001460	LIN7C	lin-7 homolog C, crumbs cell polarity complex component [Source:HGNC Symbol;Acc:HGNC:17789]	GO:0045199(maintenance of epithelial cell apical/basal polarity);GO:0016323(basolateral plasma membrane);GO:0005911(cell-cell junction);GO:0045211(postsynaptic membrane);GO:0014069(postsynaptic density);GO:0045202(synapse);GO:0006887(exocytosis);GO:0043005(neuron projection);GO:0098793(presynapse);GO:0030054(cell junction);GO:0005923(bicellular tight junction);GO:0015031(protein transport);GO:000…
bta-miR-1246	ENSBTAG00000001553	ENSBTAG00000001553	NA	GO:1903936(cellular response to sodium arsenite);GO:0051028(mRNA transport);GO:0030529(intracellular ribonucleoprotein complex);GO:0003723(RNA binding);GO:0005681(spliceosomal complex);GO:0008380(RNA splicing);GO:0006397(mRNA processing);GO:0006810(transport);GO:0003676(nucleic acid binding);GO:0005737(cytoplasm);GO:0005634(nucleus)	ko03040(Spliceosome);ko03040(Spliceosome);ko03040(Spliceosome);ko03040(Spliceosome)
bta-miR-1246	ENSBTAG00000001579	AGO2	protein argonaute-2 [Source:RefSeq peptide;Acc:NP_991363]	GO:0070578(RISC-loading complex);GO:0035068(micro-ribonucleoprotein complex);GO:0030529(intracellular ribonucleoprotein complex);GO:0030425(dendrite);GO:0030054(cell junction);GO:0016442(RISC complex);GO:0016020(membrane);GO:0005845(mRNA cap binding complex);GO:0005844(polysome);GO:0005829(cytosol);GO:0005737(cytoplasm);GO:0005654(nucleoplasm);GO:0005634(nucleus);GO:0000932(P-body);GO:1905618(pos…
bta-miR-1246	ENSBTAG00000001786	HYKK	hydroxylysine kinase [Source:HGNC Symbol;Acc:HGNC:34403]	GO:0047992(hydroxylysine kinase activity);GO:0016310(phosphorylation);GO:0016301(kinase activity);GO:0016740(transferase activity);GO:0005737(cytoplasm)	ko00310(Lysine degradation)
bta-miR-1246	ENSBTAG00000001808	LACTB2	lactamase beta 2 [Source:HGNC Symbol;Acc:HGNC:18512]	GO:0090502(RNA phosphodiester bond hydrolysis, endonucleolytic);GO:0004521(endoribonuclease activity);GO:0003723(RNA binding);GO:0008270(zinc ion binding);GO:0004519(endonuclease activity);GO:0004518(nuclease activity);GO:0005759(mitochondrial matrix);GO:0005739(mitochondrion);GO:0046872(metal ion binding);GO:0016787(hydrolase activity);GO:0003727(single-stranded RNA binding)
bta-miR-1246	ENSBTAG00000002028	FAM69A	family with sequence similarity 69 member A [Source:HGNC Symbol;Acc:HGNC:32213]	GO:0016021(integral component of membrane);GO:0016020(membrane)
bta-miR-1246	ENSBTAG00000002125	GNAL	G protein subunit alpha L [Source:HGNC Symbol;Acc:HGNC:4388]	GO:0070062(extracellular exosome);GO:0007191(adenylate cyclase-activating dopamine receptor signaling pathway);GO:0007608(sensory perception of smell);GO:0005834(heterotrimeric G-protein complex);GO:0031683(G-protein beta/gamma-subunit complex binding);GO:0019001(guanyl nucleotide binding);GO:0001664(G-protein coupled receptor binding);GO:0003924(GTPase activity);GO:0004871(signal transducer acti…	ko04020(Calcium signaling pathway);ko04728(Dopaminergic synapse);ko04740(Olfactory transduction);ko05012(Parkinson's disease);ko05146(Amoebiasis);ko05142(Chagas disease (American trypanosomiasis))
bta-miR-1246	ENSBTAG00000002151	ASB15	ankyrin repeat and SOCS box containing 15 [Source:HGNC Symbol;Acc:HGNC:19767]	GO:0004842(ubiquitin-protein transferase activity);GO:0000151(ubiquitin ligase complex);GO:0031625(ubiquitin protein ligase binding);GO:0016567(protein ubiquitination);GO:0005737(cytoplasm);GO:0005634(nucleus);GO:0035556(intracellular signal transduction)
bta-miR-1246	ENSBTAG00000002255	BHMT	betaine--homocysteine S-methyltransferase [Source:HGNC Symbol;Acc:HGNC:1047]	GO:0047150(betaine-homocysteine S-methyltransferase activity);GO:0009086(methionine biosynthetic process);GO:0032259(methylation);GO:0008168(methyltransferase activity);GO:0016740(transferase activity);GO:0005737(cytoplasm);GO:0008270(zinc ion binding);GO:0046872(metal ion binding);GO:0006577(amino-acid betaine metabolic process);GO:0006579(amino-acid betaine catabolic process);GO:0071267(L-methi…	ko00260(Glycine,ko serine and threonine metabolism);ko00270(Cysteine and methionine metabolism)
bta-miR-1246	ENSBTAG00000002341	ETS1	ETS proto-oncogene 1, transcription factor [Source:HGNC Symbol;Acc:HGNC:3488]	GO:0005667(transcription factor complex);GO:0005654(nucleoplasm);GO:0005634(nucleus);GO:1904996(positive regulation of leukocyte adhesion to vascular endothelial cell);GO:0061614(pri-miRNA transcription from RNA polymerase II promoter);GO:0051272(positive regulation of cellular component movement);GO:0050729(positive regulation of inflammatory response);GO:0050728(negative regulation of inflammat…	ko04014(Ras signaling pathway);ko04218(Cellular senescence);ko05200(Pathways in cancer);ko05211(Renal cell carcinoma);ko05166(HTLV-I infection)
bta-miR-1246	ENSBTAG00000002493	VPS35	VPS35, retromer complex component [Source:HGNC Symbol;Acc:HGNC:13487]	GO:0030904(retromer complex);GO:0042147(retrograde transport, endosome to Golgi);GO:1990126(retrograde transport, endosome to plasma membrane);GO:0005770(late endosome);GO:0015031(protein transport);GO:0006886(intracellular protein transport);GO:0008565(protein transporter activity);GO:0005769(early endosome);GO:0005768(endosome);GO:0006810(transport);GO:0005737(cytoplasm);GO:0016020(membrane);GO…	ko04144(Endocytosis)
bta-miR-1246	ENSBTAG00000002534	ENSBTAG00000002534	NA	GO:0043517(positive regulation of DNA damage response, signal transduction by p53 class mediator);GO:0043065(positive regulation of apoptotic process);GO:0008285(negative regulation of cell proliferation);GO:0006414(translational elongation);GO:0003746(translation elongation factor activity);GO:0005737(cytoplasm);GO:0005634(nucleus);GO:0004364(glutathione transferase activity);GO:2001235(positive…
bta-miR-1246	ENSBTAG00000002615	LONRF3	LON peptidase N-terminal domain and ring finger 3 [Source:HGNC Symbol;Acc:HGNC:21152]	GO:0032436(positive regulation of proteasomal ubiquitin-dependent protein catabolic process);GO:0000209(protein polyubiquitination);GO:0031624(ubiquitin conjugating enzyme binding);GO:0005622(intracellular);GO:0061630(ubiquitin protein ligase activity)
bta-miR-1246	ENSBTAG00000002717	INA	internexin neuronal intermediate filament protein alpha [Source:HGNC Symbol;Acc:HGNC:6057]	GO:0005883(neurofilament);GO:0007399(nervous system development);GO:0030154(cell differentiation);GO:0005882(intermediate filament);GO:0005198(structural molecule activity);GO:0007275(multicellular organism development);GO:0021762(substantia nigra development);GO:0045104(intermediate filament cytoskeleton organization);GO:0060052(neurofilament cytoskeleton organization);GO:0005615(extracellular s…
bta-miR-1246	ENSBTAG00000002848	C1orf74	chromosome 1 open reading frame 74 [Source:HGNC Symbol;Acc:HGNC:26319]
bta-miR-1246	ENSBTAG00000002885	MSR1	macrophage scavenger receptor 1 [Source:HGNC Symbol;Acc:HGNC:7376]	GO:0042953(lipoprotein transport);GO:0034381(plasma lipoprotein particle clearance);GO:0030301(cholesterol transport);GO:0010886(positive regulation of cholesterol storage);GO:0010744(positive regulation of macrophage derived foam cell differentiation);GO:0030169(low-density lipoprotein particle binding);GO:0034362(low-density lipoprotein particle);GO:0006898(receptor-mediated endocytosis);GO:000…	ko04145(Phagosome)
bta-miR-1246	ENSBTAG00000002941	FES	FES proto-oncogene, tyrosine kinase [Source:HGNC Symbol;Acc:HGNC:3657]	GO:0043304(regulation of mast cell degranulation);GO:0018108(peptidyl-tyrosine phosphorylation);GO:0006935(chemotaxis);GO:0007173(epidermal growth factor receptor signaling pathway);GO:0007155(cell adhesion);GO:0004715(non-membrane spanning protein tyrosine kinase activity);GO:0004713(protein tyrosine kinase activity);GO:0045087(innate immune response);GO:0038083(peptidyl-tyrosine autophosphoryla…	ko04360(Axon guidance)
bta-miR-1246	ENSBTAG00000002947	ENSBTAG00000002947	NA	GO:0016021(integral component of membrane);GO:0016020(membrane)
bta-miR-1246	ENSBTAG00000002966	DNAJC13	DnaJ heat shock protein family (Hsp40) member C13 [Source:HGNC Symbol;Acc:HGNC:30343]	GO:0071203(WASH complex);GO:0070062(extracellular exosome);GO:0043231(intracellular membrane-bounded organelle);GO:0031901(early endosome membrane);GO:0016020(membrane);GO:0010008(endosome membrane);GO:0005829(cytosol);GO:0005765(lysosomal membrane);GO:2000641(regulation of early endosome to late endosome transport);GO:1902954(regulation of early endosome to recycling endosome transport);GO:00070…
bta-miR-1246	ENSBTAG00000003015	SESN1	sestrin 1 [Source:HGNC Symbol;Acc:HGNC:21595]	GO:0061700(GATOR2 complex);GO:0005737(cytoplasm);GO:0005634(nucleus);GO:0001650(fibrillar center);GO:1904262(negative regulation of TORC1 signaling);GO:0098869(cellular oxidant detoxification);GO:0072593(reactive oxygen species metabolic process);GO:0070728(leucine binding);GO:1901031(regulation of response to reactive oxygen species);GO:0034198(cellular response to amino acid starvation);GO:0042…	ko04115(p53 signaling pathway);ko04211(Longevity regulating pathway - mammal)
bta-miR-1246	ENSBTAG00000003263	TBCA	tubulin folding cofactor A [Source:HGNC Symbol;Acc:HGNC:11579]	GO:0070062(extracellular exosome);GO:0005730(nucleolus);GO:0015630(microtubule cytoskeleton);GO:0007023(post-chaperonin tubulin folding pathway);GO:0003723(RNA binding);GO:0048487(beta-tubulin binding);GO:0007021(tubulin complex assembly);GO:0005829(cytosol);GO:0005874(microtubule);GO:0005856(cytoskeleton);GO:0005737(cytoplasm)
bta-miR-1246	ENSBTAG00000003371	JKAMP	JNK1/MAPK8-associated membrane protein [Source:RefSeq peptide;Acc:NP_001073716]	GO:0016021(integral component of membrane);GO:0016020(membrane)
bta-miR-1246	ENSBTAG00000003395	ZRANB1	zinc finger RANBP2-type containing 1 [Source:HGNC Symbol;Acc:HGNC:18224]	GO:0043231(intracellular membrane-bounded organelle);GO:0005829(cytosol);GO:0005737(cytoplasm);GO:0005654(nucleoplasm);GO:0005634(nucleus);GO:1990168(protein K33-linked deubiquitination);GO:0071947(protein deubiquitination involved in ubiquitin-dependent protein catabolic process);GO:0070536(protein K63-linked deubiquitination);GO:0035523(protein K29-linked deubiquitination);GO:0030177(positive r…
bta-miR-1246	ENSBTAG00000003550	C11orf54	chromosome 11 open reading frame 54 [Source:HGNC Symbol;Acc:HGNC:30204]	GO:0046872(metal ion binding);GO:0016787(hydrolase activity);GO:0005634(nucleus);GO:0008270(zinc ion binding);GO:0016788(hydrolase activity, acting on ester bonds);GO:0005654(nucleoplasm);GO:0016604(nuclear body);GO:0070062(extracellular exosome)
bta-miR-1246	ENSBTAG00000003702	ANGEL2	angel homolog 2 [Source:HGNC Symbol;Acc:HGNC:30534]	GO:0015030(Cajal body);GO:0005737(cytoplasm);GO:0070935(3'-UTR-mediated mRNA stabilization);GO:0045930(negative regulation of mitotic cell cycle);GO:0003730(mRNA 3'-UTR binding)
bta-miR-1246	ENSBTAG00000003708	SEC23A	protein transport protein Sec23A [Source:RefSeq peptide;Acc:NP_001075073]	GO:0048471(perinuclear region of cytoplasm);GO:0030134(ER to Golgi transport vesicle);GO:0000139(Golgi membrane);GO:0030127(COPII vesicle coat);GO:0006888(ER to Golgi vesicle-mediated transport);GO:0015031(protein transport);GO:0006810(transport);GO:0006886(intracellular protein transport);GO:0008270(zinc ion binding);GO:0090110(cargo loading into COPII-coated vesicle);GO:0005829(cytosol);GO:0012…	ko04141(Protein processing in endoplasmic reticulum)
bta-miR-1246	ENSBTAG00000003749	KCNMB4	potassium calcium-activated channel subfamily M regulatory beta subunit 4 [Source:HGNC Symbol;Acc:HGNC:6289]	GO:0008076(voltage-gated potassium channel complex);GO:0019228(neuronal action potential);GO:0005887(integral component of plasma membrane);GO:0006813(potassium ion transport);GO:0005513(detection of calcium ion);GO:0001508(action potential);GO:0015459(potassium channel regulator activity);GO:0015269(calcium-activated potassium channel activity);GO:0071805(potassium ion transmembrane transport);G…	ko04022(cGMP - PKG signaling pathway);ko04911(Insulin secretion);ko04270(Vascular smooth muscle contraction)
bta-miR-1246	ENSBTAG00000003815	EDEM2	ER degradation enhancing alpha-mannosidase like protein 2 [Source:HGNC Symbol;Acc:HGNC:15877]	GO:0044322(endoplasmic reticulum quality control compartment);GO:0005783(endoplasmic reticulum);GO:1904382(mannose trimming involved in glycoprotein ERAD pathway);GO:1904154(positive regulation of retrograde protein transport, ER to cytosol);GO:0097466(ubiquitin-dependent glycoprotein ERAD pathway);GO:0036509(trimming of terminal mannose on B branch);GO:0030968(endoplasmic reticulum unfolded prot…	ko04141(Protein processing in endoplasmic reticulum)
bta-miR-1246	ENSBTAG00000003986	CXXC5	CXXC finger protein 5 [Source:HGNC Symbol;Acc:HGNC:26943]	GO:0008134(transcription factor binding);GO:0007165(signal transduction);GO:0000122(negative regulation of transcription from RNA polymerase II promoter);GO:0043565(sequence-specific DNA binding);GO:0005737(cytoplasm);GO:0008270(zinc ion binding);GO:0046872(metal ion binding);GO:0005634(nucleus);GO:0003677(DNA binding);GO:0004871(signal transducer activity);GO:0043123(positive regulation of I-kap…
bta-miR-1246	ENSBTAG00000004094	SPARCL1	SPARC like 1 [Source:HGNC Symbol;Acc:HGNC:11220]	GO:0050840(extracellular matrix binding);GO:0005518(collagen binding);GO:0005509(calcium ion binding);GO:0048856(anatomical structure development);GO:0005578(proteinaceous extracellular matrix);GO:0007165(signal transduction);GO:0005615(extracellular space);GO:0070062(extracellular exosome)
bta-miR-1246	ENSBTAG00000004098	ARMT1	acidic residue methyltransferase 1 [Source:HGNC Symbol;Acc:HGNC:17872]	GO:2001020(regulation of response to DNA damage stimulus);GO:0032259(methylation);GO:0051998(protein carboxyl O-methyltransferase activity);GO:0019899(enzyme binding);GO:0008757(S-adenosylmethionine-dependent methyltransferase activity);GO:0006479(protein methylation)
bta-miR-1246	ENSBTAG00000004147	FBXO18	F-box protein, helicase, 18 [Source:HGNC Symbol;Acc:HGNC:13620]	GO:0019005(SCF ubiquitin ligase complex);GO:0005634(nucleus);GO:0000785(chromatin);GO:2000042(negative regulation of double-strand break repair via homologous recombination);GO:1902231(positive regulation of intrinsic apoptotic signaling pathway in response to DNA damage);GO:0072429(response to intra-S DNA damage checkpoint signaling);GO:0048478(replication fork protection);GO:0035562(negative re…
bta-miR-1246	ENSBTAG00000004168	ENSBTAG00000004168	NA	GO:0030100(regulation of endocytosis);GO:0006897(endocytosis)
bta-miR-1246	ENSBTAG00000004199	DIABLO	diablo IAP-binding mitochondrial protein [Source:HGNC Symbol;Acc:HGNC:21528]	GO:0005739(mitochondrion);GO:0006915(apoptotic process);GO:0006919(activation of cysteine-type endopeptidase activity involved in apoptotic process);GO:0008631(intrinsic apoptotic signaling pathway in response to oxidative stress);GO:0008635(activation of cysteine-type endopeptidase activity involved in apoptotic process by cytochrome c);GO:0043065(positive regulation of apoptotic process);GO:005…	ko04210(Apoptosis);ko04215(Apoptosis - multiple species)
bta-miR-1246	ENSBTAG00000004423	ARHGAP42	Rho GTPase activating protein 42 [Source:HGNC Symbol;Acc:HGNC:26545]	GO:1904694(negative regulation of vascular smooth muscle contraction);GO:0035024(negative regulation of Rho protein signal transduction);GO:0003085(negative regulation of systemic arterial blood pressure);GO:0005096(GTPase activator activity);GO:0007165(signal transduction);GO:0090630(activation of GTPase activity)
bta-miR-1246	ENSBTAG00000004460	RFWD3	ring finger and WD repeat domain 3 [Source:HGNC Symbol;Acc:HGNC:25539]	GO:0035861(site of double-strand break);GO:0005654(nucleoplasm);GO:0005634(nucleus);GO:2000001(regulation of DNA damage checkpoint);GO:0031571(mitotic G1 DNA damage checkpoint);GO:0016567(protein ubiquitination);GO:0010212(response to ionizing radiation);GO:0097371(MDM2/MDM4 family protein binding);GO:0004842(ubiquitin-protein transferase activity);GO:0002039(p53 binding);GO:0000724(double-strand…
bta-miR-1246	ENSBTAG00000004574	UGT8	UDP glycosyltransferase 8 [Source:HGNC Symbol;Acc:HGNC:12555]	GO:0048812(neuron projection morphogenesis);GO:0030913(paranodal junction assembly);GO:0007010(cytoskeleton organization);GO:0002175(protein localization to paranode region of axon);GO:0043231(intracellular membrane-bounded organelle);GO:0015020(glucuronosyltransferase activity);GO:0016758(transferase activity, transferring hexosyl groups);GO:0016757(transferase activity, transferring glycosyl gr…	ko00565(Ether lipid metabolism);ko00600(Sphingolipid metabolism)
bta-miR-1246	ENSBTAG00000004603	PHC2	polyhomeotic homolog 2 [Source:HGNC Symbol;Acc:HGNC:3183]	GO:0035102(PRC1 complex);GO:0031519(PcG protein complex);GO:0005654(nucleoplasm);GO:0005634(nucleus);GO:0000792(heterochromatin);GO:0007283(spermatogenesis);GO:0042802(identical protein binding);GO:0008270(zinc ion binding)
bta-miR-1246	ENSBTAG00000004672	RDX	radixin [Source:RefSeq peptide;Acc:NP_001069217]	GO:0071944(cell periphery);GO:0070062(extracellular exosome);GO:0045177(apical part of cell);GO:0043209(myelin sheath);GO:0032420(stereocilium);GO:0030864(cortical actin cytoskeleton);GO:0030175(filopodium);GO:0030027(lamellipodium);GO:0016324(apical plasma membrane);GO:0005902(microvillus);GO:0005925(focal adhesion);GO:0005886(plasma membrane);GO:0005615(extracellular space);GO:0001726(ruffle);G…	ko04530(Tight junction);ko04810(Regulation of actin cytoskeleton);ko05206(MicroRNAs in cancer);ko05205(Proteoglycans in cancer)
bta-miR-1246	ENSBTAG00000031686	ZNF566	zinc finger protein 566 [Source:HGNC Symbol;Acc:HGNC:25919]	GO:0006355(regulation of transcription, DNA-templated);GO:0005622(intracellular);GO:0003676(nucleic acid binding);GO:0046872(metal ion binding)
bta-miR-1246	ENSBTAG00000005012	HSPH1	heat shock protein family H (Hsp110) member 1 [Source:HGNC Symbol;Acc:HGNC:16969]	GO:0005737(cytoplasm);GO:0005524(ATP binding);GO:0000166(nucleotide binding);GO:0000774(adenyl-nucleotide exchange factor activity);GO:0043014(alpha-tubulin binding);GO:0045944(positive regulation of transcription from RNA polymerase II promoter);GO:0051085(chaperone mediated protein folding requiring cofactor);GO:0061098(positive regulation of protein tyrosine kinase activity);GO:1903748(negativ…	ko04141(Protein processing in endoplasmic reticulum)
bta-miR-1246	ENSBTAG00000005015	SFXN3	sideroflexin 3 [Source:HGNC Symbol;Acc:HGNC:16087]	GO:0005739(mitochondrion);GO:0055072(iron ion homeostasis);GO:0006811(ion transport);GO:0006810(transport);GO:0031966(mitochondrial membrane);GO:0016020(membrane);GO:0034220(ion transmembrane transport);GO:0055085(transmembrane transport);GO:0015075(ion transmembrane transporter activity);GO:0016021(integral component of membrane)
bta-miR-1246	ENSBTAG00000005016	AP3B1	adaptor related protein complex 3 beta 1 subunit [Source:HGNC Symbol;Acc:HGNC:566]	GO:0030123(AP-3 adaptor complex);GO:0030131(clathrin adaptor complex);GO:0030665(clathrin-coated vesicle membrane);GO:0048490(anterograde synaptic vesicle transport);GO:0008089(anterograde axonal transport);GO:1904115(axon cytoplasm);GO:0031410(cytoplasmic vesicle);GO:0030117(membrane coat);GO:0005794(Golgi apparatus);GO:0015031(protein transport);GO:0016192(vesicle-mediated transport);GO:0006810…	ko04142(Lysosome)
bta-miR-1246	ENSBTAG00000005205	DSE	dermatan sulfate epimerase [Source:HGNC Symbol;Acc:HGNC:21144]	GO:0005829(cytosol);GO:0005794(Golgi apparatus);GO:0005783(endoplasmic reticulum);GO:0005654(nucleoplasm);GO:0030208(dermatan sulfate biosynthetic process);GO:0047757(chondroitin-glucuronate 5-epimerase activity);GO:0016021(integral component of membrane);GO:0016020(membrane)	ko00532(Glycosaminoglycan biosynthesis - chondroitin sulfate / dermatan sulfate)
bta-miR-1246	ENSBTAG00000005443	MIER1	MIER1 transcriptional regulator [Source:HGNC Symbol;Acc:HGNC:29657]	GO:0017053(transcriptional repressor complex);GO:0004871(signal transducer activity);GO:0007165(signal transduction);GO:0005634(nucleus);GO:0003677(DNA binding);GO:0031937(positive regulation of chromatin silencing);GO:0043123(positive regulation of I-kappaB kinase/NF-kappaB signaling);GO:0005654(nucleoplasm);GO:0004407(histone deacetylase activity);GO:0042826(histone deacetylase binding);GO:0016…
bta-miR-1246	ENSBTAG00000005454	FUT10	alpha-(1,3)-fucosyltransferase 10 [Source:RefSeq peptide;Acc:NP_892032]	GO:0005794(Golgi apparatus);GO:0005783(endoplasmic reticulum);GO:0005654(nucleoplasm);GO:0097150(neuronal stem cell population maintenance);GO:0021799(cerebral cortex radially oriented cell migration);GO:0046920(alpha-(1->3)-fucosyltransferase activity);GO:0008417(fucosyltransferase activity);GO:0036065(fucosylation);GO:0000139(Golgi membrane);GO:0032580(Golgi cisterna membrane);GO:0006486(protei…
bta-miR-1246	ENSBTAG00000005661	SNAP23	synaptosome associated protein 23 [Source:HGNC Symbol;Acc:HGNC:11131]	GO:0031629(synaptic vesicle fusion to presynaptic active zone membrane);GO:0019905(syntaxin binding);GO:0098793(presynapse);GO:0005886(plasma membrane);GO:0031201(SNARE complex);GO:0005484(SNAP receptor activity);GO:0042629(mast cell granule);GO:0016082(synaptic vesicle priming);GO:0002553(histamine secretion by mast cell);GO:0005654(nucleoplasm);GO:0005737(cytoplasm);GO:0005913(cell-cell adheren…	ko04130(SNARE interactions in vesicular transport);ko04611(Platelet activation)
bta-miR-1246	ENSBTAG00000005691	ENSBTAG00000005691	NA	GO:0005615(extracellular space);GO:0090263(positive regulation of canonical Wnt signaling pathway);GO:0070374(positive regulation of ERK1 and ERK2 cascade);GO:0060644(mammary gland epithelial cell differentiation);GO:0060129(thyroid-stimulating hormone-secreting cell differentiation);GO:0060128(corticotropin hormone secreting cell differentiation);GO:0051897(positive regulation of protein kinase …	ko04014(Ras signaling pathway);ko04015(Rap1 signaling pathway);ko04010(MAPK signaling pathway);ko04151(PI3K-Akt signaling pathway);ko04550(Signaling pathways regulating pluripotency of stem cells);ko04810(Regulation of actin cytoskeleton);ko05200(Pathways in cancer);ko05205(Proteoglycans in cancer);ko05218(Melanoma);ko05224(Breast cancer);ko05167(Kaposi's sarcoma-associated herpesvirus infection)…
bta-miR-1246	ENSBTAG00000038347	SLC17A6	solute carrier family 17 member 6 [Source:HGNC Symbol;Acc:HGNC:16703]	GO:0098700(neurotransmitter loading into synaptic vesicle);GO:0089711(L-glutamate transmembrane transport);GO:0005313(L-glutamate transmembrane transporter activity);GO:0043005(neuron projection);GO:0006836(neurotransmitter transport);GO:0030672(synaptic vesicle membrane);GO:0045202(synapse);GO:0006814(sodium ion transport);GO:0030054(cell junction);GO:0015293(symporter activity);GO:0016021(integ…	ko04724(Glutamatergic synapse);ko04723(Retrograde endocannabinoid signaling);ko04721(Synaptic vesicle cycle);ko05033(Nicotine addiction)
bta-miR-1246	ENSBTAG00000006066	CDS2	CDP-diacylglycerol synthase 2 [Source:HGNC Symbol;Acc:HGNC:1801]	GO:0005789(endoplasmic reticulum membrane);GO:0016020(membrane);GO:0005783(endoplasmic reticulum);GO:0016024(CDP-diacylglycerol biosynthetic process);GO:0008654(phospholipid biosynthetic process);GO:0006629(lipid metabolic process);GO:0006655(phosphatidylglycerol biosynthetic process);GO:0016772(transferase activity, transferring phosphorus-containing groups);GO:0004605(phosphatidate cytidylyltra…	ko00564(Glycerophospholipid metabolism);ko04070(Phosphatidylinositol signaling system)
bta-miR-1246	ENSBTAG00000006320	DBT	dihydrolipoamide branched chain transacylase E2 [Source:HGNC Symbol;Acc:HGNC:2698]	GO:0042645(mitochondrial nucleoid);GO:0005739(mitochondrion);GO:0043754(dihydrolipoyllysine-residue (2-methylpropanoyl)transferase activity);GO:0031625(ubiquitin protein ligase binding);GO:0016746(transferase activity, transferring acyl groups);GO:0008152(metabolic process);GO:0016740(transferase activity);GO:0005759(mitochondrial matrix)	ko00640(Propanoate metabolism);ko00280(Valine,ko leucine and isoleucine degradation)
bta-miR-1246	ENSBTAG00000006323	SNX9	sorting nexin-9 [Source:RefSeq peptide;Acc:NP_001185955]	GO:0070062(extracellular exosome);GO:0031410(cytoplasmic vesicle);GO:0031234(extrinsic component of cytoplasmic side of plasma membrane);GO:0030659(cytoplasmic vesicle membrane);GO:0030136(clathrin-coated vesicle);GO:0005886(plasma membrane);GO:0005829(cytosol);GO:0005802(trans-Golgi network);GO:0005737(cytoplasm);GO:0097320(plasma membrane tubulation);GO:0060988(lipid tube assembly);GO:0051044(p…
bta-miR-1246	ENSBTAG00000006471	OSBPL11	oxysterol binding protein like 11 [Source:HGNC Symbol;Acc:HGNC:16397]	GO:0005794(Golgi apparatus);GO:0005654(nucleoplasm);GO:0045444(fat cell differentiation);GO:0010890(positive regulation of sequestering of triglyceride);GO:0006869(lipid transport);GO:0006810(transport)
bta-miR-1246	ENSBTAG00000006511	MTF1	metal regulatory transcription factor 1 [Source:HGNC Symbol;Acc:HGNC:7428]	GO:0006366(transcription from RNA polymerase II promoter);GO:0003676(nucleic acid binding);GO:0000978(RNA polymerase II core promoter proximal region sequence-specific DNA binding);GO:0000979(RNA polymerase II core promoter sequence-specific DNA binding);GO:0001047(core promoter binding);GO:0001077(transcriptional activator activity, RNA polymerase II core promoter proximal region sequence-specif…
bta-miR-1246	ENSBTAG00000006615	CASP7	caspase 7 [Source:HGNC Symbol;Acc:HGNC:1508]	GO:0097194(execution phase of apoptosis);GO:0051402(neuron apoptotic process);GO:0016485(protein processing);GO:0009411(response to UV);GO:0007507(heart development);GO:0006915(apoptotic process);GO:0097153(cysteine-type endopeptidase activity involved in apoptotic process);GO:0004197(cysteine-type endopeptidase activity);GO:0004190(aspartic-type endopeptidase activity);GO:0097200(cysteine-type e…
bta-miR-1246	ENSBTAG00000024983	FBXO47	F-box protein 47 [Source:HGNC Symbol;Acc:HGNC:31969]
bta-miR-1246	ENSBTAG00000006656	ENSBTAG00000006656	ran-specific GTPase-activating protein [Source:RefSeq peptide;Acc:NP_001029758]	GO:0046604(positive regulation of mitotic centrosome separation);GO:0046907(intracellular transport);GO:0006405(RNA export from nucleus);GO:0000082(G1/S transition of mitotic cell cycle);GO:0005096(GTPase activator activity);GO:0006511(ubiquitin-dependent protein catabolic process);GO:0008536(Ran GTPase binding);GO:0005813(centrosome);GO:0007051(spindle organization);GO:0006606(protein import int…
bta-miR-1246	ENSBTAG00000006697	RICTOR	RPTOR independent companion of MTOR complex 2 [Source:HGNC Symbol;Acc:HGNC:28611]	GO:0031932(TORC2 complex);GO:2000114(regulation of establishment of cell polarity);GO:0051897(positive regulation of protein kinase B signaling);GO:0051896(regulation of protein kinase B signaling);GO:0050731(positive regulation of peptidyl-tyrosine phosphorylation);GO:0050727(regulation of inflammatory response);GO:0043087(regulation of GTPase activity);GO:0042325(regulation of phosphorylation);…	ko04150(mTOR signaling pathway)
bta-miR-1246	ENSBTAG00000006719	ZFAND4	zinc finger AN1-type containing 4 [Source:HGNC Symbol;Acc:HGNC:23504]	GO:0008270(zinc ion binding);GO:0046872(metal ion binding)
bta-miR-1246	ENSBTAG00000006735	STAC	SH3 and cysteine rich domain [Source:HGNC Symbol;Acc:HGNC:11353]	GO:0030315(T-tubule);GO:1901385(regulation of voltage-gated calcium channel activity);GO:0034605(cellular response to heat);GO:0006936(muscle contraction);GO:0035556(intracellular signal transduction);GO:0046872(metal ion binding);GO:0005622(intracellular)
bta-miR-1246	ENSBTAG00000006797	43162	membrane associated ring-CH-type finger 3 [Source:HGNC Symbol;Acc:HGNC:28728]	GO:0030659(cytoplasmic vesicle membrane);GO:0031901(early endosome membrane);GO:0005768(endosome);GO:0005764(lysosome);GO:0006897(endocytosis);GO:0016567(protein ubiquitination);GO:0031410(cytoplasmic vesicle);GO:0016740(transferase activity);GO:0008270(zinc ion binding);GO:0046872(metal ion binding);GO:0016021(integral component of membrane);GO:0016020(membrane)
bta-miR-1246	ENSBTAG00000006802	BPIFA3	BPI fold containing family A member 3 [Source:HGNC Symbol;Acc:HGNC:16204]	GO:0008289(lipid binding)
bta-miR-1246	ENSBTAG00000007003	TYMS	thymidylate synthetase [Source:HGNC Symbol;Acc:HGNC:12441]	GO:0005759(mitochondrial matrix);GO:0005743(mitochondrial inner membrane);GO:0005739(mitochondrion);GO:0005737(cytoplasm);GO:0005634(nucleus);GO:0046683(response to organophosphorus);GO:0035999(tetrahydrofolate interconversion);GO:0006231(dTMP biosynthetic process);GO:0004799(thymidylate synthase activity);GO:0032259(methylation);GO:0000900(translation repressor activity, nucleic acid binding);GO…	ko00240(Pyrimidine metabolism);ko00670(One carbon pool by folate);ko01523(Antifolate resistance)
bta-miR-1246	ENSBTAG00000007173	PDGFRA	platelet derived growth factor receptor alpha [Source:HGNC Symbol;Acc:HGNC:8803]	GO:0009986(cell surface);GO:0009897(external side of plasma membrane);GO:0005902(microvillus);GO:0005737(cytoplasm);GO:0005634(nucleus);GO:0072277(metanephric glomerular capillary formation);GO:0071230(cellular response to amino acid stimulus);GO:0061298(retina vasculature development in camera-type eye);GO:0060326(cell chemotaxis);GO:0060325(face morphogenesis);GO:0060021(palate development);GO:…	ko04014(Ras signaling pathway);ko04015(Rap1 signaling pathway);ko04010(MAPK signaling pathway);ko04020(Calcium signaling pathway);ko04072(Phospholipase D signaling pathway);ko04151(PI3K-Akt signaling pathway);ko04060(Cytokine-cytokine receptor interaction);ko04144(Endocytosis);ko04510(Focal adhesion);ko04540(Gap junction);ko04810(Regulation of actin cytoskeleton);ko05200(Pathways in cancer);ko052…
bta-miR-1246	ENSBTAG00000007190	THAP6	THAP domain containing 6 [Source:HGNC Symbol;Acc:HGNC:23189]	GO:0015630(microtubule cytoskeleton);GO:0003676(nucleic acid binding);GO:0003677(DNA binding)
bta-miR-1246	ENSBTAG00000007246	TMEM204	Transmembrane protein 204 [Source:UniProtKB/Swiss-Prot;Acc:Q0IIE5]	GO:0005886(plasma membrane);GO:0051145(smooth muscle cell differentiation);GO:0030947(regulation of vascular endothelial growth factor receptor signaling pathway);GO:0001945(lymph vessel development);GO:0005912(adherens junction);GO:0030054(cell junction);GO:0016021(integral component of membrane);GO:0016020(membrane)
bta-miR-1246	ENSBTAG00000007258	GAD1	glutamate decarboxylase 1 [Source:HGNC Symbol;Acc:HGNC:4092]	GO:0004351(glutamate decarboxylase activity);GO:0016831(carboxy-lyase activity);GO:0019752(carboxylic acid metabolic process);GO:0030170(pyridoxal phosphate binding);GO:0016829(lyase activity);GO:0003824(catalytic activity);GO:0035176(social behavior);GO:0035641(locomotory exploration behavior);GO:0042136(neurotransmitter biosynthetic process);GO:0005622(intracellular);GO:0005737(cytoplasm);GO:00…	ko00650(Butanoate metabolism);ko00250(Alanine,ko aspartate and glutamate metabolism);ko00410(beta-Alanine metabolism);ko00430(Taurine and hypotaurine metabolism);ko04727(GABAergic synapse);ko04940(Type I diabetes mellitus)
bta-miR-1246	ENSBTAG00000007479	CCDC90B	coiled-coil domain containing 90B [Source:HGNC Symbol;Acc:HGNC:28108]	GO:0005739(mitochondrion);GO:0016021(integral component of membrane);GO:0016020(membrane)
bta-miR-1246	ENSBTAG00000007591	CHUK	conserved helix-loop-helix ubiquitous kinase [Source:HGNC Symbol;Acc:HGNC:1974]	GO:0007252(I-kappaB phosphorylation);GO:0004672(protein kinase activity);GO:0009653(anatomical structure morphogenesis);GO:0051092(positive regulation of NF-kappaB transcription factor activity);GO:0071356(cellular response to tumor necrosis factor);GO:0045944(positive regulation of transcription from RNA polymerase II promoter);GO:0005515(protein binding);GO:0046982(protein heterodimerization ac…	ko04014(Ras signaling pathway);ko04010(MAPK signaling pathway);ko04064(NF-kappa B signaling pathway);ko04668(TNF signaling pathway);ko04068(FoxO signaling pathway);ko04151(PI3K-Akt signaling pathway);ko04150(mTOR signaling pathway);ko04210(Apoptosis);ko04620(Toll-like receptor signaling pathway);ko04621(NOD-like receptor signaling pathway);ko04622(RIG-I-like receptor signaling pathway);ko04623(Cy…
bta-miR-1246	ENSBTAG00000007648	NET1	neuroepithelial cell transforming 1 [Source:HGNC Symbol;Acc:HGNC:14592]	GO:0035023(regulation of Rho protein signal transduction);GO:0005089(Rho guanyl-nucleotide exchange factor activity);GO:0005085(guanyl-nucleotide exchange factor activity);GO:0035556(intracellular signal transduction);GO:0017049(GTP-Rho binding);GO:0043065(positive regulation of apoptotic process);GO:0043547(positive regulation of GTPase activity);GO:0051451(myoblast migration);GO:0070301(cellula…
bta-miR-1246	ENSBTAG00000007817	BRCC3	lys-63-specific deubiquitinase BRCC36 [Source:RefSeq peptide;Acc:NP_001069258]	GO:0070552(BRISC complex);GO:0070531(BRCA1-A complex);GO:0005737(cytoplasm);GO:0005654(nucleoplasm);GO:0005634(nucleus);GO:0000152(nuclear ubiquitin ligase complex);GO:0000151(ubiquitin ligase complex);GO:0070537(histone H2A K63-linked deubiquitination);GO:0070536(protein K63-linked deubiquitination);GO:0045739(positive regulation of DNA repair);GO:0031572(G2 DNA damage checkpoint);GO:0010212(res…	ko03440(Homologous recombination);ko04621(NOD-like receptor signaling pathway)
bta-miR-1246	ENSBTAG00000007946	PIPOX	pipecolic acid and sarcosine oxidase [Source:HGNC Symbol;Acc:HGNC:17804]	GO:0005777(peroxisome);GO:0055114(oxidation-reduction process);GO:0016491(oxidoreductase activity);GO:0005102(receptor binding);GO:0008115(sarcosine oxidase activity);GO:0050031(L-pipecolate oxidase activity);GO:0033514(L-lysine catabolic process to acetyl-CoA via L-pipecolate);GO:0046653(tetrahydrofolate metabolic process)	ko00260(Glycine,ko serine and threonine metabolism);ko00310(Lysine degradation);ko04146(Peroxisome)
bta-miR-1246	ENSBTAG00000008020	ENSBTAG00000008020	NA	GO:0005751(mitochondrial respiratory chain complex IV);GO:0030234(enzyme regulator activity);GO:0006123(mitochondrial electron transport, cytochrome c to oxygen);GO:0009060(aerobic respiration);GO:0004129(cytochrome-c oxidase activity);GO:0005743(mitochondrial inner membrane);GO:0050790(regulation of catalytic activity);GO:0005739(mitochondrion);GO:1902600(hydrogen ion transmembrane transport);GO…
bta-miR-1246	ENSBTAG00000008150	PKIA	cAMP-dependent protein kinase inhibitor alpha [Source:HGNC Symbol;Acc:HGNC:9017]	GO:0004860(protein kinase inhibitor activity);GO:0005737(cytoplasm);GO:0005634(nucleus);GO:0004862(cAMP-dependent protein kinase inhibitor activity);GO:0006469(negative regulation of protein kinase activity);GO:2000480(negative regulation of cAMP-dependent protein kinase activity);GO:0034236(protein kinase A catalytic subunit binding);GO:0000122(negative regulation of transcription from RNA polym…	ko05034(Alcoholism)
bta-miR-1246	ENSBTAG00000008329	CYTIP	cytohesin 1 interacting protein [Source:HGNC Symbol;Acc:HGNC:9506]	GO:0005938(cell cortex);GO:0005829(cytosol);GO:0005737(cytoplasm);GO:0005654(nucleoplasm);GO:0030155(regulation of cell adhesion)
bta-miR-1246	ENSBTAG00000039080	SLC22A3	solute carrier family 22 member 3 [Source:HGNC Symbol;Acc:HGNC:10967]	GO:0051615(histamine uptake);GO:0051608(histamine transport);GO:0032098(regulation of appetite);GO:0015844(monoamine transport);GO:0015697(quaternary ammonium group transport);GO:0015695(organic cation transport);GO:0015651(quaternary ammonium group transmembrane transporter activity);GO:0015101(organic cation transmembrane transporter activity);GO:0072488(ammonium transmembrane transport);GO:001…	ko05231(Choline metabolism in cancer)
bta-miR-1246	ENSBTAG00000008548	FAM98A	protein FAM98A [Source:RefSeq peptide;Acc:NP_001076924]	GO:0003723(RNA binding);GO:0072669(tRNA-splicing ligase complex);GO:0008276(protein methyltransferase activity);GO:0006479(protein methylation);GO:0008284(positive regulation of cell proliferation);GO:0010628(positive regulation of gene expression)
bta-miR-1246	ENSBTAG00000008686	SLC46A3	solute carrier family 46 member 3 precursor [Source:RefSeq peptide;Acc:NP_001096773]	GO:0070062(extracellular exosome);GO:0055085(transmembrane transport);GO:0016021(integral component of membrane);GO:0016020(membrane)
bta-miR-1246	ENSBTAG00000008699	FEM1C	fem-1 homolog C [Source:HGNC Symbol;Acc:HGNC:16933]	GO:0005829(cytosol);GO:0005654(nucleoplasm);GO:0016567(protein ubiquitination);GO:0005737(cytoplasm)
bta-miR-1246	ENSBTAG00000008729	FAM45A	family with sequence similarity 45 member A [Source:HGNC Symbol;Acc:HGNC:31793]
bta-miR-1246	ENSBTAG00000008821	SEPHS1	selenophosphate synthetase 1 [Source:HGNC Symbol;Acc:HGNC:19685]	GO:0031965(nuclear membrane);GO:0046982(protein heterodimerization activity);GO:0016310(phosphorylation);GO:0016301(kinase activity);GO:0016740(transferase activity);GO:0042803(protein homodimerization activity);GO:0005524(ATP binding);GO:0000166(nucleotide binding);GO:0005634(nucleus);GO:0016020(membrane);GO:0005886(plasma membrane);GO:0004756(selenide, water dikinase activity);GO:0042802(identi…	ko00450(Selenocompound metabolism)
bta-miR-1246	ENSBTAG00000008825	POLR3F	RNA polymerase III subunit F [Source:HGNC Symbol;Acc:HGNC:15763]	GO:0005666(DNA-directed RNA polymerase III complex);GO:0045089(positive regulation of innate immune response);GO:0032728(positive regulation of interferon-beta production);GO:0006383(transcription from RNA polymerase III promoter);GO:0003899(DNA-directed 5'-3' RNA polymerase activity)	ko00230(Purine metabolism);ko00240(Pyrimidine metabolism);ko03020(RNA polymerase);ko04623(Cytosolic DNA-sensing pathway);ko05169(Epstein-Barr virus infection)
bta-miR-1246	ENSBTAG00000008887	PAQR3	progestin and adipoQ receptor family member 3 [Source:HGNC Symbol;Acc:HGNC:30130]	GO:0005794(Golgi apparatus);GO:0043407(negative regulation of MAP kinase activity);GO:0034067(protein localization to Golgi apparatus);GO:0033137(negative regulation of peptidyl-serine phosphorylation);GO:0010977(negative regulation of neuron projection development);GO:0001933(negative regulation of protein phosphorylation);GO:0004872(receptor activity);GO:0016021(integral component of membrane);…
bta-miR-1246	ENSBTAG00000008931	CREG1	cellular repressor of E1A stimulated genes 1 [Source:HGNC Symbol;Acc:HGNC:2351]	GO:0048037(cofactor binding);GO:0070062(extracellular exosome);GO:0005667(transcription factor complex);GO:0005615(extracellular space);GO:0006355(regulation of transcription, DNA-templated);GO:0008134(transcription factor binding)
bta-miR-1246	ENSBTAG00000009076	ADD2	adducin 2 [Source:HGNC Symbol;Acc:HGNC:244]	GO:0031410(cytoplasmic vesicle);GO:0016020(membrane);GO:0014069(postsynaptic density);GO:0008290(F-actin capping protein complex);GO:0051017(actin filament bundle assembly);GO:0051016(barbed-end actin filament capping);GO:0032092(positive regulation of protein binding);GO:0030097(hemopoiesis);GO:0006461(protein complex assembly);GO:0051015(actin filament binding);GO:0046982(protein heterodimeriza…
bta-miR-1246	ENSBTAG00000009085	SLC35A5	solute carrier family 35 member A5 [Source:HGNC Symbol;Acc:HGNC:20792]	GO:0008643(carbohydrate transport);GO:0005351(sugar:proton symporter activity);GO:0015992(proton transport);GO:0000139(Golgi membrane);GO:0006810(transport);GO:0016021(integral component of membrane);GO:0016020(membrane)
bta-miR-1246	ENSBTAG00000009156	CAMK2N1	calcium/calmodulin dependent protein kinase II inhibitor 1 [Source:HGNC Symbol;Acc:HGNC:24190]	GO:0045211(postsynaptic membrane);GO:0045202(synapse);GO:0014069(postsynaptic density);GO:0004860(protein kinase inhibitor activity);GO:0006469(negative regulation of protein kinase activity);GO:0043005(neuron projection);GO:0030054(cell junction);GO:0016020(membrane);GO:0005886(plasma membrane)
bta-miR-1246	ENSBTAG00000009337	PNMA8A	paraneoplastic Ma antigen family member 8A [Source:HGNC Symbol;Acc:HGNC:25578]
bta-miR-1246	ENSBTAG00000009578	PTK2	PTK2 protein tyrosine kinase 2 [Source:RefSeq peptide;Acc:NP_001068718]	GO:0030027(lamellipodium);GO:0005925(focal adhesion);GO:0016324(apical plasma membrane);GO:0005829(cytosol);GO:0005886(plasma membrane);GO:0005737(cytoplasm);GO:0005634(nucleus);GO:0001725(stress fiber);GO:2000811(negative regulation of anoikis);GO:2000060(positive regulation of protein ubiquitination involved in ubiquitin-dependent protein catabolic process);GO:1900024(regulation of substrate ad…	ko04012(ErbB signaling pathway);ko04370(VEGF signaling pathway);ko04151(PI3K-Akt signaling pathway);ko04510(Focal adhesion);ko04810(Regulation of actin cytoskeleton);ko04670(Leukocyte transendothelial migration);ko04062(Chemokine signaling pathway);ko04360(Axon guidance);ko05200(Pathways in cancer);ko05202(Transcriptional misregulation in cancers);ko05205(Proteoglycans in cancer);ko05222(Small ce…
bta-miR-1246	ENSBTAG00000009736	CDC42BPG	CDC42 binding protein kinase gamma [Source:HGNC Symbol;Acc:HGNC:29829]	GO:0031532(actin cytoskeleton reorganization);GO:0004674(protein serine/threonine kinase activity);GO:0006468(protein phosphorylation);GO:0004672(protein kinase activity);GO:0016310(phosphorylation);GO:0016301(kinase activity);GO:0035556(intracellular signal transduction);GO:0016740(transferase activity);GO:0005524(ATP binding);GO:0000166(nucleotide binding);GO:0046872(metal ion binding);GO:00056…
bta-miR-1246	ENSBTAG00000009830	PLEKHB1	pleckstrin homology domain containing B1 [Source:HGNC Symbol;Acc:HGNC:19079]	GO:0016021(integral component of membrane);GO:0045595(regulation of cell differentiation)
bta-miR-1246	ENSBTAG00000009941	MBIP	MAP3K12 binding inhibitory protein 1 [Source:HGNC Symbol;Acc:HGNC:20427]	GO:0032324(molybdopterin cofactor biosynthetic process);GO:0030366(molybdopterin synthase activity);GO:0005829(cytosol);GO:0042802(identical protein binding);GO:0043966(histone H3 acetylation);GO:0005634(nucleus);GO:0005671(Ada2/Gcn5/Ada3 transcription activator complex);GO:0005730(nucleolus)
bta-miR-1246	ENSBTAG00000030529	FAM53C	family with sequence similarity 53 member C [Source:HGNC Symbol;Acc:HGNC:1336]
bta-miR-1246	ENSBTAG00000010071	FBXO3	F-box protein 3 [Source:HGNC Symbol;Acc:HGNC:13582]	GO:0005829(cytosol);GO:0005654(nucleoplasm);GO:0005634(nucleus)
bta-miR-1246	ENSBTAG00000010082	COL15A1	collagen type XV alpha 1 chain [Source:HGNC Symbol;Acc:HGNC:2192]	GO:0070062(extracellular exosome);GO:0031012(extracellular matrix);GO:0005615(extracellular space);GO:0005604(basement membrane);GO:0005581(collagen trimer);GO:0007155(cell adhesion);GO:0005198(structural molecule activity)	ko04974(Protein digestion and absorption)
bta-miR-1246	ENSBTAG00000010193	RAB7A	RAB7A, member RAS oncogene family [Source:HGNC Symbol;Acc:HGNC:9788]	GO:0070062(extracellular exosome);GO:0045335(phagocytic vesicle);GO:0034045(pre-autophagosomal structure membrane);GO:0032419(extrinsic component of lysosome membrane);GO:0030904(retromer complex);GO:0031902(late endosome membrane);GO:0010008(endosome membrane);GO:0005811(lipid particle);GO:0005770(late endosome);GO:0005794(Golgi apparatus);GO:0005768(endosome);GO:0005764(lysosome);GO:0005737(cyt…	ko04144(Endocytosis);ko04145(Phagosome);ko04140(Autophagy - animal);ko04137(Mitophagy - animal);ko05132(Salmonella infection);ko05152(Tuberculosis);ko05146(Amoebiasis)
bta-miR-1246	ENSBTAG00000010337	ALG11	ALG11, alpha-1,2-mannosyltransferase [Source:HGNC Symbol;Acc:HGNC:32456]	GO:0016020(membrane);GO:0004377(GDP-Man:Man3GlcNAc2-PP-Dol alpha-1,2-mannosyltransferase activity);GO:0097502(mannosylation);GO:0033577(protein glycosylation in endoplasmic reticulum);GO:0006490(oligosaccharide-lipid intermediate biosynthetic process);GO:0005789(endoplasmic reticulum membrane);GO:0016021(integral component of membrane)	ko00510(N-Glycan biosynthesis)
bta-miR-1246	ENSBTAG00000010381	PRMT9	protein arginine methyltransferase 9 [Source:HGNC Symbol;Acc:HGNC:25099]	GO:0019918(peptidyl-arginine methylation, to symmetrical-dimethyl arginine);GO:0035246(peptidyl-arginine N-methylation);GO:0006479(protein methylation);GO:0032259(methylation);GO:0008168(methyltransferase activity);GO:0016740(transferase activity);GO:0016274(protein-arginine N-methyltransferase activity);GO:0035243(protein-arginine omega-N symmetric methyltransferase activity);GO:0006397(mRNA pro…
bta-miR-1246	ENSBTAG00000010593	SRP72	signal recognition particle 72 [Source:HGNC Symbol;Acc:HGNC:11303]	GO:0005786(signal recognition particle, endoplasmic reticulum targeting);GO:0005783(endoplasmic reticulum);GO:0042493(response to drug);GO:0006616(SRP-dependent cotranslational protein targeting to membrane, translocation);GO:0005047(signal recognition particle binding);GO:0003723(RNA binding);GO:0048500(signal recognition particle);GO:0006614(SRP-dependent cotranslational protein targeting to me…	ko03060(Protein export)
bta-miR-1246	ENSBTAG00000022564	ENSBTAG00000022564	Dihydrodiol dehydrogenase 3 [Source:UniProtKB/Swiss-Prot;Acc:P52898]	GO:0055114(oxidation-reduction process);GO:0016491(oxidoreductase activity);GO:0005737(cytoplasm)	ko00140(Steroid hormone biosynthesis);ko00590(Arachidonic acid metabolism);ko00790(Folate biosynthesis);ko04913(Ovarian Steroidogenesis)
bta-miR-1246	ENSBTAG00000010739	BLOC1S2	biogenesis of lysosomal organelles complex 1 subunit 2 [Source:HGNC Symbol;Acc:HGNC:20984]	GO:0099078(BORC complex);GO:0031083(BLOC-1 complex);GO:0005829(cytosol);GO:0005739(mitochondrion);GO:0000930(gamma-tubulin complex);GO:0097345(mitochondrial outer membrane permeabilization);GO:0048490(anterograde synaptic vesicle transport);GO:0032418(lysosome localization);GO:0008625(extrinsic apoptotic signaling pathway via death domain receptors);GO:0008089(anterograde axonal transport);GO:004…
bta-miR-1246	ENSBTAG00000035244	ANKRD39	ankyrin repeat domain 39 [Source:HGNC Symbol;Acc:HGNC:28640]
bta-miR-1246	ENSBTAG00000010923	RAB9A	RAB9A, member RAS oncogene family [Source:HGNC Symbol;Acc:HGNC:9792]	GO:0003924(GTPase activity);GO:0005829(cytosol);GO:0042147(retrograde transport, endosome to Golgi);GO:0005525(GTP binding);GO:0019003(GDP binding);GO:0032880(regulation of protein localization);GO:0045921(positive regulation of exocytosis);GO:0052405(negative regulation by host of symbiont molecular function);GO:0005764(lysosome);GO:0005770(late endosome);GO:0030659(cytoplasmic vesicle membrane)…	ko05162(Measles)
bta-miR-1246	ENSBTAG00000011001	ERG	ERG, ETS transcription factor [Source:HGNC Symbol;Acc:HGNC:3446]	GO:0030529(intracellular ribonucleoprotein complex);GO:2000504(positive regulation of blood vessel remodeling);GO:0045944(positive regulation of transcription from RNA polymerase II promoter);GO:0016477(cell migration);GO:0003199(endocardial cushion to mesenchymal transition involved in heart valve formation);GO:0003197(endocardial cushion development);GO:0003682(chromatin binding);GO:0000978(RNA…	ko05202(Transcriptional misregulation in cancers)
bta-miR-1246	ENSBTAG00000011105	SLC38A2	solute carrier family 38 member 2 [Source:HGNC Symbol;Acc:HGNC:13448]	GO:0005886(plasma membrane);GO:0006865(amino acid transport);GO:0003333(amino acid transmembrane transport);GO:0015171(amino acid transmembrane transporter activity);GO:0006814(sodium ion transport);GO:0015293(symporter activity);GO:0006811(ion transport);GO:0006810(transport);GO:0005887(integral component of plasma membrane);GO:0016021(integral component of membrane);GO:0016020(membrane)	ko04974(Protein digestion and absorption);ko04724(Glutamatergic synapse);ko04727(GABAergic synapse)
bta-miR-1246	ENSBTAG00000011200	ZNF644	zinc finger protein 644 [Source:HGNC Symbol;Acc:HGNC:29222]	GO:0003676(nucleic acid binding)
bta-miR-1246	ENSBTAG00000011313	CASP8AP2	caspase 8 associated protein 2 [Source:HGNC Symbol;Acc:HGNC:1510]	GO:0008625(extrinsic apoptotic signaling pathway via death domain receptors);GO:0006919(activation of cysteine-type endopeptidase activity involved in apoptotic process);GO:0042802(identical protein binding);GO:0008656(cysteine-type endopeptidase activator activity involved in apoptotic process);GO:0002020(protease binding);GO:0003677(DNA binding)
bta-miR-1246	ENSBTAG00000011427	ENSBTAG00000011427	NA	GO:0005509(calcium ion binding)
bta-miR-1246	ENSBTAG00000011433	RGP1	RGP1 homolog, RAB6A GEF complex partner 1 [Source:HGNC Symbol;Acc:HGNC:21965]	GO:0043234(protein complex);GO:0034066(RIC1-RGP1 guanyl-nucleotide exchange factor complex);GO:0016020(membrane);GO:0005886(plasma membrane);GO:0005829(cytosol);GO:1903363(negative regulation of cellular protein catabolic process);GO:0043547(positive regulation of GTPase activity);GO:0042147(retrograde transport, endosome to Golgi);GO:0017137(Rab GTPase binding);GO:0017112(Rab guanyl-nucleotide e…
bta-miR-1246	ENSBTAG00000011516	LRP12	LDL receptor related protein 12 [Source:HGNC Symbol;Acc:HGNC:31708]	GO:0005887(integral component of plasma membrane);GO:0031175(neuron projection development);GO:0001764(neuron migration)
bta-miR-1246	ENSBTAG00000011692	C16orf45	chromosome 16 open reading frame 45 [Source:HGNC Symbol;Acc:HGNC:19213]	GO:0015630(microtubule cytoskeleton);GO:0021822(negative regulation of cell motility involved in cerebral cortex radial glia guided migration);GO:0007026(negative regulation of microtubule depolymerization)
bta-miR-1246	ENSBTAG00000011740	OPALIN	oligodendrocytic myelin paranodal and inner loop protein [Source:HGNC Symbol;Acc:HGNC:20707]	GO:0016021(integral component of membrane);GO:0016020(membrane);GO:0005794(Golgi apparatus);GO:0005886(plasma membrane);GO:0044291(cell-cell contact zone)
bta-miR-1246	ENSBTAG00000038700	FAM124B	family with sequence similarity 124 member B [Source:HGNC Symbol;Acc:HGNC:26224]	GO:0005739(mitochondrion);GO:0005654(nucleoplasm);GO:0005634(nucleus)
bta-miR-1246	ENSBTAG00000011782	CHGB	chromogranin B [Source:HGNC Symbol;Acc:HGNC:1930]	GO:0030141(secretory granule)
bta-miR-1246	ENSBTAG00000011808	MSTN	Growth/differentiation factor 8 [Source:UniProtKB/Swiss-Prot;Acc:O18836]	GO:0048147(negative regulation of fibroblast proliferation);GO:0071549(cellular response to dexamethasone stimulus);GO:0051898(negative regulation of protein kinase B signaling);GO:0048632(negative regulation of skeletal muscle tissue growth);GO:0046627(negative regulation of insulin receptor signaling pathway);GO:0046716(muscle cell cellular homeostasis);GO:0045893(positive regulation of transcr…
bta-miR-1246	ENSBTAG00000011909	ACVR1	activin A receptor type 1 [Source:HGNC Symbol;Acc:HGNC:171]	GO:0048179(activin receptor complex);GO:0045177(apical part of cell);GO:0005887(integral component of plasma membrane);GO:2001237(negative regulation of extrinsic apoptotic signaling pathway);GO:2000017(positive regulation of determination of dorsal identity);GO:1905007(positive regulation of epithelial to mesenchymal transition involved in endocardial cushion formation);GO:0071773(cellular respo…	ko04350(TGF-beta signaling pathway);ko04060(Cytokine-cytokine receptor interaction);ko04550(Signaling pathways regulating pluripotency of stem cells);ko05418(Fluid shear stress and atherosclerosis)
bta-miR-1246	ENSBTAG00000011941	ENSBTAG00000011941	Lysozyme C, milk isozyme [Source:UniProtKB/Swiss-Prot;Acc:Q6B411]	GO:0019835(cytolysis);GO:0016798(hydrolase activity, acting on glycosyl bonds);GO:0003796(lysozyme activity);GO:0008152(metabolic process);GO:0003824(catalytic activity);GO:0042742(defense response to bacterium);GO:0016787(hydrolase activity);GO:0005615(extracellular space);GO:0016998(cell wall macromolecule catabolic process);GO:0050829(defense response to Gram-negative bacterium);GO:0050830(def…	ko04970(Salivary secretion)
bta-miR-1246	ENSBTAG00000011953	PRKACB	protein kinase cAMP-activated catalytic subunit beta [Source:HGNC Symbol;Acc:HGNC:9381]	GO:0097546(ciliary base);GO:0070062(extracellular exosome);GO:0045171(intercellular bridge);GO:0005829(cytosol);GO:0005813(centrosome);GO:1901621(negative regulation of smoothened signaling pathway involved in dorsal/ventral neural tube patterning);GO:0070613(regulation of protein processing);GO:0006468(protein phosphorylation);GO:0001843(neural tube closure);GO:0031625(ubiquitin protein ligase b…	ko04014(Ras signaling pathway);ko04010(MAPK signaling pathway);ko04310(Wnt signaling pathway);ko04340(Hedgehog signaling pathway);ko04371(Apelin signaling pathway);ko04020(Calcium signaling pathway);ko04024(cAMP signaling pathway);ko04140(Autophagy - animal);ko04114(Oocyte meiosis);ko04530(Tight junction);ko04540(Gap junction);ko04611(Platelet activation);ko04062(Chemokine signaling pathway);ko04…
bta-miR-1246	ENSBTAG00000012250	BLOC1S6	biogenesis of lysosomal organelles complex 1 subunit 6 [Source:HGNC Symbol;Acc:HGNC:8549]	GO:0030133(transport vesicle);GO:0019898(extrinsic component of membrane);GO:0031201(SNARE complex);GO:0005515(protein binding);GO:0046907(intracellular transport);GO:0051015(actin filament binding);GO:0031083(BLOC-1 complex);GO:0048490(anterograde synaptic vesicle transport);GO:0035646(endosome to melanosome transport);GO:0032402(melanosome transport);GO:0031175(neuron projection development);GO…
bta-miR-1246	ENSBTAG00000012433	ENSBTAG00000012433	NA
bta-miR-1246	ENSBTAG00000012454	SLC35A3	solute carrier family 35 member A3 [Source:HGNC Symbol;Acc:HGNC:11023]	GO:0008643(carbohydrate transport);GO:0005351(sugar:proton symporter activity);GO:0015992(proton transport);GO:0000139(Golgi membrane);GO:0005794(Golgi apparatus);GO:0006810(transport);GO:0016021(integral component of membrane);GO:0016020(membrane);GO:0015788(UDP-N-acetylglucosamine transport)
bta-miR-1246	ENSBTAG00000012659	LRIF1	ligand dependent nuclear receptor interacting factor 1 [Source:HGNC Symbol;Acc:HGNC:30299]	GO:0042974(retinoic acid receptor binding);GO:0006355(regulation of transcription, DNA-templated);GO:0005815(microtubule organizing center);GO:0005634(nucleus);GO:0000784(nuclear chromosome, telomeric region)
bta-miR-1246	ENSBTAG00000012687	INSR	insulin receptor [Source:HGNC Symbol;Acc:HGNC:6091]	GO:0070062(extracellular exosome);GO:0043235(receptor complex);GO:0016020(membrane);GO:0005901(caveola);GO:0005899(insulin receptor complex);GO:0005887(integral component of plasma membrane);GO:0005886(plasma membrane);GO:2000194(regulation of female gonad development);GO:0071363(cellular response to growth factor stimulus);GO:0060267(positive regulation of respiratory burst);GO:0051897(positive …	ko04014(Ras signaling pathway);ko04015(Rap1 signaling pathway);ko04066(HIF-1 signaling pathway);ko04068(FoxO signaling pathway);ko04072(Phospholipase D signaling pathway);ko04022(cGMP - PKG signaling pathway);ko04151(PI3K-Akt signaling pathway);ko04152(AMPK signaling pathway);ko04150(mTOR signaling pathway);ko04520(Adherens junction);ko04910(Insulin signaling pathway);ko04923(Regulation of lipoly…
bta-miR-1246	ENSBTAG00000012808	MASP2	mannan-binding lectin serine protease 2 precursor [Source:RefSeq peptide;Acc:NP_001179001]	GO:0070062(extracellular exosome);GO:0001867(complement activation, lectin pathway);GO:0048306(calcium-dependent protein binding);GO:0008233(peptidase activity);GO:0004252(serine-type endopeptidase activity);GO:0001855(complement component C4b binding);GO:0005509(calcium ion binding);GO:0006508(proteolysis);GO:0016787(hydrolase activity);GO:0005615(extracellular space)	ko04610(Complement and coagulation cascades);ko05150(Staphylococcus aureus infection)
bta-miR-1246	ENSBTAG00000012966	SCRN3	secernin 3 [Source:HGNC Symbol;Acc:HGNC:30382]	GO:0016805(dipeptidase activity);GO:0006508(proteolysis)
bta-miR-1246	ENSBTAG00000013017	GNAT2	G protein subunit alpha transducin 2 [Source:HGNC Symbol;Acc:HGNC:4394]	GO:0001750(photoreceptor outer segment);GO:0001917(photoreceptor inner segment);GO:0050908(detection of light stimulus involved in visual perception);GO:0007602(phototransduction);GO:0046549(retinal cone cell development);GO:0007601(visual perception);GO:0042622(photoreceptor outer segment membrane);GO:0001580(detection of chemical stimulus involved in sensory perception of bitter taste);GO:00058…	ko04744(Phototransduction)
bta-miR-1246	ENSBTAG00000013128	ACBD3	acyl-CoA binding domain containing 3 [Source:HGNC Symbol;Acc:HGNC:15453]	GO:0016020(membrane);GO:0005794(Golgi apparatus);GO:0034237(protein kinase A regulatory subunit binding);GO:0000062(fatty-acyl-CoA binding);GO:0006810(transport);GO:0016021(integral component of membrane);GO:0000139(Golgi membrane)
bta-miR-1246	ENSBTAG00000013148	CLDN1	Claudin-1 [Source:UniProtKB/Swiss-Prot;Acc:Q6L708]	GO:0046718(viral entry into host cell);GO:0042802(identical protein binding);GO:0016323(basolateral plasma membrane);GO:0005923(bicellular tight junction);GO:0005887(integral component of plasma membrane);GO:0030054(cell junction);GO:0005198(structural molecule activity);GO:0016021(integral component of membrane);GO:0016020(membrane);GO:0005886(plasma membrane);GO:0061436(establishment of skin ba…	ko04514(Cell adhesion molecules (CAMs));ko04530(Tight junction);ko04670(Leukocyte transendothelial migration);ko05160(Hepatitis C)
bta-miR-1246	ENSBTAG00000013155	COL2A1	collagen type II alpha 1 chain [Source:HGNC Symbol;Acc:HGNC:2200]	GO:0005201(extracellular matrix structural constituent);GO:0031012(extracellular matrix);GO:0005737(cytoplasm);GO:0005615(extracellular space);GO:0005604(basement membrane);GO:0005585(collagen type II trimer);GO:0005581(collagen trimer);GO:0005578(proteinaceous extracellular matrix);GO:2001240(negative regulation of extrinsic apoptotic signaling pathway in absence of ligand);GO:0071773(cellular r…	ko04151(PI3K-Akt signaling pathway);ko04512(ECM-receptor interaction);ko04510(Focal adhesion);ko04974(Protein digestion and absorption);ko05165(Human papillomavirus infection)
bta-miR-1246	ENSBTAG00000013155	COL2A1	collagen type II alpha 1 chain [Source:HGNC Symbol;Acc:HGNC:2200]	GO:0005201(extracellular matrix structural constituent);GO:0031012(extracellular matrix);GO:0005737(cytoplasm);GO:0005615(extracellular space);GO:0005604(basement membrane);GO:0005585(collagen type II trimer);GO:0005581(collagen trimer);GO:0005578(proteinaceous extracellular matrix);GO:2001240(negative regulation of extrinsic apoptotic signaling pathway in absence of ligand);GO:0071773(cellular r…	ko04151(PI3K-Akt signaling pathway);ko04512(ECM-receptor interaction);ko04510(Focal adhesion);ko04974(Protein digestion and absorption);ko05165(Human papillomavirus infection)
bta-miR-1246	ENSBTAG00000013208	SLC25A4	solute carrier family 25 member 4 [Source:HGNC Symbol;Acc:HGNC:10990]	GO:0043209(myelin sheath);GO:0005743(mitochondrial inner membrane);GO:0005739(mitochondrion);GO:0005634(nucleus);GO:0060546(negative regulation of necroptotic process);GO:0046902(regulation of mitochondrial membrane permeability);GO:0008637(apoptotic mitochondrial changes);GO:0005471(ATP:ADP antiporter activity);GO:0015867(ATP transport);GO:0016021(integral component of membrane);GO:0005215(trans…	ko04020(Calcium signaling pathway);ko04022(cGMP - PKG signaling pathway);ko04217(Necroptosis);ko04218(Cellular senescence);ko05012(Parkinson's disease);ko05016(Huntington's disease);ko05166(HTLV-I infection)
bta-miR-1246	ENSBTAG00000027431	ZNF227	Zinc finger protein 227 [Source:UniProtKB/Swiss-Prot;Acc:A0JNB1]	GO:0006355(regulation of transcription, DNA-templated);GO:0005622(intracellular);GO:0003676(nucleic acid binding);GO:0046872(metal ion binding);GO:0003700(transcription factor activity, sequence-specific DNA binding);GO:0006351(transcription, DNA-templated);GO:0005634(nucleus);GO:0003677(DNA binding)
bta-miR-1246	ENSBTAG00000013498	HTR2A	5-hydroxytryptamine receptor 2A [Source:HGNC Symbol;Acc:HGNC:5293]	GO:0005901(caveola);GO:0046883(regulation of hormone secretion);GO:0050795(regulation of behavior);GO:0051209(release of sequestered calcium ion into cytosol);GO:0006939(smooth muscle contraction);GO:0004993(G-protein coupled serotonin receptor activity);GO:0042493(response to drug);GO:0098664(G-protein coupled serotonin receptor signaling pathway);GO:0030594(neurotransmitter receptor activity);G…	ko04020(Calcium signaling pathway);ko04080(Neuroactive ligand-receptor interaction);ko04540(Gap junction);ko04726(Serotonergic synapse);ko04750(Inflammatory mediator regulation of TRP channels)
bta-miR-1246	ENSBTAG00000013535	ENSBTAG00000013535	NA	GO:1900118(negative regulation of execution phase of apoptosis);GO:0006915(apoptotic process);GO:0005622(intracellular);GO:0000790(nuclear chromatin)	ko04210(Apoptosis)
bta-miR-1246	ENSBTAG00000013573	BIRC5	baculoviral IAP repeat containing 5 [Source:HGNC Symbol;Acc:HGNC:593]	GO:0015631(tubulin binding);GO:0000086(G2/M transition of mitotic cell cycle);GO:1990001(inhibition of cysteine-type endopeptidase activity involved in apoptotic process);GO:0043154(negative regulation of cysteine-type endopeptidase activity involved in apoptotic process);GO:0043027(cysteine-type endopeptidase inhibitor activity involved in apoptotic process);GO:0009966(regulation of signal trans…	ko04390(Hippo signaling pathway);ko04210(Apoptosis);ko04215(Apoptosis - multiple species);ko05200(Pathways in cancer);ko05210(Colorectal cancer);ko05161(Hepatitis B);ko01524(Platinum drug resistance)
bta-miR-1246	ENSBTAG00000013602	BRWD1	bromodomain and WD repeat-containing protein 1 [Source:RefSeq peptide;Acc:NP_001096644]	GO:0005730(nucleolus);GO:0005829(cytosol);GO:0005634(nucleus);GO:0008360(regulation of cell shape);GO:0007010(cytoskeleton organization);GO:0006357(regulation of transcription from RNA polymerase II promoter)
bta-miR-1246	ENSBTAG00000013612	MBLAC2	metallo-beta-lactamase domain containing 2 [Source:HGNC Symbol;Acc:HGNC:33711]	GO:0070062(extracellular exosome);GO:0046872(metal ion binding);GO:0016787(hydrolase activity)
bta-miR-1246	ENSBTAG00000013670	SLC46A2	solute carrier family 46 member 2 [Source:HGNC Symbol;Acc:HGNC:16055]	GO:0005215(transporter activity);GO:0055085(transmembrane transport);GO:0016021(integral component of membrane);GO:0016020(membrane);GO:0043029(T cell homeostasis);GO:0045580(regulation of T cell differentiation);GO:0048538(thymus development);GO:0070233(negative regulation of T cell apoptotic process);GO:0009986(cell surface)
bta-miR-1246	ENSBTAG00000013831	DSG1	desmoglein 1 [Source:HGNC Symbol;Acc:HGNC:3048]	GO:0070062(extracellular exosome);GO:0031012(extracellular matrix);GO:0009898(cytoplasmic side of plasma membrane);GO:0005911(cell-cell junction);GO:0050821(protein stabilization);GO:0045295(gamma-catenin binding);GO:0007156(homophilic cell adhesion via plasma membrane adhesion molecules);GO:0007155(cell adhesion);GO:0005886(plasma membrane);GO:0016020(membrane);GO:0005509(calcium ion binding);GO…	ko05150(Staphylococcus aureus infection)
bta-miR-1246	ENSBTAG00000014024	POMP	proteasome maturation protein [Source:HGNC Symbol;Acc:HGNC:20330]	GO:0043248(proteasome assembly);GO:0043231(intracellular membrane-bounded organelle);GO:0031090(organelle membrane);GO:0005783(endoplasmic reticulum);GO:0005829(cytosol);GO:0005737(cytoplasm);GO:0005634(nucleus);GO:0016020(membrane);GO:0016607(nuclear speck)	ko03050(Proteasome)
bta-miR-1246	ENSBTAG00000014103	SH3GL2	SH3 domain containing GRB2 like 2, endophilin A1 [Source:HGNC Symbol;Acc:HGNC:10831]	GO:0045202(synapse);GO:0005737(cytoplasm);GO:0042802(identical protein binding);GO:0002090(regulation of receptor internalization);GO:0016191(synaptic vesicle uncoating);GO:0031175(neuron projection development);GO:0048488(synaptic vesicle endocytosis);GO:0097484(dendrite extension);GO:1990416(cellular response to brain-derived neurotrophic factor stimulus);GO:0005769(early endosome);GO:0070062(e…	ko04144(Endocytosis)
bta-miR-1246	ENSBTAG00000014144	CCDC113	coiled-coil domain containing 113 [Source:HGNC Symbol;Acc:HGNC:25002]	GO:0060271(cilium assembly);GO:0030030(cell projection organization);GO:0005814(centriole);GO:0043234(protein complex);GO:0005815(microtubule organizing center);GO:0005856(cytoskeleton);GO:0005737(cytoplasm);GO:0034451(centriolar satellite)
bta-miR-1246	ENSBTAG00000014147	PRSS54	protease, serine 54 [Source:HGNC Symbol;Acc:HGNC:26336]	GO:0006508(proteolysis);GO:0004252(serine-type endopeptidase activity)
bta-miR-1246	ENSBTAG00000014229	SYT17	synaptotagmin 17 [Source:HGNC Symbol;Acc:HGNC:24119]	GO:0005802(trans-Golgi network);GO:1903861(positive regulation of dendrite extension);GO:0048791(calcium ion-regulated exocytosis of neurotransmitter);GO:0017158(regulation of calcium ion-dependent exocytosis);GO:0030276(clathrin binding);GO:0019905(syntaxin binding);GO:0005544(calcium-dependent phospholipid binding);GO:0005509(calcium ion binding);GO:0006887(exocytosis);GO:0006906(vesicle fusion…
bta-miR-1246	ENSBTAG00000014255	VPS50	VPS50, EARP/GARPII complex subunit [Source:HGNC Symbol;Acc:HGNC:25956]	GO:1990745(EARP complex);GO:0070062(extracellular exosome);GO:0055037(recycling endosome);GO:0016020(membrane);GO:0032456(endocytic recycling);GO:0000149(SNARE binding)
bta-miR-1246	ENSBTAG00000014611	SORL1	sortilin-related receptor precursor [Source:RefSeq peptide;Acc:NP_001179686]	GO:0070062(extracellular exosome);GO:0055037(recycling endosome);GO:0016020(membrane);GO:0031985(Golgi cisterna);GO:0005794(Golgi apparatus);GO:0005802(trans-Golgi network);GO:0005783(endoplasmic reticulum);GO:0005769(early endosome);GO:0005768(endosome);GO:0005641(nuclear envelope lumen);GO:0005615(extracellular space);GO:2001137(positive regulation of endocytic recycling);GO:1902997(negative re…
bta-miR-1246	ENSBTAG00000014729	MRPL51	mitochondrial ribosomal protein L51 [Source:HGNC Symbol;Acc:HGNC:14044]	GO:0005762(mitochondrial large ribosomal subunit);GO:0005761(mitochondrial ribosome);GO:0005739(mitochondrion);GO:0006412(translation);GO:0003735(structural constituent of ribosome);GO:0032543(mitochondrial translation);GO:0005743(mitochondrial inner membrane);GO:0030529(intracellular ribonucleoprotein complex);GO:0005840(ribosome);GO:0070125(mitochondrial translational elongation);GO:0070124(mit…
bta-miR-1246	ENSBTAG00000014831	PPP1R3C	protein phosphatase 1 regulatory subunit 3C [Source:HGNC Symbol;Acc:HGNC:9293]	GO:0005978(glycogen biosynthetic process);GO:0005977(glycogen metabolic process);GO:0019903(protein phosphatase binding);GO:0005975(carbohydrate metabolic process);GO:0019888(protein phosphatase regulator activity);GO:0050790(regulation of catalytic activity)	ko04910(Insulin signaling pathway);ko04931(Insulin resistance)
bta-miR-1246	ENSBTAG00000014915	ETV5	ETS variant 5 [Source:HGNC Symbol;Acc:HGNC:3494]	GO:0005654(nucleoplasm);GO:0005634(nucleus);GO:0071340(skeletal muscle acetylcholine-gated channel clustering);GO:0060762(regulation of branching involved in mammary gland duct morphogenesis);GO:0050807(regulation of synapse organization);GO:0045944(positive regulation of transcription from RNA polymerase II promoter);GO:0045893(positive regulation of transcription, DNA-templated);GO:0034599(cell…	ko05202(Transcriptional misregulation in cancers)
bta-miR-1246	ENSBTAG00000015032	CD14	monocyte differentiation antigen CD14 precursor [Source:RefSeq peptide;Acc:NP_776433]	GO:0070062(extracellular exosome);GO:0046696(lipopolysaccharide receptor complex);GO:0045121(membrane raft);GO:0031362(anchored component of external side of plasma membrane);GO:0009897(external side of plasma membrane);GO:0005794(Golgi apparatus);GO:0005615(extracellular space);GO:0071727(cellular response to triacyl bacterial lipopeptide);GO:0071726(cellular response to diacyl bacterial lipopep…	ko04010(MAPK signaling pathway);ko04064(NF-kappa B signaling pathway);ko04145(Phagosome);ko04810(Regulation of actin cytoskeleton);ko04640(Hematopoietic cell lineage);ko04620(Toll-like receptor signaling pathway);ko05202(Transcriptional misregulation in cancers);ko05221(Acute myeloid leukemia);ko05132(Salmonella infection);ko05133(Pertussis);ko05134(Legionellosis);ko05152(Tuberculosis);ko05146(Am…
bta-miR-1246	ENSBTAG00000015066	LANCL1	LanC like 1 [Source:HGNC Symbol;Acc:HGNC:6508]	GO:0070062(extracellular exosome);GO:0050750(low-density lipoprotein particle receptor binding);GO:0043295(glutathione binding);GO:0017124(SH3 domain binding);GO:0008270(zinc ion binding);GO:0007165(signal transduction);GO:0005886(plasma membrane)
bta-miR-1246	ENSBTAG00000015107	SLC16A1	solute carrier family 16 member 1 [Source:HGNC Symbol;Acc:HGNC:10922]	GO:0015718(monocarboxylic acid transport);GO:0015129(lactate transmembrane transporter activity);GO:0008028(monocarboxylic acid transmembrane transporter activity);GO:0005887(integral component of plasma membrane);GO:0015293(symporter activity);GO:0016021(integral component of membrane);GO:0006810(transport);GO:0055085(transmembrane transport);GO:0016020(membrane);GO:0005886(plasma membrane);GO:0…
bta-miR-1246	ENSBTAG00000015181	EPM2A	EPM2A, laforin glucan phosphatase [Source:HGNC Symbol;Acc:HGNC:3413]	GO:0005844(polysome);GO:0005829(cytosol);GO:0005737(cytoplasm);GO:0005654(nucleoplasm);GO:0005634(nucleus);GO:0046959(habituation);GO:0016239(positive regulation of macroautophagy);GO:0007399(nervous system development);GO:0006470(protein dephosphorylation);GO:0030246(carbohydrate binding);GO:2001070(starch binding);GO:0004725(protein tyrosine phosphatase activity);GO:0004722(protein serine/threo…
bta-miR-1246	ENSBTAG00000015186	ILVBL	acetolactate synthase-like protein [Source:RefSeq peptide;Acc:NP_001015535]	GO:0016020(membrane);GO:0030976(thiamine pyrophosphate binding);GO:0000287(magnesium ion binding);GO:0003824(catalytic activity);GO:0016021(integral component of membrane)
bta-miR-1246	ENSBTAG00000015274	ENSBTAG00000015274	NA	GO:0005789(endoplasmic reticulum membrane);GO:0005788(endoplasmic reticulum lumen);GO:1903538(regulation of meiotic cell cycle process involved in oocyte maturation);GO:0051092(positive regulation of NF-kappaB transcription factor activity);GO:0048571(long-day photoperiodism);GO:0045807(positive regulation of endocytosis);GO:0043207(response to external biotic stimulus);GO:0045429(positive regula…	ko04630(Jak-STAT signaling pathway);ko04151(PI3K-Akt signaling pathway);ko04080(Neuroactive ligand-receptor interaction);ko04060(Cytokine-cytokine receptor interaction);ko04917(Prolactin signaling pathway)
bta-miR-1246	ENSBTAG00000016023	EIF4A3	eukaryotic translation initiation factor 4A3 [Source:HGNC Symbol;Acc:HGNC:18683]	GO:0008380(RNA splicing);GO:0000381(regulation of alternative mRNA splicing, via spliceosome);GO:0051028(mRNA transport);GO:0006417(regulation of translation);GO:0010468(regulation of gene expression);GO:0005730(nucleolus);GO:0071013(catalytic step 2 spliceosome);GO:0048701(embryonic cranial skeleton morphogenesis);GO:0016607(nuclear speck);GO:0003723(RNA binding);GO:0000184(nuclear-transcribed m…	ko03040(Spliceosome);ko03013(RNA transport);ko03015(mRNA surveillance pathway)
bta-miR-1246	ENSBTAG00000016042	TM6SF2	transmembrane 6 superfamily member 2 [Source:HGNC Symbol;Acc:HGNC:11861]	GO:0033116(endoplasmic reticulum-Golgi intermediate compartment membrane);GO:0005789(endoplasmic reticulum membrane);GO:0019216(regulation of lipid metabolic process);GO:0016021(integral component of membrane);GO:0016020(membrane)
bta-miR-1246	ENSBTAG00000016494	RELT	RELT, TNF receptor [Source:HGNC Symbol;Acc:HGNC:13764]	GO:0070062(extracellular exosome);GO:0005887(integral component of plasma membrane);GO:0097190(apoptotic signaling pathway);GO:0042981(regulation of apoptotic process);GO:0042127(regulation of cell proliferation);GO:0033209(tumor necrosis factor-mediated signaling pathway);GO:0032496(response to lipopolysaccharide);GO:0007275(multicellular organism development);GO:0006955(immune response);GO:0006…	ko04060(Cytokine-cytokine receptor interaction)
bta-miR-1246	ENSBTAG00000016549	CARMIL1	capping protein regulator and myosin 1 linker 1 [Source:HGNC Symbol;Acc:HGNC:21581]	GO:0070062(extracellular exosome);GO:0044354(macropinosome);GO:0031941(filamentous actin);GO:0031252(cell leading edge);GO:0030027(lamellipodium);GO:0016607(nuclear speck);GO:0005886(plasma membrane);GO:0005829(cytosol);GO:0005634(nucleus);GO:2000813(negative regulation of barbed-end actin filament capping);GO:1902745(positive regulation of lamellipodium organization);GO:1900026(positive regulati…
bta-miR-1246	ENSBTAG00000016595	CYSTM1	cysteine rich transmembrane module containing 1 [Source:HGNC Symbol;Acc:HGNC:30239]	GO:0016021(integral component of membrane);GO:0016020(membrane);GO:0070062(extracellular exosome)
bta-miR-1246	ENSBTAG00000016740	ACLY	ATP citrate lyase [Source:HGNC Symbol;Acc:HGNC:115]	GO:0048037(cofactor binding);GO:0006633(fatty acid biosynthetic process);GO:0005829(cytosol);GO:0006629(lipid metabolic process);GO:0008152(metabolic process);GO:0016740(transferase activity);GO:0003824(catalytic activity);GO:0005737(cytoplasm);GO:0005524(ATP binding);GO:0000166(nucleotide binding);GO:0046872(metal ion binding);GO:0046912(transferase activity, transferring acyl groups, acyl group…	ko00020(Citrate cycle (TCA cycle))
bta-miR-1246	ENSBTAG00000016747	NAT10	N-acetyltransferase 10 [Source:HGNC Symbol;Acc:HGNC:29830]	GO:0030496(midbody);GO:0016020(membrane);GO:0005730(nucleolus);GO:0005697(telomerase holoenzyme complex);GO:0000784(nuclear chromosome, telomeric region);GO:1904812(rRNA acetylation involved in maturation of SSU-rRNA);GO:0051391(tRNA acetylation);GO:0034470(ncRNA processing);GO:0032211(negative regulation of telomere maintenance via telomerase);GO:0016072(rRNA metabolic process);GO:0000154(rRNA m…	ko03008(Ribosome biogenesis in eukaryotes)
bta-miR-1246	ENSBTAG00000016932	SENP7	SUMO1/sentrin specific peptidase 7 [Source:HGNC Symbol;Acc:HGNC:30402]	GO:0005634(nucleus);GO:0005622(intracellular);GO:0007188(adenylate cyclase-modulating G-protein coupled receptor signaling pathway);GO:0004930(G-protein coupled receptor activity);GO:0005886(plasma membrane);GO:0008234(cysteine-type peptidase activity);GO:0006508(proteolysis);GO:0016787(hydrolase activity);GO:0008233(peptidase activity)
bta-miR-1246	ENSBTAG00000016980	PPIL4	peptidylprolyl isomerase like 4 [Source:HGNC Symbol;Acc:HGNC:15702]	GO:0005829(cytosol);GO:0005654(nucleoplasm);GO:0003723(RNA binding);GO:0000413(protein peptidyl-prolyl isomerization);GO:0003755(peptidyl-prolyl cis-trans isomerase activity);GO:0006457(protein folding);GO:0016853(isomerase activity);GO:0003676(nucleic acid binding);GO:1901407(regulation of phosphorylation of RNA polymerase II C-terminal domain)
bta-miR-1246	ENSBTAG00000017071	ENSBTAG00000017071	NA	GO:0005581(collagen trimer);GO:0005576(extracellular region)
bta-miR-1246	ENSBTAG00000017213	MFAP1	microfibril associated protein 1 [Source:HGNC Symbol;Acc:HGNC:7032]	GO:0005634(nucleus);GO:0003723(RNA binding);GO:0001527(microfibril)
bta-miR-1246	ENSBTAG00000017325	ATG13	autophagy related 13 [Source:HGNC Symbol;Acc:HGNC:29091]	GO:0000045(autophagosome assembly);GO:1990316(ATG1/ULK1 kinase complex);GO:0000407(pre-autophagosomal structure);GO:0019901(protein kinase binding);GO:0006914(autophagy);GO:0005829(cytosol);GO:0005737(cytoplasm);GO:1903955(positive regulation of protein targeting to mitochondrion);GO:0005739(mitochondrion);GO:0000423(macromitophagy);GO:0098780(response to mitochondrial depolarisation)	ko04140(Autophagy - animal);ko04136(Autophagy - other eukaryotes);ko04211(Longevity regulating pathway - mammal)
bta-miR-1246	ENSBTAG00000017367	IFIT5	interferon induced protein with tetratricopeptide repeats 5 [Source:HGNC Symbol;Acc:HGNC:13328]	GO:0051607(defense response to virus);GO:0000049(tRNA binding);GO:0003723(RNA binding);GO:0003727(single-stranded RNA binding);GO:0005886(plasma membrane);GO:0015629(actin cytoskeleton);GO:0032587(ruffle membrane);GO:0043231(intracellular membrane-bounded organelle);GO:0045177(apical part of cell);GO:0000339(RNA cap binding);GO:0003690(double-stranded DNA binding);GO:0008266(poly(U) RNA binding);…
bta-miR-1246	ENSBTAG00000017465	GNS	glucosamine (N-acetyl)-6-sulfatase [Source:HGNC Symbol;Acc:HGNC:4422]	GO:0070062(extracellular exosome);GO:0030203(glycosaminoglycan metabolic process);GO:0008484(sulfuric ester hydrolase activity);GO:0008449(N-acetylglucosamine-6-sulfatase activity);GO:0005764(lysosome);GO:0008152(metabolic process);GO:0003824(catalytic activity);GO:0046872(metal ion binding);GO:0016787(hydrolase activity)	ko00531(Glycosaminoglycan degradation);ko04142(Lysosome)
bta-miR-1246	ENSBTAG00000017655	PALMD	palmdelphin [Source:HGNC Symbol;Acc:HGNC:15846]	GO:0008360(regulation of cell shape);GO:0016020(membrane)
bta-miR-1246	ENSBTAG00000017769	RIBC1	RIB43A domain with coiled-coils 1 [Source:HGNC Symbol;Acc:HGNC:26537]
bta-miR-1246	ENSBTAG00000017811	SLC39A9	solute carrier family 39 member 9 [Source:HGNC Symbol;Acc:HGNC:20182]	GO:0030001(metal ion transport);GO:0046873(metal ion transmembrane transporter activity);GO:0016020(membrane);GO:0055085(transmembrane transport);GO:0016021(integral component of membrane)
bta-miR-1246	ENSBTAG00000017869	CAV1	caveolin 1 [Source:HGNC Symbol;Acc:HGNC:1527]	GO:0048471(perinuclear region of cytoplasm);GO:0045121(membrane raft);GO:0043234(protein complex);GO:0042383(sarcolemma);GO:0034098(VCP-NPL4-UFD1 AAA ATPase complex);GO:0031410(cytoplasmic vesicle);GO:0016021(integral component of membrane);GO:0016020(membrane);GO:0005938(cell cortex);GO:0005929(cilium);GO:0005925(focal adhesion);GO:0005901(caveola);GO:0005887(integral component of plasma membran…	ko04144(Endocytosis);ko04510(Focal adhesion);ko05205(Proteoglycans in cancer);ko05418(Fluid shear stress and atherosclerosis);ko05416(Viral myocarditis);ko05100(Bacterial invasion of epithelial cells)
bta-miR-1246	ENSBTAG00000018199	ZBTB8A	zinc finger and BTB domain containing 8A [Source:HGNC Symbol;Acc:HGNC:24172]	GO:0003676(nucleic acid binding)
bta-miR-1246	ENSBTAG00000018252	ARRDC4	arrestin domain containing 4 [Source:HGNC Symbol;Acc:HGNC:28087]	GO:0005886(plasma membrane);GO:0005768(endosome);GO:0051443(positive regulation of ubiquitin-protein transferase activity)
bta-miR-1246	ENSBTAG00000018330	RAD9B	RAD9 checkpoint clamp component B [Source:HGNC Symbol;Acc:HGNC:21700]	GO:0000075(cell cycle checkpoint);GO:0030896(checkpoint clamp complex);GO:0000077(DNA damage checkpoint);GO:0006281(DNA repair)	ko04218(Cellular senescence)
bta-miR-1246	ENSBTAG00000018347	IL33	interleukin 33 [Source:HGNC Symbol;Acc:HGNC:16028]	GO:0001819(positive regulation of cytokine production);GO:0042092(type 2 immune response);GO:0005125(cytokine activity);GO:0002281(macrophage activation involved in immune response);GO:0002282(microglial cell activation involved in immune response);GO:0002686(negative regulation of leukocyte migration);GO:0002826(negative regulation of T-helper 1 type immune response);GO:0002830(positive regulati…	ko04217(Necroptosis);ko04623(Cytosolic DNA-sensing pathway);ko05164(Influenza A)
bta-miR-1246	ENSBTAG00000018465	KCNAB1	potassium voltage-gated channel subfamily A member regulatory beta subunit 1 [Source:HGNC Symbol;Acc:HGNC:6228]	GO:0031234(extrinsic component of cytoplasmic side of plasma membrane);GO:0005249(voltage-gated potassium channel activity);GO:0071805(potassium ion transmembrane transport);GO:0005829(cytosol);GO:0034765(regulation of ion transmembrane transport);GO:0006813(potassium ion transport);GO:0006811(ion transport);GO:0005244(voltage-gated ion channel activity);GO:0006810(transport);GO:0055085(transmemb…
bta-miR-1246	ENSBTAG00000018548	INTS7	integrator complex subunit 7 [Source:HGNC Symbol;Acc:HGNC:24484]	GO:0032039(integrator complex);GO:0016180(snRNA processing);GO:0006974(cellular response to DNA damage stimulus);GO:0005737(cytoplasm);GO:0005694(chromosome);GO:0005634(nucleus);GO:0000077(DNA damage checkpoint);GO:0034472(snRNA 3'-end processing);GO:0071479(cellular response to ionizing radiation);GO:0005829(cytosol);GO:0016607(nuclear speck)
bta-miR-1246	ENSBTAG00000032576	CMTM2	CKLF like MARVEL transmembrane domain containing 2 [Source:HGNC Symbol;Acc:HGNC:19173]	GO:0016021(integral component of membrane);GO:0016020(membrane)
bta-miR-1246	ENSBTAG00000018935	ENSBTAG00000018935	Histone-lysine N-methyltransferase SETMAR [Source:UniProtKB/Swiss-Prot;Acc:Q0VD24]	GO:0046975(histone methyltransferase activity (H3-K36 specific));GO:0034968(histone lysine methylation);GO:0018024(histone-lysine N-methyltransferase activity);GO:0016569(covalent chromatin modification);GO:0032259(methylation);GO:0008168(methyltransferase activity);GO:0016740(transferase activity);GO:0008270(zinc ion binding);GO:0046872(metal ion binding);GO:0005694(chromosome);GO:0005634(nucleu…	ko00310(Lysine degradation)
bta-miR-1246	ENSBTAG00000018959	RAB11A	RAB11A, member RAS oncogene family [Source:HGNC Symbol;Acc:HGNC:9760]	GO:0070062(extracellular exosome);GO:0055037(recycling endosome);GO:0048471(perinuclear region of cytoplasm);GO:0045335(phagocytic vesicle);GO:0043234(protein complex);GO:0032154(cleavage furrow);GO:0031982(vesicle);GO:0031410(cytoplasmic vesicle);GO:0030424(axon);GO:0016020(membrane);GO:0005828(kinetochore microtubule);GO:0005813(centrosome);GO:0005794(Golgi apparatus);GO:0005802(trans-Golgi net…	ko04144(Endocytosis);ko04972(Pancreatic secretion);ko04962(Vasopressin-regulated water reabsorption);ko04961(Endocrine and other factor-regulated calcium reabsorption)
bta-miR-1246	ENSBTAG00000019110	PNRC1	proline rich nuclear receptor coactivator 1 [Source:HGNC Symbol;Acc:HGNC:17278]	GO:0031087(deadenylation-independent decapping of nuclear-transcribed mRNA);GO:0000932(P-body);GO:0000184(nuclear-transcribed mRNA catabolic process, nonsense-mediated decay);GO:0005634(nucleus)
bta-miR-1246	ENSBTAG00000019124	EIF4EBP2	eukaryotic translation initiation factor 4E binding protein 2 [Source:HGNC Symbol;Acc:HGNC:3289]	GO:0050804(modulation of synaptic transmission);GO:0048167(regulation of synaptic plasticity);GO:0045947(negative regulation of translational initiation);GO:0035176(social behavior);GO:0031929(TOR signaling);GO:0019933(cAMP-mediated signaling);GO:0008286(insulin receptor signaling pathway);GO:0007613(memory);GO:0030371(translation repressor activity);GO:0008190(eukaryotic initiation factor 4E bin…	ko03013(RNA transport);ko04213(Longevity regulating pathway - multiple species)
bta-miR-1246	ENSBTAG00000019184	TRAPPC2L	Bos taurus trafficking protein particle complex 2-like (TRAPPC2L), mRNA. [Source:RefSeq mRNA;Acc:NM_001098920]	GO:0043231(intracellular membrane-bounded organelle);GO:0005829(cytosol);GO:0006888(ER to Golgi vesicle-mediated transport);GO:0006810(transport);GO:0005622(intracellular)
bta-miR-1246	ENSBTAG00000019265	AGK	acylglycerol kinase [Source:HGNC Symbol;Acc:HGNC:21869]	GO:0043231(intracellular membrane-bounded organelle);GO:0016020(membrane);GO:0005739(mitochondrion);GO:0046834(lipid phosphorylation);GO:0046513(ceramide biosynthetic process);GO:0003951(NAD+ kinase activity);GO:0001729(ceramide kinase activity);GO:0001727(lipid kinase activity);GO:0016301(kinase activity);GO:0008152(metabolic process)	ko00561(Glycerolipid metabolism)
bta-miR-1246	ENSBTAG00000019423	ENSBTAG00000019423	NA	GO:0005759(mitochondrial matrix);GO:0005739(mitochondrion);GO:0006633(fatty acid biosynthetic process);GO:0015645(fatty acid ligase activity);GO:0004321(fatty-acyl-CoA synthase activity);GO:0003996(acyl-CoA ligase activity);GO:0006637(acyl-CoA metabolic process);GO:0008152(metabolic process);GO:0003824(catalytic activity)	ko00650(Butanoate metabolism)
bta-miR-1246	ENSBTAG00000019486	CLDN12	claudin 12 [Source:HGNC Symbol;Acc:HGNC:2034]	GO:0030054(cell junction);GO:0005923(bicellular tight junction);GO:0005198(structural molecule activity);GO:0016021(integral component of membrane);GO:0016020(membrane);GO:0005886(plasma membrane);GO:0016328(lateral plasma membrane);GO:0071944(cell periphery)
bta-miR-1246	ENSBTAG00000019526	CMTM6	CKLF like MARVEL transmembrane domain containing 6 [Source:HGNC Symbol;Acc:HGNC:19177]	GO:0070062(extracellular exosome);GO:0016020(membrane);GO:0016021(integral component of membrane)
bta-miR-1246	ENSBTAG00000019587	PI15	peptidase inhibitor 15 [Source:HGNC Symbol;Acc:HGNC:8946]	GO:0070062(extracellular exosome);GO:0005576(extracellular region)
bta-miR-1246	ENSBTAG00000019639	SNX16	sorting nexin 16 [Source:HGNC Symbol;Acc:HGNC:14980]	GO:0043231(intracellular membrane-bounded organelle);GO:0031313(extrinsic component of endosome membrane);GO:0005770(late endosome);GO:0005769(early endosome);GO:0045022(early endosome to late endosome transport);GO:0008333(endosome to lysosome transport);GO:0006622(protein targeting to lysosome);GO:0042802(identical protein binding);GO:0035091(phosphatidylinositol binding);GO:0005829(cytosol)
bta-miR-1246	ENSBTAG00000019692	BCL2L2	BCL2 like 2 [Source:HGNC Symbol;Acc:HGNC:995]	GO:0005741(mitochondrial outer membrane);GO:0008630(intrinsic apoptotic signaling pathway in response to DNA damage);GO:2001243(negative regulation of intrinsic apoptotic signaling pathway);GO:0046982(protein heterodimerization activity);GO:0042803(protein homodimerization activity);GO:0006915(apoptotic process);GO:0031966(mitochondrial membrane);GO:0005739(mitochondrion);GO:0042981(regulation of…	ko05206(MicroRNAs in cancer)
bta-miR-1246	ENSBTAG00000008902	ENSBTAG00000008902	NA	GO:0006355(regulation of transcription, DNA-templated);GO:0005622(intracellular);GO:0003676(nucleic acid binding);GO:0046872(metal ion binding);GO:0003700(transcription factor activity, sequence-specific DNA binding);GO:0006351(transcription, DNA-templated);GO:0005634(nucleus);GO:0003677(DNA binding)
bta-miR-1246	ENSBTAG00000019944	METAP2	methionyl aminopeptidase 2 [Source:HGNC Symbol;Acc:HGNC:16672]	GO:0005886(plasma membrane);GO:0005829(cytosol);GO:0005737(cytoplasm);GO:0031365(N-terminal protein amino acid modification);GO:0018206(peptidyl-methionine modification);GO:0016485(protein processing);GO:0008235(metalloexopeptidase activity);GO:0004177(aminopeptidase activity);GO:0003723(RNA binding);GO:0070006(metalloaminopeptidase activity);GO:0070084(protein initiator methionine removal);GO:00…
bta-miR-1246	ENSBTAG00000019950	ENSBTAG00000019950	GrpE protein homolog 2, mitochondrial [Source:UniProtKB/Swiss-Prot;Acc:Q0P5N5]	GO:0042803(protein homodimerization activity);GO:0051087(chaperone binding);GO:0030150(protein import into mitochondrial matrix);GO:0050790(regulation of catalytic activity);GO:0006457(protein folding);GO:0051082(unfolded protein binding);GO:0005759(mitochondrial matrix);GO:0005739(mitochondrion);GO:0000774(adenyl-nucleotide exchange factor activity);GO:0001405(presequence translocase-associated …
bta-miR-1246	ENSBTAG00000020066	ZW10	zw10 kinetochore protein [Source:HGNC Symbol;Acc:HGNC:13194]	GO:0000278(mitotic cell cycle);GO:0007094(mitotic spindle assembly checkpoint);GO:0000775(chromosome, centromeric region);GO:0006888(ER to Golgi vesicle-mediated transport);GO:0005634(nucleus);GO:0000070(mitotic sister chromatid segregation);GO:0000132(establishment of mitotic spindle orientation);GO:0006461(protein complex assembly);GO:0007030(Golgi organization);GO:0007080(mitotic metaphase pla…
bta-miR-1246	ENSBTAG00000020169	CEPT1	choline/ethanolamine phosphotransferase 1 [Source:HGNC Symbol;Acc:HGNC:24289]	GO:0005789(endoplasmic reticulum membrane);GO:0006656(phosphatidylcholine biosynthetic process);GO:0016780(phosphotransferase activity, for other substituted phosphate groups);GO:0008654(phospholipid biosynthetic process);GO:0016020(membrane);GO:0016740(transferase activity);GO:0016021(integral component of membrane)	ko00564(Glycerophospholipid metabolism);ko00565(Ether lipid metabolism);ko00440(Phosphonate and phosphinate metabolism)
bta-miR-1246	ENSBTAG00000020250	SLC28A1	solute carrier family 28 member 1 [Source:HGNC Symbol;Acc:HGNC:11001]	GO:0005415(nucleoside:sodium symporter activity);GO:1904823(purine nucleobase transmembrane transport);GO:1901642(nucleoside transmembrane transport);GO:0072531(pyrimidine-containing compound transmembrane transport);GO:0015855(pyrimidine nucleobase transport);GO:0015389(pyrimidine- and adenine-specific:sodium symporter activity);GO:0005337(nucleoside transmembrane transporter activity);GO:000588…
bta-miR-1246	ENSBTAG00000020407	MTSS1	MTSS1, I-BAR domain containing [Source:HGNC Symbol;Acc:HGNC:20443]	GO:0015629(actin cytoskeleton);GO:2001013(epithelial cell proliferation involved in renal tubule morphogenesis);GO:0072160(nephron tubule epithelial cell differentiation);GO:0072102(glomerulus morphogenesis);GO:0071498(cellular response to fluid shear stress);GO:0061333(renal tubule morphogenesis);GO:0042802(identical protein binding);GO:0005102(receptor binding);GO:0003785(actin monomer binding)…
bta-miR-1246	ENSBTAG00000020434	ENSBTAG00000020434	NA
bta-miR-1246	ENSBTAG00000020542	SHE	Src homology 2 domain containing E [Source:HGNC Symbol;Acc:HGNC:27004]	GO:0005070(SH3/SH2 adaptor activity);GO:0007165(signal transduction);GO:0009967(positive regulation of signal transduction)
bta-miR-1246	ENSBTAG00000020710	CENPQ	centromere protein Q [Source:HGNC Symbol;Acc:HGNC:21347]	GO:0051310(metaphase plate congression);GO:1905342(positive regulation of protein localization to kinetochore);GO:0005654(nucleoplasm);GO:0015629(actin cytoskeleton)
bta-miR-1246	ENSBTAG00000020936	CARD15	Nucleotide-binding oligomerization domain-containing protein 2 [Source:UniProtKB/Swiss-Prot;Acc:Q6E804]	GO:0051092(positive regulation of NF-kappaB transcription factor activity);GO:0016323(basolateral plasma membrane);GO:0045944(positive regulation of transcription from RNA polymerase II promoter);GO:0043234(protein complex);GO:0045087(innate immune response);GO:0005856(cytoskeleton);GO:0005737(cytoplasm);GO:0002376(immune system process);GO:0031982(vesicle);GO:0009986(cell surface);GO:0008180(COP…	ko04668(TNF signaling pathway);ko04621(NOD-like receptor signaling pathway);ko05321(Inflammatiory bowel disease (IBD));ko05152(Tuberculosis)
bta-miR-1246	ENSBTAG00000021141	CD8A	CD8a molecule [Source:HGNC Symbol;Acc:HGNC:1706]	GO:0009897(external side of plasma membrane);GO:0009986(cell surface);GO:0051607(defense response to virus);GO:0050850(positive regulation of calcium-mediated signaling);GO:0045065(cytotoxic T cell differentiation);GO:0007166(cell surface receptor signaling pathway);GO:0002456(T cell mediated immunity);GO:0042803(protein homodimerization activity);GO:0016021(integral component of membrane);GO:001…	ko04514(Cell adhesion molecules (CAMs));ko04640(Hematopoietic cell lineage);ko04612(Antigen processing and presentation);ko04660(T cell receptor signaling pathway);ko05340(Primary immunodeficiency)
bta-miR-1246	ENSBTAG00000021189	ARHGAP36	Rho GTPase activating protein 36 [Source:HGNC Symbol;Acc:HGNC:26388]	GO:0005096(GTPase activator activity);GO:0043547(positive regulation of GTPase activity);GO:0007165(signal transduction)
bta-miR-1246	ENSBTAG00000021209	UBR5	ubiquitin protein ligase E3 component n-recognin 5 [Source:HGNC Symbol;Acc:HGNC:16806]	GO:0048471(perinuclear region of cytoplasm);GO:0043234(protein complex);GO:0016020(membrane);GO:0005829(cytosol);GO:0005654(nucleoplasm);GO:0005634(nucleus);GO:2000780(negative regulation of double-strand break repair);GO:1901315(negative regulation of histone H2A K63-linked ubiquitination);GO:0050847(progesterone receptor signaling pathway);GO:0090263(positive regulation of canonical Wnt signali…	ko04120(Ubiquitin mediated proteolysis)
bta-miR-1246	ENSBTAG00000021232	TPD52L2	tumor protein D52 like 2 [Source:HGNC Symbol;Acc:HGNC:12007]	GO:0003723(RNA binding)
bta-miR-1246	ENSBTAG00000021254	CENPI	centromere protein I [Source:HGNC Symbol;Acc:HGNC:3968]	GO:0016604(nuclear body);GO:0005829(cytosol);GO:0000776(kinetochore);GO:0034508(centromere complex assembly)
bta-miR-1246	ENSBTAG00000021276	TFF3	trefoil factor 3 [Source:HGNC Symbol;Acc:HGNC:11757]	GO:0030141(secretory granule);GO:0010906(regulation of glucose metabolic process)
bta-miR-1246	ENSBTAG00000021471	GIN1	gypsy retrotransposon integrase 1 [Source:HGNC Symbol;Acc:HGNC:25959]	GO:0015074(DNA integration);GO:0003676(nucleic acid binding)
bta-miR-1246	ENSBTAG00000021501	ENSBTAG00000021501	NA	GO:0005229(intracellular calcium activated chloride channel activity);GO:1902476(chloride transmembrane transport);GO:0006821(chloride transport);GO:0006508(proteolysis);GO:0008237(metallopeptidase activity);GO:0005887(integral component of plasma membrane)	ko04924(Renin secretion);ko04972(Pancreatic secretion)
bta-miR-1246	ENSBTAG00000021768	CCNG2	cyclin G2 [Source:HGNC Symbol;Acc:HGNC:1593]	GO:0051726(regulation of cell cycle)	ko04068(FoxO signaling pathway);ko04115(p53 signaling pathway)
bta-miR-1246	ENSBTAG00000021941	ENSBTAG00000021941	NA	GO:0008236(serine-type peptidase activity);GO:0006508(proteolysis)
bta-miR-1246	ENSBTAG00000021958	GZMA	granzyme A precursor [Source:RefSeq peptide;Acc:NP_001092565]	GO:0005634(nucleus);GO:0051603(proteolysis involved in cellular protein catabolic process);GO:0051354(negative regulation of oxidoreductase activity);GO:0043392(negative regulation of DNA binding);GO:0043065(positive regulation of apoptotic process);GO:0032078(negative regulation of endodeoxyribonuclease activity);GO:0042803(protein homodimerization activity);GO:0008236(serine-type peptidase acti…	ko04080(Neuroactive ligand-receptor interaction)
bta-miR-1246	ENSBTAG00000016523	DNAH10	dynein axonemal heavy chain 10 [Source:HGNC Symbol;Acc:HGNC:2941]	GO:0045505(dynein intermediate chain binding);GO:0030286(dynein complex);GO:0051959(dynein light intermediate chain binding);GO:0016887(ATPase activity);GO:0007018(microtubule-based movement);GO:0003777(microtubule motor activity);GO:0005524(ATP binding);GO:0008569(ATP-dependent microtubule motor activity, minus-end-directed);GO:0045503(dynein light chain binding)
bta-miR-1246	ENSBTAG00000012450	RAPGEF2	Rap guanine nucleotide exchange factor 2 [Source:HGNC Symbol;Acc:HGNC:16854]	GO:0048471(perinuclear region of cytoplasm);GO:0030139(endocytic vesicle);GO:0016324(apical plasma membrane);GO:0016020(membrane);GO:0005923(bicellular tight junction);GO:0005829(cytosol);GO:0005770(late endosome);GO:0005737(cytoplasm);GO:2001224(positive regulation of neuron migration);GO:2001214(positive regulation of vasculogenesis);GO:2000670(positive regulation of dendritic cell apoptotic pr…	ko04015(Rap1 signaling pathway);ko04010(MAPK signaling pathway);ko04530(Tight junction)
bta-miR-1246	ENSBTAG00000018313	MBNL2	muscleblind like splicing regulator 2 [Source:HGNC Symbol;Acc:HGNC:16746]	GO:0005654(nucleoplasm);GO:0043484(regulation of RNA splicing);GO:0000381(regulation of alternative mRNA splicing, via spliceosome);GO:0003723(RNA binding);GO:0046872(metal ion binding)
bta-miR-1246	ENSBTAG00000006719	ZFAND4	zinc finger AN1-type containing 4 [Source:HGNC Symbol;Acc:HGNC:23504]	GO:0008270(zinc ion binding);GO:0046872(metal ion binding)
bta-miR-1246	ENSBTAG00000023384	ENSBTAG00000023384	NA	GO:0016491(oxidoreductase activity);GO:0055114(oxidation-reduction process)	ko00590(Arachidonic acid metabolism);ko00790(Folate biosynthesis);ko00980(Metabolism of xenobiotics by cytochrome P450);ko05204(Chemical carcinogenesis)
bta-miR-1246	ENSBTAG00000016709	NT5C3A	5'-nucleotidase, cytosolic IIIA [Source:HGNC Symbol;Acc:HGNC:17820]	GO:0008253(5'-nucleotidase activity);GO:0009117(nucleotide metabolic process);GO:0016311(dephosphorylation);GO:0000287(magnesium ion binding);GO:0005737(cytoplasm);GO:0000166(nucleotide binding);GO:0016787(hydrolase activity);GO:0005739(mitochondrion);GO:0005783(endoplasmic reticulum);GO:0051607(defense response to virus)	ko00230(Purine metabolism);ko00240(Pyrimidine metabolism);ko00760(Nicotinate and nicotinamide metabolism)
bta-miR-1246	ENSBTAG00000001942	SNX27	sorting nexin family member 27 [Source:HGNC Symbol;Acc:HGNC:20073]	GO:0071203(WASH complex);GO:0030904(retromer complex);GO:0005829(cytosol);GO:0005769(early endosome);GO:0005768(endosome);GO:0005654(nucleoplasm);GO:0001772(immunological synapse);GO:1990126(retrograde transport, endosome to plasma membrane);GO:0016197(endosomal transport);GO:0008333(endosome to lysosome transport);GO:0006886(intracellular protein transport);GO:0032266(phosphatidylinositol-3-phos…
bta-miR-1246	ENSBTAG00000008003	SMG7	protein SMG7 [Source:RefSeq peptide;Acc:NP_001180134]	GO:0045111(intermediate filament cytoskeleton);GO:0005829(cytosol);GO:0005737(cytoplasm);GO:0005634(nucleus);GO:0051721(protein phosphatase 2A binding);GO:0042162(telomeric DNA binding);GO:0005697(telomerase holoenzyme complex);GO:0043487(regulation of RNA stability);GO:0007004(telomere maintenance via telomerase);GO:0006406(mRNA export from nucleus);GO:0000184(nuclear-transcribed mRNA catabolic …	ko03015(mRNA surveillance pathway)
bta-miR-1246	ENSBTAG00000009736	CDC42BPG	CDC42 binding protein kinase gamma [Source:HGNC Symbol;Acc:HGNC:29829]	GO:0031532(actin cytoskeleton reorganization);GO:0004674(protein serine/threonine kinase activity);GO:0006468(protein phosphorylation);GO:0004672(protein kinase activity);GO:0016310(phosphorylation);GO:0016301(kinase activity);GO:0035556(intracellular signal transduction);GO:0016740(transferase activity);GO:0005524(ATP binding);GO:0000166(nucleotide binding);GO:0046872(metal ion binding);GO:00056…
bta-miR-1246	ENSBTAG00000024605	DYNLL1	Dynein light chain 1, cytoplasmic [Source:UniProtKB/Swiss-Prot;Acc:P61285]	GO:0072686(mitotic spindle);GO:0030286(dynein complex);GO:0070062(extracellular exosome);GO:0016020(membrane);GO:0008180(COP9 signalosome);GO:0005868(cytoplasmic dynein complex);GO:0005813(centrosome);GO:0005737(cytoplasm);GO:0005634(nucleus);GO:0000776(kinetochore);GO:0042326(negative regulation of phosphorylation);GO:0021762(substantia nigra development);GO:0016032(viral process);GO:0045505(dyn…	ko04962(Vasopressin-regulated water reabsorption);ko04962(Vasopressin-regulated water reabsorption)
bta-miR-1246	ENSBTAG00000003015	SESN1	sestrin 1 [Source:HGNC Symbol;Acc:HGNC:21595]	GO:0061700(GATOR2 complex);GO:0005737(cytoplasm);GO:0005634(nucleus);GO:0001650(fibrillar center);GO:1904262(negative regulation of TORC1 signaling);GO:0098869(cellular oxidant detoxification);GO:0072593(reactive oxygen species metabolic process);GO:0070728(leucine binding);GO:1901031(regulation of response to reactive oxygen species);GO:0034198(cellular response to amino acid starvation);GO:0042…	ko04115(p53 signaling pathway);ko04211(Longevity regulating pathway - mammal)
bta-miR-1246	ENSBTAG00000020860	CHD1	chromodomain helicase DNA binding protein 1 [Source:HGNC Symbol;Acc:HGNC:1915]	GO:0005634(nucleus);GO:0005737(cytoplasm);GO:0001650(fibrillar center);GO:0043923(positive regulation by host of viral transcription);GO:0006338(chromatin remodeling);GO:0035064(methylated histone binding);GO:0005524(ATP binding)
bta-miR-1246	ENSBTAG00000025246	ZIC2	Zic family member 2 [Source:HGNC Symbol;Acc:HGNC:12873]	GO:0016604(nuclear body);GO:0005634(nucleus);GO:0003676(nucleic acid binding)
bta-miR-1246	ENSBTAG00000037791	ENSBTAG00000037791	NA	GO:0005882(intermediate filament);GO:0005198(structural molecule activity)
bta-miR-1246	ENSBTAG00000004347	ADGRF5	adhesion G protein-coupled receptor F5 [Source:HGNC Symbol;Acc:HGNC:19030]	GO:0045177(apical part of cell);GO:0009986(cell surface);GO:0031410(cytoplasmic vesicle);GO:0071073(positive regulation of phospholipid biosynthetic process);GO:0045444(fat cell differentiation);GO:0043129(surfactant homeostasis);GO:0042593(glucose homeostasis);GO:0043031(negative regulation of macrophage activation);GO:0019216(regulation of lipid metabolic process);GO:0006112(energy reserve meta…
bta-miR-1246	ENSBTAG00000016973	PRSS8	protease, serine 8 [Source:HGNC Symbol;Acc:HGNC:9491]	GO:0070062(extracellular exosome);GO:0005886(plasma membrane);GO:0005615(extracellular space);GO:0010765(positive regulation of sodium ion transport);GO:0046658(anchored component of plasma membrane);GO:0019897(extrinsic component of plasma membrane);GO:0008236(serine-type peptidase activity);GO:0017080(sodium channel regulator activity);GO:0006508(proteolysis);GO:0016787(hydrolase activity);GO:0…
bta-miR-1246	ENSBTAG00000026429	DECR2	peroxisomal 2,4-dienoyl-CoA reductase [Source:RefSeq peptide;Acc:NP_001071590]	GO:0055114(oxidation-reduction process);GO:0005102(receptor binding);GO:0008670(2,4-dienoyl-CoA reductase (NADPH) activity);GO:0019166(trans-2-enoyl-CoA reductase (NADPH) activity);GO:0006636(unsaturated fatty acid biosynthetic process)	ko04146(Peroxisome)
bta-miR-1246	ENSBTAG00000034531	ENSBTAG00000034531	E3 ubiquitin-protein ligase RNF146-B [Source:UniProtKB/Swiss-Prot;Acc:Q3T139]	GO:0090263(positive regulation of canonical Wnt signaling pathway);GO:0070936(protein K48-linked ubiquitination);GO:0072572(poly-ADP-D-ribose binding);GO:0051865(protein autoubiquitination);GO:0042787(protein ubiquitination involved in ubiquitin-dependent protein catabolic process);GO:0061630(ubiquitin protein ligase activity);GO:0004842(ubiquitin-protein transferase activity);GO:0016567(protein …
bta-miR-1246	ENSBTAG00000026842	ZRANB3	zinc finger RANBP2-type containing 3 [Source:HGNC Symbol;Acc:HGNC:25249]	GO:0005634(nucleus);GO:0043596(nuclear replication fork);GO:0048478(replication fork protection);GO:0045910(negative regulation of DNA recombination);GO:0036292(DNA rewinding);GO:0031297(replication fork processing);GO:0009411(response to UV);GO:0006974(cellular response to DNA damage stimulus);GO:0006281(DNA repair);GO:0070530(K63-linked polyubiquitin binding);GO:0036310(annealing helicase activ…
bta-miR-1246	ENSBTAG00000031679	HSD17B13	hydroxysteroid 17-beta dehydrogenase 13 [Source:HGNC Symbol;Acc:HGNC:18685]	GO:0046889(positive regulation of lipid biosynthetic process);GO:0005811(lipid particle)
bta-miR-1246	ENSBTAG00000007308	EDC3	enhancer of mRNA-decapping protein 3 [Source:RefSeq peptide;Acc:NP_001026928]	GO:0016020(membrane);GO:0000932(P-body);GO:0031087(deadenylation-independent decapping of nuclear-transcribed mRNA);GO:1990174(phosphodiesterase decapping endonuclease activity);GO:0042802(identical protein binding);GO:0033962(cytoplasmic mRNA processing body assembly);GO:0003729(mRNA binding);GO:0090502(RNA phosphodiester bond hydrolysis, endonucleolytic)	ko03018(RNA degradation)
bta-miR-1246	ENSBTAG00000027126	MUC15	mucin 15, cell surface associated [Source:HGNC Symbol;Acc:HGNC:14956]	GO:0016021(integral component of membrane);GO:0016020(membrane)
bta-miR-1246	ENSBTAG00000018703	OSTN	osteocrin [Source:HGNC Symbol;Acc:HGNC:29961]	GO:0005615(extracellular space);GO:1903860(negative regulation of dendrite extension);GO:0046325(negative regulation of glucose import);GO:0045668(negative regulation of osteoblast differentiation);GO:0030828(positive regulation of cGMP biosynthetic process);GO:0007166(cell surface receptor signaling pathway);GO:0003416(endochondral bone growth);GO:0005102(receptor binding)
bta-miR-1246	ENSBTAG00000000894	PGK1	phosphoglycerate kinase 1 [Source:HGNC Symbol;Acc:HGNC:8896]	GO:0004618(phosphoglycerate kinase activity);GO:0006096(glycolytic process);GO:0016310(phosphorylation);GO:0016301(kinase activity);GO:0016740(transferase activity);GO:0005737(cytoplasm);GO:0005524(ATP binding);GO:0000166(nucleotide binding);GO:0055114(oxidation-reduction process);GO:0030855(epithelial cell differentiation);GO:0016020(membrane);GO:0045121(membrane raft);GO:0070062(extracellular e…	ko01200(Carbon metabolism);ko01230(Biosynthesis of amino acids);ko00010(Glycolysis / Gluconeogenesis)
bta-miR-1246	ENSBTAG00000022588	C8orf34	chromosome 8 open reading frame 34 [Source:HGNC Symbol;Acc:HGNC:30905]
bta-miR-1246	ENSBTAG00000005136	ABI1	abl interactor 1 [Source:HGNC Symbol;Acc:HGNC:11320]	GO:0008154(actin polymerization or depolymerization);GO:0030296(protein tyrosine kinase activator activity);GO:0061098(positive regulation of protein tyrosine kinase activity);GO:0017124(SH3 domain binding);GO:0032403(protein complex binding);GO:0045296(cadherin binding);GO:0001756(somitogenesis);GO:0018108(peptidyl-tyrosine phosphorylation);GO:0035855(megakaryocyte development);GO:0048813(dendri…
bta-miR-1246	ENSBTAG00000027676	IL18BP	interleukin 18 binding protein [Source:HGNC Symbol;Acc:HGNC:5987]	GO:0070062(extracellular exosome);GO:0042088(T-helper 1 type immune response);GO:0048019(receptor antagonist activity);GO:0042007(interleukin-18 binding);GO:1900116(extracellular negative regulation of signal transduction);GO:0005615(extracellular space)
[truncated: 7,939 more rows]
