# Supplementary material for: Analysis of the microRNA Expression Profile of Bovine Monocyte-derived Macrophages Infected with Mycobacterium avium subsp. Paratuberculosis Reveals that miR-150 Suppresses Cell Apoptosis by Targeting PDCD4
Source: Int J Mol Sci. 2019 Jun 1;20(11):2708. doi: 10.3390/ijms20112708 (PMC6600136; doi:10.3390/ijms20112708)
Supplement: Supplementary file 1 [file ijms-20-02708-s001.zip › Supplementary Materials/Table S6. GO enrichment of miRNA target genes.xls]

## Sheet: Sheet1
GO Id	Function	GO_term	gene number	P-value
GO:0016740	molecular_function	transferase activity	367	0
GO:0070062	cellular_component	extracellular vesicular exosome	795	2.22045e-16
GO:0005829	cellular_component	cytosol	881	3.33067e-16
GO:0005737	cellular_component	cytoplasm	1347	5.55112e-16
GO:0005794	cellular_component	Golgi apparatus	309	1.44329e-15
GO:0043231	cellular_component	intracellular membrane-bounded organelle	228	5.9952e-15
GO:0005783	cellular_component	endoplasmic reticulum	301	3.67928e-13
GO:0005739	cellular_component	mitochondrion	465	7.87594e-11
GO:0016301	molecular_function	kinase activity	162	6.73132e-10
GO:0005768	cellular_component	endosome	115	7.71697e-10
GO:0016310	biological_process	phosphorylation	164	8.39582e-10
GO:0005764	cellular_component	lysosome	88	1.21932e-09
GO:0015031	biological_process	protein transport	116	1.39751e-09
GO:0005789	cellular_component	endoplasmic reticulum membrane	145	1.52986e-09
GO:0045296	molecular_function	cadherin binding	103	1.84829e-09
GO:0031410	cellular_component	cytoplasmic vesicle	118	4.29691e-09
GO:0005634	cellular_component	nucleus	1323	5.02568e-09
GO:0005654	cellular_component	nucleoplasm	552	7.62737e-09
GO:0005925	cellular_component	focal adhesion	130	2.1538e-08
GO:0043123	biological_process	positive regulation of I-kappaB kinase/NF-kappaB signaling	65	3.26019e-08
GO:0000139	cellular_component	Golgi membrane	99	4.50523e-08
GO:0005911	cellular_component	cell-cell junction	67	5.84001e-08
GO:0043065	biological_process	positive regulation of apoptotic process	86	6.28468e-08
GO:0042995	cellular_component	cell projection	77	6.8791e-08
GO:0006810	biological_process	transport	362	1.84157e-07
GO:0048471	cellular_component	perinuclear region of cytoplasm	142	3.49647e-07
GO:0006915	biological_process	apoptotic process	103	3.51642e-07
GO:0043547	biological_process	positive regulation of GTPase activity	151	3.6101e-07
GO:0016491	molecular_function	oxidoreductase activity	178	5.37136e-07
GO:0019899	molecular_function	enzyme binding	101	8.64127e-07
GO:0006629	biological_process	lipid metabolic process	97	1.06163e-06
GO:0042803	molecular_function	protein homodimerization activity	208	1.3072e-06
GO:0045766	biological_process	positive regulation of angiogenesis	44	1.39154e-06
GO:0000166	molecular_function	nucleotide binding	377	1.81526e-06
GO:0006897	biological_process	endocytosis	45	2.39907e-06
GO:0031625	molecular_function	ubiquitin protein ligase binding	99	3.17979e-06
GO:0030154	biological_process	cell differentiation	135	3.376e-06
GO:0035556	biological_process	intracellular signal transduction	142	3.41682e-06
GO:0042802	molecular_function	identical protein binding	225	7.38834e-06
GO:0032456	biological_process	endocytic recycling	16	9.51637e-06
GO:0016787	molecular_function	hydrolase activity	338	1.05904e-05
GO:0001525	biological_process	angiogenesis	58	1.27895e-05
GO:0005770	cellular_component	late endosome	43	1.7281e-05
GO:0043209	cellular_component	myelin sheath	60	1.80492e-05
GO:0006904	biological_process	vesicle docking involved in exocytosis	16	2.34371e-05
GO:0034599	biological_process	cellular response to oxidative stress	27	2.68247e-05
GO:0032088	biological_process	negative regulation of NF-kappaB transcription factor activity	29	4.12703e-05
GO:0071277	biological_process	cellular response to calcium ion	20	4.76347e-05
GO:0045600	biological_process	positive regulation of fat cell differentiation	22	5.39725e-05
GO:0045121	cellular_component	membrane raft	53	5.56047e-05
GO:0090090	biological_process	negative regulation of canonical Wnt signaling pathway	41	5.59211e-05
GO:0003705	molecular_function	RNA polymerase II distal enhancer sequence-specific DNA binding transcription factor activity	26	5.59218e-05
GO:0071356	biological_process	cellular response to tumor necrosis factor	33	7.52473e-05
GO:0018105	biological_process	peptidyl-serine phosphorylation	56	7.72363e-05
GO:0001817	biological_process	regulation of cytokine production	11	8.18175e-05
GO:0030515	molecular_function	snoRNA binding	12	8.21571e-05
GO:0006468	biological_process	protein phosphorylation	195	9.15788e-05
GO:0005856	cellular_component	cytoskeleton	138	0.000101819
GO:0005743	cellular_component	mitochondrial inner membrane	129	0.000102312
GO:0019904	molecular_function	protein domain specific binding	71	0.000102421
GO:0005802	cellular_component	trans-Golgi network	47	0.00010332
GO:0016192	biological_process	vesicle-mediated transport	64	0.000104641
GO:0031234	cellular_component	extrinsic component of cytoplasmic side of plasma membrane	30	0.000111162
GO:0030659	cellular_component	cytoplasmic vesicle membrane	28	0.000125076
GO:0043234	cellular_component	protein complex	135	0.000127955
GO:0006954	biological_process	inflammatory response	81	0.000134058
GO:0010008	cellular_component	endosome membrane	32	0.000140557
GO:0072659	biological_process	protein localization to plasma membrane	27	0.000162003
GO:0019903	molecular_function	protein phosphatase binding	27	0.000162003
GO:0006886	biological_process	intracellular protein transport	78	0.00016937
GO:0016607	cellular_component	nuclear speck	98	0.000214569
GO:0003824	molecular_function	catalytic activity	156	0.000250142
GO:0000932	cellular_component	cytoplasmic mRNA processing body	36	0.000268197
GO:0016477	biological_process	cell migration	66	0.000293638
GO:0006006	biological_process	glucose metabolic process	21	0.000320236
GO:0005524	molecular_function	ATP binding	394	0.000332706
GO:0004672	molecular_function	protein kinase activity	172	0.000349441
GO:0055114	biological_process	oxidation-reduction process	222	0.000357056
GO:0006486	biological_process	protein glycosylation	46	0.000372514
GO:0070374	biological_process	positive regulation of ERK1 and ERK2 cascade	55	0.000391213
GO:0030425	cellular_component	dendrite	53	0.000391835
GO:0032436	biological_process	positive regulation of proteasomal ubiquitin-dependent protein catabolic process	28	0.000393742
GO:0009749	biological_process	response to glucose	16	0.00039533
GO:0045892	biological_process	negative regulation of transcription, DNA-templated	141	0.000417133
GO:0051402	biological_process	neuron apoptotic process	18	0.000420319
GO:0001726	cellular_component	ruffle	29	0.0004322
GO:2000379	biological_process	positive regulation of reactive oxygen species metabolic process	12	0.000477292
GO:0016757	molecular_function	transferase activity, transferring glycosyl groups	67	0.000512641
GO:0030593	biological_process	neutrophil chemotaxis	25	0.000595352
GO:0007275	biological_process	multicellular organismal development	115	0.000609637
GO:0005096	molecular_function	GTPase activator activity	75	0.000618726
GO:0008234	molecular_function	cysteine-type peptidase activity	36	0.000644268
GO:0007030	biological_process	Golgi organization	30	0.000649213
GO:0017124	molecular_function	SH3 domain binding	26	0.000660718
GO:0005923	cellular_component	tight junction	37	0.00066527
GO:0019901	molecular_function	protein kinase binding	112	0.000672461
GO:0009968	biological_process	negative regulation of signal transduction	16	0.000693137
GO:0043407	biological_process	negative regulation of MAP kinase activity	18	0.000693595
GO:0071803	biological_process	positive regulation of podosome assembly	8	0.000707014
GO:0005769	cellular_component	early endosome	57	0.000718251
GO:0031982	cellular_component	vesicle	49	0.000761055
GO:0002102	cellular_component	podosome	13	0.000787585
GO:0006351	biological_process	transcription, DNA-templated	222	0.000861651
GO:0005515	molecular_function	protein binding	57	0.00087391
GO:0042127	biological_process	regulation of cell proliferation	74	0.000882714
GO:0042826	molecular_function	histone deacetylase binding	38	0.000887943
GO:0030175	cellular_component	filopodium	22	0.0008911
GO:0045893	biological_process	positive regulation of transcription, DNA-templated	160	0.000893928
GO:0000978	molecular_function	RNA polymerase II core promoter proximal region sequence-specific DNA binding	111	0.000897575
GO:0008150	biological_process	biological_process	17	0.000897857
GO:0006096	biological_process	glycolytic process	17	0.000897857
GO:0007254	biological_process	JNK cascade	12	0.000978815
GO:0006839	biological_process	mitochondrial transport	20	0.00100719
GO:0031201	cellular_component	SNARE complex	20	0.00100719
GO:0000980	molecular_function	RNA polymerase II distal enhancer sequence-specific DNA binding	27	0.00100984
GO:0009966	biological_process	regulation of signal transduction	18	0.00110606
GO:0006888	biological_process	ER to Golgi vesicle-mediated transport	29	0.00114132
GO:1990830			39	0.00115856
GO:0003674	molecular_function	molecular_function	21	0.00115943
GO:0031902	cellular_component	late endosome membrane	21	0.00115943
GO:0033116	cellular_component	endoplasmic reticulum-Golgi intermediate compartment membrane	11	0.00120404
GO:0030855	biological_process	epithelial cell differentiation	25	0.00121157
GO:0000278	biological_process	mitotic cell cycle	31	0.00124971
GO:0046872	molecular_function	metal ion binding	534	0.00128069
GO:0030054	cellular_component	cell junction	104	0.00128533
GO:0003730	molecular_function	mRNA 3'-UTR binding	22	0.00130498
GO:0031901	cellular_component	early endosome membrane	19	0.0013116
GO:0008432	molecular_function	JUN kinase binding	5	0.00139879
GO:0071638	biological_process	negative regulation of monocyte chemotactic protein-1 production	5	0.00139879
GO:0051428	molecular_function	peptide hormone receptor binding	5	0.00139879
GO:0030896	cellular_component	checkpoint clamp complex	5	0.00139879
GO:0035356	biological_process	cellular triglyceride homeostasis	5	0.00139879
GO:0097153	molecular_function	cysteine-type endopeptidase activity involved in apoptotic process	5	0.00139879
GO:0055037	cellular_component	recycling endosome	35	0.00139993
GO:0048020	molecular_function	CCR chemokine receptor binding	13	0.00145304
GO:0008152	biological_process	metabolic process	134	0.00146302
GO:0030496	cellular_component	midbody	44	0.00148335
GO:0005085	molecular_function	guanyl-nucleotide exchange factor activity	42	0.00148839
GO:0017112	molecular_function	Rab guanyl-nucleotide exchange factor activity	15	0.00150538
GO:0005811	cellular_component	lipid particle	24	0.00156944
GO:0001701	biological_process	in utero embryonic development	68	0.00167266
GO:0034394	biological_process	protein localization to cell surface	12	0.00185032
GO:0006695	biological_process	cholesterol biosynthetic process	12	0.00185032
GO:0019003	molecular_function	GDP binding	22	0.0018729
GO:0001895	biological_process	retina homeostasis	14	0.00194945
GO:0048661	biological_process	positive regulation of smooth muscle cell proliferation	14	0.00194945
GO:0045055	biological_process	regulated secretory pathway	8	0.00197883
GO:0030225	biological_process	macrophage differentiation	8	0.00197883
GO:0000815	cellular_component	ESCRT III complex	6	0.0020241
GO:0070233	biological_process	negative regulation of T cell apoptotic process	6	0.0020241
GO:0034332	biological_process	adherens junction organization	6	0.0020241
GO:0045295	molecular_function	gamma-catenin binding	6	0.0020241
GO:0008385	cellular_component	IkappaB kinase complex	7	0.00212819
GO:0014912	biological_process	negative regulation of smooth muscle cell migration	7	0.00212819
GO:0006636	biological_process	unsaturated fatty acid biosynthetic process	7	0.00212819
GO:0005884	cellular_component	actin filament	24	0.00218049
GO:0005730	cellular_component	nucleolus	206	0.00224682
GO:0030027	cellular_component	lamellipodium	44	0.00226436
GO:0008360	biological_process	regulation of cell shape	41	0.00231618
GO:0061436	biological_process	establishment of skin barrier	11	0.00234606
GO:0048488	biological_process	synaptic vesicle endocytosis	11	0.00234606
GO:0015758	biological_process	glucose transport	11	0.00234606
GO:0042326	biological_process	negative regulation of phosphorylation	11	0.00234606
GO:0043066	biological_process	negative regulation of apoptotic process	117	0.00237912
GO:0004197	molecular_function	cysteine-type endopeptidase activity	21	0.00243425
GO:0038083	biological_process	peptidyl-tyrosine autophosphorylation	21	0.00243425
GO:0055038	cellular_component	recycling endosome membrane	15	0.00244258
GO:0000281	biological_process	mitotic cytokinesis	15	0.00244258
GO:0005778	cellular_component	peroxisomal membrane	18	0.00256865
GO:0071346	biological_process	cellular response to interferon-gamma	18	0.00256865
GO:0051216	biological_process	cartilage development	22	0.00263764
GO:0031965	cellular_component	nuclear membrane	61	0.00277561
GO:0005813	cellular_component	centrosome	130	0.00283739
GO:0008009	molecular_function	chemokine activity	19	0.00288135
GO:0071260	biological_process	cellular response to mechanical stimulus	19	0.00288135
GO:0005575	cellular_component	cellular_component	16	0.00291513
GO:0043539	molecular_function	protein serine/threonine kinase activator activity	10	0.00295601
GO:0006997	biological_process	nucleus organization	10	0.00295601
GO:0005671	cellular_component	Ada2/Gcn5/Ada3 transcription activator complex	10	0.00295601
GO:1900745	biological_process	positive regulation of p38MAPK cascade	10	0.00295601
GO:0007026	biological_process	negative regulation of microtubule depolymerization	10	0.00295601
GO:0042147	biological_process	retrograde transport, endosome to Golgi	25	0.00312432
GO:0008104	biological_process	protein localization	25	0.00312432
GO:0006461	biological_process	protein complex assembly	20	0.00316634
GO:0071479	biological_process	cellular response to ionizing radiation	14	0.003187
GO:0070098	biological_process	chemokine-mediated signaling pathway	26	0.00324702
GO:0016239	biological_process	positive regulation of macroautophagy	12	0.0032673
GO:0051028	biological_process	mRNA transport	17	0.0033562
GO:0042787	biological_process	protein ubiquitination involved in ubiquitin-dependent protein catabolic process	41	0.00351873
GO:0004674	molecular_function	protein serine/threonine kinase activity	112	0.00352672
GO:0000776	cellular_component	kinetochore	38	0.00362083
GO:0046677	biological_process	response to antibiotic	9	0.00368956
GO:0097602	molecular_function	cullin family protein binding	9	0.00368956
GO:0071380	biological_process	cellular response to prostaglandin E stimulus	9	0.00368956
GO:0016328	cellular_component	lateral plasma membrane	18	0.00375954
GO:0007517	biological_process	muscle organ development	15	0.00381408
GO:0007179	biological_process	transforming growth factor beta receptor signaling pathway	23	0.0038478
GO:0032403	molecular_function	protein complex binding	46	0.00394609
GO:0006887	biological_process	exocytosis	24	0.00401908
GO:0030216	biological_process	keratinocyte differentiation	19	0.00412218
GO:0048247	biological_process	lymphocyte chemotaxis	13	0.00416296
GO:0001933	biological_process	negative regulation of protein phosphorylation	25	0.00416463
GO:0043001	biological_process	Golgi to plasma membrane protein transport	11	0.00422603
GO:0000186	biological_process	activation of MAPKK activity	16	0.0043912
GO:0005901	cellular_component	caveola	20	0.00444338
GO:0015293	molecular_function	symporter activity	20	0.00444338
GO:0043161	biological_process	proteasome-mediated ubiquitin-dependent protein catabolic process	48	0.00453204
GO:0097320	biological_process	membrane tubulation	8	0.00453749
GO:1902230	biological_process	negative regulation of intrinsic apoptotic signaling pathway in response to DNA damage	8	0.00453749
GO:0034045	cellular_component	pre-autophagosomal structure membrane	8	0.00453749
GO:0043087	biological_process	regulation of GTPase activity	30	0.00456666
GO:0071347	biological_process	cellular response to interleukin-1	21	0.0047239
GO:0071902	biological_process	positive regulation of protein serine/threonine kinase activity	17	0.00491121
GO:0007519	biological_process	skeletal muscle tissue development	17	0.00491121
GO:0090335	biological_process	regulation of brown fat cell differentiation	4	0.00520871
GO:0010838	biological_process	positive regulation of keratinocyte proliferation	4	0.00520871
GO:0004656	molecular_function	procollagen-proline 4-dioxygenase activity	4	0.00520871
GO:0000444	cellular_component	MIS12/MIND type complex	4	0.00520871
GO:0071236	biological_process	cellular response to antibiotic	4	0.00520871
GO:0002573	biological_process	myeloid leukocyte differentiation	4	0.00520871
GO:0006595	biological_process	polyamine metabolic process	4	0.00520871
GO:0031648	biological_process	protein destabilization	18	0.00537165
GO:0090162	biological_process	establishment of epithelial cell polarity	7	0.00544426
GO:0016032	biological_process	viral process	7	0.00544426
GO:0002224	biological_process	toll-like receptor signaling pathway	7	0.00544426
GO:0015813	biological_process	L-glutamate transport	7	0.00544426
GO:0042594	biological_process	response to starvation	7	0.00544426
GO:0005313	molecular_function	L-glutamate transmembrane transporter activity	7	0.00544426
GO:0031224	cellular_component	intrinsic component of membrane	7	0.00544426
GO:0048511	biological_process	rhythmic process	12	0.00544441
GO:0030316	biological_process	osteoclast differentiation	12	0.00544441
GO:0007498	biological_process	mesoderm development	10	0.00545882
GO:0051301	biological_process	cell division	47	0.00552433
GO:0004713	molecular_function	protein tyrosine kinase activity	36	0.0056099
GO:0005777	cellular_component	peroxisome	35	0.00566794
GO:0033138	biological_process	positive regulation of peptidyl-serine phosphorylation	28	0.00573369
GO:0032147	biological_process	activation of protein kinase activity	28	0.00573369
GO:0035861	cellular_component	site of double-strand break	15	0.0057542
GO:0019888	molecular_function	protein phosphatase regulator activity	15	0.0057542
GO:0043403	biological_process	skeletal muscle tissue regeneration	6	0.0062448
GO:0047496	biological_process	vesicle transport along microtubule	6	0.0062448
GO:0060315	biological_process	negative regulation of ryanodine-sensitive calcium-release channel activity	6	0.0062448
GO:0005916	cellular_component	fascia adherens	6	0.0062448
GO:0048339	biological_process	paraxial mesoderm development	6	0.0062448
GO:0045667	biological_process	regulation of osteoblast differentiation	6	0.0062448
GO:1901223	biological_process	negative regulation of NIK/NF-kappaB signaling	6	0.0062448
GO:0046889	biological_process	positive regulation of lipid biosynthetic process	6	0.0062448
GO:0012507	cellular_component	ER to Golgi transport vesicle membrane	6	0.0062448
GO:0004622	molecular_function	lysophospholipase activity	6	0.0062448
GO:0030665	cellular_component	clathrin-coated vesicle membrane	6	0.0062448
GO:0042308	biological_process	negative regulation of protein import into nucleus	6	0.0062448
GO:0005815	cellular_component	microtubule organizing center	54	0.00635473
GO:0010629	biological_process	negative regulation of gene expression	48	0.00638866
GO:0051496	biological_process	positive regulation of stress fiber assembly	16	0.0064242
GO:0010642	biological_process	negative regulation of platelet-derived growth factor receptor signaling pathway	5	0.00651479
GO:0015075	molecular_function	ion transmembrane transporter activity	5	0.00651479
GO:0090557	biological_process	establishment of endothelial intestinal barrier	5	0.00651479
GO:0030870	cellular_component	Mre11 complex	5	0.00651479
GO:0017183	biological_process	peptidyl-diphthamide biosynthetic process from peptidyl-histidine	5	0.00651479
GO:0014066	biological_process	regulation of phosphatidylinositol 3-kinase signaling	5	0.00651479
GO:0060484	biological_process	lung-associated mesenchyme development	5	0.00651479
GO:1903358	biological_process	regulation of Golgi organization	5	0.00651479
GO:0017048	molecular_function	Rho GTPase binding	13	0.00656094
GO:0000287	molecular_function	magnesium ion binding	62	0.00667183
GO:0043005	cellular_component	neuron projection	56	0.00697024
GO:0016126	biological_process	sterol biosynthetic process	9	0.00703491
GO:0008643	biological_process	carbohydrate transport	9	0.00703491
GO:0007034	biological_process	vacuolar transport	9	0.00703491
GO:0044344	biological_process	cellular response to fibroblast growth factor stimulus	9	0.00703491
GO:0030335	biological_process	positive regulation of cell migration	50	0.00712757
GO:0006605	biological_process	protein targeting	11	0.00712969
GO:0006694	biological_process	steroid biosynthetic process	11	0.00712969
GO:0030308	biological_process	negative regulation of cell growth	33	0.00713201
GO:0050790	biological_process	regulation of catalytic activity	31	0.00724582
GO:0008021	cellular_component	synaptic vesicle	28	0.00729015
GO:0001558	biological_process	regulation of cell growth	18	0.00750619
GO:0006909	biological_process	phagocytosis	18	0.00750619
GO:0030030	biological_process	cell projection organization	18	0.00750619
GO:0014704	cellular_component	intercalated disc	14	0.00755339
GO:0002548	biological_process	monocyte chemotaxis	14	0.00755339
GO:0005070	molecular_function	SH3/SH2 adaptor activity	14	0.00755339
GO:0005215	molecular_function	transporter activity	68	0.00818906
GO:0016829	molecular_function	lyase activity	37	0.00821637
GO:0043085	biological_process	positive regulation of catalytic activity	21	0.00855538
GO:0060326	biological_process	cell chemotaxis	21	0.00855538
GO:0030148	biological_process	sphingolipid biosynthetic process	12	0.00863007
GO:0001958	biological_process	endochondral ossification	12	0.00863007
GO:0012505	cellular_component	endomembrane system	33	0.00877204
GO:0001077	molecular_function	RNA polymerase II core promoter proximal region sequence-specific DNA binding transcription factor activity involved in positive regulation of transcription	76	0.00898403
GO:0050901	biological_process	leukocyte tethering or rolling	8	0.0090298
GO:0007020	biological_process	microtubule nucleation	8	0.0090298
GO:0043518	biological_process	negative regulation of DNA damage response, signal transduction by p53 class mediator	8	0.0090298
GO:0051897	biological_process	positive regulation of protein kinase B signaling	25	0.00914639
GO:0019900	molecular_function	kinase binding	27	0.0091982
GO:0008610	biological_process	lipid biosynthetic process	10	0.00934977
GO:0006974	biological_process	cellular response to DNA damage stimulus	93	0.00953889
GO:0000209	biological_process	protein polyubiquitination	38	0.0096956
GO:0003727	molecular_function	single-stranded RNA binding	17	0.00976769
GO:0030073	biological_process	insulin secretion	13	0.00993487
GO:0032880	biological_process	regulation of protein localization	18	0.0102749
GO:0030136	cellular_component	clathrin-coated vesicle	18	0.0102749
GO:0018108	biological_process	peptidyl-tyrosine phosphorylation	34	0.0105217
GO:0060548	biological_process	negative regulation of cell death	19	0.0106837
GO:0006935	biological_process	chemotaxis	33	0.010711
GO:0045944	biological_process	positive regulation of transcription from RNA polymerase II promoter	273	0.0107549
GO:0007049	biological_process	cell cycle	60	0.0107685
GO:0070373	biological_process	negative regulation of ERK1 and ERK2 cascade	20	0.0110047
GO:0008202	biological_process	steroid metabolic process	14	0.0110434
GO:0019894	molecular_function	kinesin binding	14	0.0110434
GO:0051020	molecular_function	GTPase binding	14	0.0110434
GO:0003725	molecular_function	double-stranded RNA binding	21	0.0112478
GO:0033613	molecular_function	activating transcription factor binding	11	0.0113783
GO:0004177	molecular_function	aminopeptidase activity	11	0.0113783
GO:0005719	cellular_component	nuclear euchromatin	11	0.0113783
GO:0046034	biological_process	ATP metabolic process	11	0.0113783
GO:0089711	biological_process	L-glutamate transmembrane transport	7	0.0115088
GO:0006417	biological_process	regulation of translation	23	0.0115372
GO:0023014	biological_process	signal transduction by phosphorylation	24	0.0115995
GO:0070888	molecular_function	E-box binding	15	0.011967
GO:0005484	molecular_function	SNAP receptor activity	15	0.011967
GO:0071363	biological_process	cellular response to growth factor stimulus	15	0.011967
GO:0007080	biological_process	mitotic metaphase plate congression	15	0.011967
GO:0000910	biological_process	cytokinesis	15	0.011967
GO:0032580	cellular_component	Golgi cisterna membrane	15	0.011967
GO:0035855	biological_process	megakaryocyte development	9	0.0122792
GO:0045663	biological_process	positive regulation of myoblast differentiation	9	0.0122792
GO:0070498	biological_process	interleukin-1-mediated signaling pathway	9	0.0122792
GO:0042981	biological_process	regulation of apoptotic process	76	0.0127184
GO:0030374	molecular_function	ligand-dependent nuclear receptor transcription coactivator activity	16	0.0127219
GO:0007032	biological_process	endosome organization	16	0.0127219
GO:0015991	biological_process	ATP hydrolysis coupled proton transport	12	0.0130972
GO:0055072	biological_process	iron ion homeostasis	12	0.0130972
GO:0070936	biological_process	protein K48-linked ubiquitination	17	0.0133264
GO:0061630	molecular_function	ubiquitin protein ligase activity	64	0.0137572
GO:0010501	biological_process	RNA secondary structure unwinding	19	0.0141539
GO:0004518	molecular_function	nuclease activity	27	0.0143333
GO:0070131	biological_process	positive regulation of mitochondrial translation	6	0.014478
GO:0032486	biological_process	Rap protein signal transduction	6	0.014478
GO:0032703	biological_process	negative regulation of interleukin-2 production	6	0.014478
GO:0016242	biological_process	negative regulation of macroautophagy	6	0.014478
GO:0050892	biological_process	intestinal absorption	6	0.014478
GO:0070208	biological_process	protein heterotrimerization	6	0.014478
GO:0016342	cellular_component	catenin complex	6	0.014478
GO:0044233	cellular_component	ER-mitochondrion membrane contact site	6	0.014478
GO:0019205	molecular_function	nucleobase-containing compound kinase activity	6	0.014478
GO:0045947	biological_process	negative regulation of translational initiation	6	0.014478
GO:0050728	biological_process	negative regulation of inflammatory response	26	0.0144816
GO:0000077	biological_process	DNA damage checkpoint	13	0.0145191
GO:0032869	biological_process	cellular response to insulin stimulus	21	0.0145767
GO:0043154	biological_process	negative regulation of cysteine-type endopeptidase activity involved in apoptotic process	23	0.0146975
GO:0071364	biological_process	cellular response to epidermal growth factor stimulus	10	0.0150428
GO:0002053	biological_process	positive regulation of mesenchymal cell proliferation	10	0.0150428
GO:0003779	molecular_function	actin binding	80	0.0152637
GO:0060322	biological_process	head development	8	0.0161501
GO:0042993	biological_process	positive regulation of transcription factor import into nucleus	8	0.0161501
GO:0031083	cellular_component	BLOC-1 complex	8	0.0161501
GO:0048870	biological_process	cell motility	8	0.0161501
GO:0061053	biological_process	somite development	8	0.0161501
GO:0034389	biological_process	lipid particle organization	8	0.0161501
GO:0008289	molecular_function	lipid binding	48	0.016166
GO:0007015	biological_process	actin filament organization	31	0.0163572
GO:0045184	biological_process	establishment of protein localization	15	0.0165859
GO:0005881	cellular_component	cytoplasmic microtubule	16	0.0172937
GO:0043124	biological_process	negative regulation of I-kappaB kinase/NF-kappaB signaling	16	0.0172937
GO:0007612	biological_process	learning	16	0.0172937
GO:0046835	biological_process	carbohydrate phosphorylation	11	0.0173122
GO:0046856	biological_process	phosphatidylinositol dephosphorylation	11	0.0173122
GO:0045736	biological_process	negative regulation of cyclin-dependent protein serine/threonine kinase activity	11	0.0173122
GO:0016567	biological_process	protein ubiquitination	108	0.0174837
GO:0043508	biological_process	negative regulation of JUN kinase activity	5	0.0177415
GO:0008190	molecular_function	eukaryotic initiation factor 4E binding	5	0.0177415
GO:0004716	molecular_function	receptor signaling protein tyrosine kinase activity	5	0.0177415
GO:0010831	biological_process	positive regulation of myotube differentiation	5	0.0177415
GO:0039702	biological_process	viral budding via host ESCRT complex	5	0.0177415
GO:0048667	biological_process	cell morphogenesis involved in neuron differentiation	5	0.0177415
GO:0033673	biological_process	negative regulation of kinase activity	5	0.0177415
GO:0048227	biological_process	plasma membrane to endosome transport	5	0.0177415
GO:0019395	biological_process	fatty acid oxidation	5	0.0177415
GO:1901016	biological_process	regulation of potassium ion transmembrane transporter activity	5	0.0177415
GO:0048524	biological_process	positive regulation of viral process	5	0.0177415
GO:0051151	biological_process	negative regulation of smooth muscle cell differentiation	5	0.0177415
GO:0006166	biological_process	purine ribonucleoside salvage	5	0.0177415
GO:0043304	biological_process	regulation of mast cell degranulation	5	0.0177415
GO:0043138	molecular_function	3'-5' DNA helicase activity	5	0.0177415
GO:0060536	biological_process	cartilage morphogenesis	5	0.0177415
GO:0050861	biological_process	positive regulation of B cell receptor signaling pathway	5	0.0177415
GO:0036295	biological_process	cellular response to increased oxygen levels	5	0.0177415
GO:0030424	cellular_component	axon	49	0.0179813
GO:0002039	molecular_function	p53 binding	24	0.018353
GO:0019898	cellular_component	extrinsic component of membrane	19	0.0184509
GO:0050839	molecular_function	cell adhesion molecule binding	20	0.01859
GO:0001503	biological_process	ossification	22	0.0186042
GO:0016055	biological_process	Wnt signaling pathway	39	0.0186107
GO:0043433	biological_process	negative regulation of sequence-specific DNA binding transcription factor activity	21	0.0186363
GO:0016853	molecular_function	isomerase activity	33	0.0187096
GO:0005765	cellular_component	lysosomal membrane	65	0.0189688
GO:0006099	biological_process	tricarboxylic acid cycle	12	0.0191306
GO:0097718			12	0.0191306
GO:0015459	molecular_function	potassium channel regulator activity	12	0.0191306
GO:2001240	biological_process	negative regulation of extrinsic apoptotic signaling pathway in absence of ligand	12	0.0191306
GO:0015183	molecular_function	L-aspartate transmembrane transporter activity	3	0.019393
GO:0101005			3	0.019393
GO:0002666	biological_process	positive regulation of T cell tolerance induction	3	0.019393
GO:1905394			3	0.019393
GO:1900024	biological_process	regulation of substrate adhesion-dependent cell spreading	3	0.019393
GO:0008109	molecular_function	N-acetyllactosaminide beta-1,6-N-acetylglucosaminyltransferase activity	3	0.019393
GO:0089709	biological_process	L-histidine transmembrane transport	3	0.019393
GO:0060040	biological_process	retinal bipolar neuron differentiation	3	0.019393
GO:0051303	biological_process	establishment of chromosome localization	3	0.019393
GO:0019086	biological_process	late viral transcription	3	0.019393
GO:0036258	biological_process	multivesicular body assembly	3	0.019393
GO:0098574	cellular_component	cytoplasmic side of lysosomal membrane	3	0.019393
GO:1902751	biological_process	positive regulation of cell cycle G2/M phase transition	3	0.019393
GO:0010482	biological_process	regulation of epidermal cell division	3	0.019393
GO:0048525	biological_process	negative regulation of viral process	3	0.019393
GO:0031547	biological_process	brain-derived neurotrophic factor receptor signaling pathway	3	0.019393
GO:1903003	biological_process	positive regulation of protein deubiquitination	3	0.019393
GO:0004591	molecular_function	oxoglutarate dehydrogenase (succinyl-transferring) activity	3	0.019393
GO:0033353	biological_process	S-adenosylmethionine cycle	3	0.019393
GO:0006231	biological_process	dTMP biosynthetic process	3	0.019393
GO:0008588	biological_process	release of cytoplasmic sequestered NF-kappaB	3	0.019393
GO:0002178	cellular_component	palmitoyltransferase complex	3	0.019393
GO:0008379	molecular_function	thioredoxin peroxidase activity	3	0.019393
GO:1904030			3	0.019393
GO:0051938	biological_process	L-glutamate import	3	0.019393
GO:0035939	molecular_function	microsatellite binding	3	0.019393
GO:0019076	biological_process	viral release from host cell	3	0.019393
GO:0048273	molecular_function	mitogen-activated protein kinase p38 binding	3	0.019393
GO:0010922	biological_process	positive regulation of phosphatase activity	3	0.019393
GO:2000546	biological_process	positive regulation of endothelial cell chemotaxis to fibroblast growth factor	3	0.019393
GO:0090272	biological_process	negative regulation of fibroblast growth factor production	3	0.019393
GO:0046464	biological_process	acylglycerol catabolic process	3	0.019393
GO:0021697	biological_process	cerebellar cortex formation	3	0.019393
GO:0048194	biological_process	Golgi vesicle budding	3	0.019393
GO:1905007			3	0.019393
GO:0017136	molecular_function	NAD-dependent histone deacetylase activity	3	0.019393
GO:0016776	molecular_function	phosphotransferase activity, phosphate group as acceptor	3	0.019393
GO:0018401	biological_process	peptidyl-proline hydroxylation to 4-hydroxy-L-proline	3	0.019393
GO:0008494	molecular_function	translation activator activity	3	0.019393
GO:0051525	molecular_function	NFAT protein binding	3	0.019393
GO:0040001	biological_process	establishment of mitotic spindle localization	3	0.019393
GO:0031281	biological_process	positive regulation of cyclase activity	3	0.019393
GO:1902492	biological_process	positive regulation of sperm capacitation	3	0.019393
GO:0035928	biological_process	rRNA import into mitochondrion	3	0.019393
GO:0051351	biological_process	positive regulation of ligase activity	3	0.019393
GO:0051702	biological_process	interaction with symbiont	3	0.019393
GO:0089712	biological_process	L-aspartate transmembrane transport	3	0.019393
GO:0005862	cellular_component	muscle thin filament tropomyosin	3	0.019393
GO:0090074	biological_process	negative regulation of protein homodimerization activity	3	0.019393
GO:0071472	biological_process	cellular response to salt stress	3	0.019393
GO:1905146			3	0.019393
GO:0060492	biological_process	lung induction	3	0.019393
GO:2001171	biological_process	positive regulation of ATP biosynthetic process	3	0.019393
GO:0008073	molecular_function	ornithine decarboxylase inhibitor activity	3	0.019393
GO:0034979	molecular_function	NAD-dependent protein deacetylase activity	3	0.019393
GO:0008298	biological_process	intracellular mRNA localization	3	0.019393
GO:1903542	biological_process	negative regulation of exosomal secretion	3	0.019393
GO:0070905	molecular_function	serine binding	3	0.019393
GO:1902953	biological_process	positive regulation of ER to Golgi vesicle-mediated transport	3	0.019393
GO:0051425	molecular_function	PTB domain binding	3	0.019393
GO:0031021	cellular_component	interphase microtubule organizing center	3	0.019393
GO:1900407	biological_process	regulation of cellular response to oxidative stress	3	0.019393
GO:1902593	biological_process	single-organism nuclear import	3	0.019393
GO:0005315	molecular_function	inorganic phosphate transmembrane transporter activity	3	0.019393
GO:0005979	biological_process	regulation of glycogen biosynthetic process	3	0.019393
GO:0016428	molecular_function	tRNA (cytosine-5-)-methyltransferase activity	3	0.019393
GO:0099074			3	0.019393
GO:0055106	molecular_function	ubiquitin-protein transferase regulator activity	3	0.019393
GO:0030235	molecular_function	nitric-oxide synthase regulator activity	3	0.019393
GO:2000741	biological_process	positive regulation of mesenchymal stem cell differentiation	3	0.019393
GO:1904468			3	0.019393
GO:0060263	biological_process	regulation of respiratory burst	3	0.019393
GO:0052866	molecular_function	phosphatidylinositol phosphate phosphatase activity	3	0.019393
GO:0000922	cellular_component	spindle pole	31	0.0196805
GO:0035091	molecular_function	phosphatidylinositol binding	31	0.0196805
GO:0005242	molecular_function	inward rectifier potassium channel activity	9	0.0199522
GO:0007159	biological_process	leukocyte cell-cell adhesion	9	0.0199522
GO:0005657	cellular_component	replication fork	9	0.0199522
GO:0009311	biological_process	oligosaccharide metabolic process	9	0.0199522
GO:0008483	molecular_function	transaminase activity	9	0.0199522
GO:0035023	biological_process	regulation of Rho protein signal transduction	30	0.0201601
GO:0060485	biological_process	mesenchyme development	4	0.0204484
GO:0006029	biological_process	proteoglycan metabolic process	4	0.0204484
GO:0006650	biological_process	glycerophospholipid metabolic process	4	0.0204484
GO:0070050	biological_process	neuron cellular homeostasis	4	0.0204484
GO:0055013	biological_process	cardiac muscle cell development	4	0.0204484
GO:0097084	biological_process	vascular smooth muscle cell development	4	0.0204484
GO:0071797	cellular_component	LUBAC complex	4	0.0204484
GO:0015760	biological_process	glucose-6-phosphate transport	4	0.0204484
GO:1902254	biological_process	negative regulation of intrinsic apoptotic signaling pathway by p53 class mediator	4	0.0204484
GO:0031063	biological_process	regulation of histone deacetylation	4	0.0204484
GO:0031467	cellular_component	Cul7-RING ubiquitin ligase complex	4	0.0204484
GO:0050999	biological_process	regulation of nitric-oxide synthase activity	4	0.0204484
GO:0005828	cellular_component	kinetochore microtubule	4	0.0204484
GO:0036006	biological_process	cellular response to macrophage colony-stimulating factor stimulus	4	0.0204484
GO:0015129	molecular_function	lactate transmembrane transporter activity	4	0.0204484
GO:0002318	biological_process	myeloid progenitor cell differentiation	4	0.0204484
GO:0072357	cellular_component	PTW/PP1 phosphatase complex	4	0.0204484
GO:0042759	biological_process	long-chain fatty acid biosynthetic process	4	0.0204484
GO:0000988	molecular_function	protein binding transcription factor activity	4	0.0204484
GO:0006896	biological_process	Golgi to vacuole transport	4	0.0204484
GO:0044320	biological_process	cellular response to leptin stimulus	4	0.0204484
GO:0051220	biological_process	cytoplasmic sequestering of protein	4	0.0204484
GO:0021516	biological_process	dorsal spinal cord development	4	0.0204484
GO:2000766	biological_process	negative regulation of cytoplasmic translation	4	0.0204484
GO:0030976	molecular_function	thiamine pyrophosphate binding	4	0.0204484
GO:0001780	biological_process	neutrophil homeostasis	4	0.0204484
GO:0016012	cellular_component	sarcoglycan complex	4	0.0204484
GO:0031087	biological_process	deadenylation-independent decapping of nuclear-transcribed mRNA	4	0.0204484
GO:0033299	biological_process	secretion of lysosomal enzymes	4	0.0204484
GO:0001867	biological_process	complement activation, lectin pathway	4	0.0204484
GO:0090330	biological_process	regulation of platelet aggregation	4	0.0204484
GO:0001660	biological_process	fever generation	4	0.0204484
GO:0030032	biological_process	lamellipodium assembly	13	0.0205561
GO:0021762	biological_process	substantia nigra development	13	0.0205561
GO:0000422	biological_process	mitochondrion degradation	13	0.0205561
GO:0006479	biological_process	protein methylation	13	0.0205561
GO:0008536	molecular_function	Ran GTPase binding	13	0.0205561
GO:0000226	biological_process	microtubule cytoskeleton organization	29	0.0206319
GO:0071549	biological_process	cellular response to dexamethasone stimulus	7	0.0212686
GO:0001833	biological_process	inner cell mass cell proliferation	7	0.0212686
GO:0010613	biological_process	positive regulation of cardiac muscle hypertrophy	7	0.0212686
GO:0032039	cellular_component	integrator complex	7	0.0212686
GO:0000288	biological_process	nuclear-transcribed mRNA catabolic process, deadenylation-dependent decay	7	0.0212686
GO:0001891	cellular_component	phagocytic cup	7	0.0212686
GO:0071782	cellular_component	endoplasmic reticulum tubular network	7	0.0212686
GO:0035278	biological_process	negative regulation of translation involved in gene silencing by miRNA	7	0.0212686
GO:0010259	biological_process	multicellular organismal aging	7	0.0212686
GO:0048038	molecular_function	quinone binding	7	0.0212686
GO:2000811	biological_process	negative regulation of anoikis	7	0.0212686
GO:0060076	cellular_component	excitatory synapse	7	0.0212686
GO:0016180	biological_process	snRNA processing	7	0.0212686
GO:0044212	molecular_function	transcription regulatory region DNA binding	68	0.0212707
GO:0001934	biological_process	positive regulation of protein phosphorylation	44	0.0213454
GO:0005635	cellular_component	nuclear envelope	34	0.0216119
GO:0032868	biological_process	response to insulin	14	0.0216467
GO:0001650	cellular_component	fibrillar center	39	0.0217479
GO:0004721	molecular_function	phosphoprotein phosphatase activity	39	0.0217479
GO:0000775	cellular_component	chromosome, centromeric region	26	0.0219611
GO:0006635	biological_process	fatty acid beta-oxidation	15	0.0224553
GO:0031090	cellular_component	organelle membrane	10	0.0229559
GO:0009611	biological_process	response to wounding	16	0.0230278
GO:0030971	molecular_function	receptor tyrosine kinase binding	16	0.0230278
GO:0045335	cellular_component	phagocytic vesicle	16	0.0230278
GO:0007173	biological_process	epidermal growth factor receptor signaling pathway	16	0.0230278
GO:0042470	cellular_component	melanosome	22	0.0233156
GO:0071456	biological_process	cellular response to hypoxia	22	0.0233156
GO:0000777	cellular_component	condensed chromosome kinetochore	17	0.0234034
GO:0050852	biological_process	T cell receptor signaling pathway	17	0.0234034
GO:0006633	biological_process	fatty acid biosynthetic process	20	0.0236536
GO:0001756	biological_process	somitogenesis	19	0.0236908
GO:0016042	biological_process	lipid catabolic process	30	0.0241574
GO:0006979	biological_process	response to oxidative stress	29	0.0247988
GO:0051260	biological_process	protein homooligomerization	54	0.0252396
GO:0001662	biological_process	behavioral fear response	11	0.0252708
GO:0032715	biological_process	negative regulation of interleukin-6 production	11	0.0252708
GO:0017080	molecular_function	sodium channel regulator activity	11	0.0252708
GO:0016773	molecular_function	phosphotransferase activity, alcohol group as acceptor	11	0.0252708
GO:0006400	biological_process	tRNA modification	8	0.0265675
GO:0030131	cellular_component	clathrin adaptor complex	8	0.0265675
GO:0043011	biological_process	myeloid dendritic cell differentiation	8	0.0265675
GO:0030134	cellular_component	ER to Golgi transport vesicle	8	0.0265675
GO:0005057	molecular_function	receptor signaling protein activity	8	0.0265675
GO:0051493	biological_process	regulation of cytoskeleton organization	8	0.0265675
GO:0005774	cellular_component	vacuolar membrane	8	0.0265675
GO:0000184	biological_process	nuclear-transcribed mRNA catabolic process, nonsense-mediated decay	12	0.0270127
GO:0006730	biological_process	one-carbon metabolic process	12	0.0270127
GO:0071320	biological_process	cellular response to cAMP	12	0.0270127
GO:0061098	biological_process	positive regulation of protein tyrosine kinase activity	12	0.0270127
GO:0016616	molecular_function	oxidoreductase activity, acting on the CH-OH group of donors, NAD or NADP as acceptor	12	0.0270127
GO:0090503	biological_process	RNA phosphodiester bond hydrolysis, exonucleolytic	12	0.0270127
GO:0032496	biological_process	response to lipopolysaccharide	36	0.0279582
GO:0046325	biological_process	negative regulation of glucose import	6	0.0280287
GO:0035065	biological_process	regulation of histone acetylation	6	0.0280287
GO:0008235	molecular_function	metalloexopeptidase activity	6	0.0280287
GO:0006878	biological_process	cellular copper ion homeostasis	6	0.0280287
GO:0045948	biological_process	positive regulation of translational initiation	6	0.0280287
GO:0016442	cellular_component	RISC complex	6	0.0280287
GO:0031529	biological_process	ruffle organization	6	0.0280287
GO:0034116	biological_process	positive regulation of heterotypic cell-cell adhesion	6	0.0280287
GO:0030008	cellular_component	TRAPP complex	6	0.0280287
GO:0040037	biological_process	negative regulation of fibroblast growth factor receptor signaling pathway	6	0.0280287
GO:0001886	biological_process	endothelial cell morphogenesis	6	0.0280287
GO:0097067	biological_process	cellular response to thyroid hormone stimulus	6	0.0280287
GO:0090399	biological_process	replicative senescence	6	0.0280287
GO:0043034	cellular_component	costamere	6	0.0280287
GO:0031528	cellular_component	microvillus membrane	6	0.0280287
GO:0060766	biological_process	negative regulation of androgen receptor signaling pathway	6	0.0280287
GO:0007264	biological_process	small GTPase mediated signal transduction	44	0.028166
GO:0050900	biological_process	leukocyte migration	13	0.0282852
GO:0042149	biological_process	cellular response to glucose starvation	13	0.0282852
GO:0071773	biological_process	cellular response to BMP stimulus	13	0.0282852
GO:0007005	biological_process	mitochondrion organization	23	0.0283953
GO:0032092	biological_process	positive regulation of protein binding	22	0.028892
GO:0007169	biological_process	transmembrane receptor protein tyrosine kinase signaling pathway	35	0.0288988
GO:0010718	biological_process	positive regulation of epithelial to mesenchymal transition	14	0.0291754
GO:0004879	molecular_function	ligand-activated sequence-specific DNA binding RNA polymerase II transcription factor activity	14	0.0291754
GO:0022857	molecular_function	transmembrane transporter activity	21	0.0293332
GO:0016324	cellular_component	apical plasma membrane	56	0.0296876
GO:0005874	cellular_component	microtubule	56	0.0296876
GO:0051289	biological_process	protein homotetramerization	20	0.0297048
GO:0051092	biological_process	positive regulation of NF-kappaB transcription factor activity	34	0.0298651
GO:0001085	molecular_function	RNA polymerase II transcription factor binding	19	0.0299892
GO:0030674	molecular_function	protein binding, bridging	16	0.0300834
GO:0008542	biological_process	visual learning	16	0.0300834
GO:0030145	molecular_function	manganese ion binding	16	0.0300834
GO:0004715	molecular_function	non-membrane spanning protein tyrosine kinase activity	18	0.0301652
GO:0033209	biological_process	tumor necrosis factor-mediated signaling pathway	18	0.0301652
GO:0030178	biological_process	negative regulation of Wnt signaling pathway	17	0.0302072
GO:0048538	biological_process	thymus development	17	0.0302072
GO:0007346	biological_process	regulation of mitotic cell cycle	28	0.0304412
GO:0005089	molecular_function	Rho guanyl-nucleotide exchange factor activity	28	0.0304412
GO:0030904	cellular_component	retromer complex	9	0.0305545
GO:0006509	biological_process	membrane protein ectodomain proteolysis	9	0.0305545
GO:0004383	molecular_function	guanylate cyclase activity	9	0.0305545
GO:0071345	biological_process	cellular response to cytokine stimulus	9	0.0305545
GO:0005779	cellular_component	integral component of peroxisomal membrane	9	0.0305545
GO:0046676	biological_process	negative regulation of insulin secretion	9	0.0305545
GO:0031418	molecular_function	L-ascorbic acid binding	9	0.0305545
GO:0042593	biological_process	glucose homeostasis	32	0.0318728
GO:0090630			25	0.0329929
GO:0001944	biological_process	vasculature development	10	0.0334811
GO:0061025	biological_process	membrane fusion	10	0.0334811
GO:0001816	biological_process	cytokine production	10	0.0334811
GO:0030511	biological_process	positive regulation of transforming growth factor beta receptor signaling pathway	10	0.0334811
GO:0001158	molecular_function	enhancer sequence-specific DNA binding	10	0.0334811
GO:0043425	molecular_function	bHLH transcription factor binding	10	0.0334811
GO:0071222	biological_process	cellular response to lipopolysaccharide	30	0.0339758
GO:0006511	biological_process	ubiquitin-dependent protein catabolic process	49	0.0343154
GO:0042383	cellular_component	sarcolemma	23	0.0346379
GO:0008285	biological_process	negative regulation of cell proliferation	84	0.0346574
GO:0030176	cellular_component	integral component of endoplasmic reticulum membrane	29	0.0350599
GO:0006281	biological_process	DNA repair	71	0.0352803
GO:0042176	biological_process	regulation of protein catabolic process	7	0.0355471
GO:0008757	molecular_function	S-adenosylmethionine-dependent methyltransferase activity	7	0.0355471
GO:0070063	molecular_function	RNA polymerase binding	7	0.0355471
GO:0004535	molecular_function	poly(A)-specific ribonuclease activity	7	0.0355471
GO:0072657	biological_process	protein localization to membrane	7	0.0355471
GO:0035269	biological_process	protein O-linked mannosylation	7	0.0355471
GO:0031954	biological_process	positive regulation of protein autophosphorylation	7	0.0355471
GO:0030239	biological_process	myofibril assembly	7	0.0355471
GO:0071889	molecular_function	14-3-3 protein binding	7	0.0355471
GO:0050431	molecular_function	transforming growth factor beta binding	7	0.0355471
GO:0042101	cellular_component	T cell receptor complex	7	0.0355471
GO:0032481	biological_process	positive regulation of type I interferon production	7	0.0355471
GO:0035869	cellular_component	ciliary transition zone	11	0.0355716
GO:0007585	biological_process	respiratory gaseous exchange	11	0.0355716
GO:0006493	biological_process	protein O-linked glycosylation	11	0.0355716
GO:0048514	biological_process	blood vessel morphogenesis	11	0.0355716
GO:0006182	biological_process	cGMP biosynthetic process	11	0.0355716
GO:0034260	biological_process	negative regulation of GTPase activity	11	0.0355716
GO:0016323	cellular_component	basolateral plasma membrane	37	0.0362353
GO:0005762	cellular_component	mitochondrial large ribosomal subunit	20	0.0368458
GO:0090005	biological_process	negative regulation of establishment of protein localization to plasma membrane	5	0.0369027
GO:0051247	biological_process	positive regulation of protein metabolic process	5	0.0369027
GO:0051382	biological_process	kinetochore assembly	5	0.0369027
GO:0042347	biological_process	negative regulation of NF-kappaB import into nucleus	5	0.0369027
GO:0031424	biological_process	keratinization	5	0.0369027
GO:0045730	biological_process	respiratory burst	5	0.0369027
GO:0006103	biological_process	2-oxoglutarate metabolic process	5	0.0369027
GO:0097178	biological_process	ruffle assembly	5	0.0369027
GO:0034101	biological_process	erythrocyte homeostasis	5	0.0369027
GO:0035413	biological_process	positive regulation of catenin import into nucleus	5	0.0369027
GO:0000900	molecular_function	translation repressor activity, nucleic acid binding	5	0.0369027
GO:0031953	biological_process	negative regulation of protein autophosphorylation	5	0.0369027
GO:0033234	biological_process	negative regulation of protein sumoylation	5	0.0369027
GO:0070886	biological_process	positive regulation of calcineurin-NFAT signaling cascade	5	0.0369027
GO:0038036	molecular_function	sphingosine-1-phosphate receptor activity	5	0.0369027
GO:0007202	biological_process	activation of phospholipase C activity	5	0.0369027
GO:0034214	biological_process	protein hexamerization	5	0.0369027
GO:0032794	molecular_function	GTPase activating protein binding	5	0.0369027
GO:0043297	biological_process	apical junction assembly	5	0.0369027
GO:0031985	cellular_component	Golgi cisterna	5	0.0369027
GO:1990316	cellular_component	ATG1/UKL1 kinase complex	5	0.0369027
GO:0098505	molecular_function	G-rich strand telomeric DNA binding	5	0.0369027
GO:0045670	biological_process	regulation of osteoclast differentiation	5	0.0369027
GO:0043394	molecular_function	proteoglycan binding	5	0.0369027
GO:0051920	molecular_function	peroxiredoxin activity	5	0.0369027
GO:0051896	biological_process	regulation of protein kinase B signaling	5	0.0369027
GO:0030864	cellular_component	cortical actin cytoskeleton	12	0.0370076
GO:0048487	molecular_function	beta-tubulin binding	12	0.0370076
GO:0007507	biological_process	heart development	56	0.0371599
GO:0006470	biological_process	protein dephosphorylation	50	0.0372142
GO:0016791	molecular_function	phosphatase activity	40	0.0372688
GO:0031398	biological_process	positive regulation of protein ubiquitination	19	0.0374576
GO:0051219	molecular_function	phosphoprotein binding	13	0.0379309
GO:0001786	molecular_function	phosphatidylserine binding	13	0.0379309
GO:0005905	cellular_component	coated pit	13	0.0379309
GO:0071230	biological_process	cellular response to amino acid stimulus	18	0.0379748
GO:0010506	biological_process	regulation of autophagy	18	0.0379748
GO:0008022	molecular_function	protein C-terminus binding	43	0.0379805
GO:0043621	molecular_function	protein self-association	17	0.0383707
GO:0006836	biological_process	neurotransmitter transport	14	0.0384519
GO:0030133	cellular_component	transport vesicle	14	0.0384519
GO:0007098	biological_process	centrosome cycle	14	0.0384519
GO:0009411	biological_process	response to UV	16	0.0386119
GO:0042552	biological_process	myelination	15	0.0386566
GO:0031252	cellular_component	cell leading edge	15	0.0386566
GO:0005667	cellular_component	transcription factor complex	57	0.0398568
GO:0007010	biological_process	cytoskeleton organization	38	0.0401281
GO:0004725	molecular_function	protein tyrosine phosphatase activity	34	0.0403569
GO:0046716	biological_process	muscle cell cellular homeostasis	8	0.0408558
GO:0035774	biological_process	positive regulation of insulin secretion involved in cellular response to glucose stimulus	8	0.0408558
GO:0051291	biological_process	protein heterooligomerization	8	0.0408558
GO:0007031	biological_process	peroxisome organization	8	0.0408558
GO:0070182	molecular_function	DNA polymerase binding	8	0.0408558
GO:0009314	biological_process	response to radiation	8	0.0408558
GO:0030336	biological_process	negative regulation of cell migration	29	0.0412594
GO:0031175	biological_process	neuron projection development	33	0.0418289
GO:0008089	biological_process	anterograde axon cargo transport	9	0.0445151
GO:0004198	molecular_function	calcium-dependent cysteine-type endopeptidase activity	9	0.0445151
GO:0016050	biological_process	vesicle organization	9	0.0445151
GO:0007029	biological_process	endoplasmic reticulum organization	9	0.0445151
GO:0045429	biological_process	positive regulation of nitric oxide biosynthetic process	9	0.0445151
GO:0006865	biological_process	amino acid transport	9	0.0445151
GO:1902895	biological_process	positive regulation of pri-miRNA transcription from RNA polymerase II promoter	9	0.0445151
GO:0007399	biological_process	nervous system development	51	0.0449727
GO:0000082	biological_process	G1/S transition of mitotic cell cycle	19	0.0462002
GO:0004527	molecular_function	exonuclease activity	10	0.0469551
GO:1903146	biological_process	regulation of mitochondrion degradation	10	0.0469551
GO:0009190	biological_process	cyclic nucleotide biosynthetic process	10	0.0469551
GO:0072686	cellular_component	mitotic spindle	18	0.0471574
GO:0030676	molecular_function	Rac guanyl-nucleotide exchange factor activity	6	0.0478526
GO:0051146	biological_process	striated muscle cell differentiation	6	0.0478526
GO:0043296	cellular_component	apical junction complex	6	0.0478526
GO:0046928	biological_process	regulation of neurotransmitter secretion	6	0.0478526
GO:0090110	biological_process	cargo loading into COPII-coated vesicle	6	0.0478526
GO:0048407	molecular_function	platelet-derived growth factor binding	6	0.0478526
GO:0004675	molecular_function	transmembrane receptor protein serine/threonine kinase activity	6	0.0478526
GO:0060317	biological_process	cardiac epithelial to mesenchymal transition	6	0.0478526
GO:0004620	molecular_function	phospholipase activity	6	0.0478526
GO:0001881	biological_process	receptor recycling	6	0.0478526
GO:0030837	biological_process	negative regulation of actin filament polymerization	6	0.0478526
GO:0006622	biological_process	protein targeting to lysosome	6	0.0478526
GO:1901214	biological_process	regulation of neuron death	6	0.0478526
GO:0060213	biological_process	positive regulation of nuclear-transcribed mRNA poly(A) tail shortening	6	0.0478526
GO:0061014	biological_process	positive regulation of mRNA catabolic process	6	0.0478526
GO:0003198	biological_process	epithelial to mesenchymal transition involved in endocardial cushion formation	6	0.0478526
GO:0021795	biological_process	cerebral cortex cell migration	6	0.0478526
GO:0004745	molecular_function	retinol dehydrogenase activity	6	0.0478526
GO:0044548	molecular_function	S100 protein binding	6	0.0478526
GO:0051090	biological_process	regulation of sequence-specific DNA binding transcription factor activity	6	0.0478526
GO:0005788	cellular_component	endoplasmic reticulum lumen	17	0.0480185
GO:0090575	cellular_component	RNA polymerase II transcription factor complex	17	0.0480185
GO:2000647	biological_process	negative regulation of stem cell proliferation	4	0.0483156
GO:0045639	biological_process	positive regulation of myeloid cell differentiation	4	0.0483156
GO:0072655	biological_process	establishment of protein localization to mitochondrion	4	0.0483156
GO:0030306	molecular_function	ADP-ribosylation factor binding	4	0.0483156
GO:0015175	molecular_function	neutral amino acid transmembrane transporter activity	4	0.0483156
GO:0045647	biological_process	negative regulation of erythrocyte differentiation	4	0.0483156
GO:0031017	biological_process	exocrine pancreas development	4	0.0483156
GO:0006729	biological_process	tetrahydrobiopterin biosynthetic process	4	0.0483156
GO:0008474	molecular_function	palmitoyl-(protein) hydrolase activity	4	0.0483156
GO:0030212	biological_process	hyaluronan metabolic process	4	0.0483156
GO:0097433	cellular_component	dense body	4	0.0483156
GO:0032480	biological_process	negative regulation of type I interferon production	4	0.0483156
GO:0060770	biological_process	negative regulation of epithelial cell proliferation involved in prostate gland development	4	0.0483156
GO:0008312	molecular_function	7S RNA binding	4	0.0483156
GO:0085020	biological_process	protein K6-linked ubiquitination	4	0.0483156
GO:0005579	cellular_component	membrane attack complex	4	0.0483156
GO:1901981	molecular_function	phosphatidylinositol phosphate binding	4	0.0483156
GO:1903076	biological_process	regulation of protein localization to plasma membrane	4	0.0483156
GO:0010324	biological_process	membrane invagination	4	0.0483156
GO:0046887	biological_process	positive regulation of hormone secretion	4	0.0483156
GO:0010757	biological_process	negative regulation of plasminogen activation	4	0.0483156
GO:0044342	biological_process	type B pancreatic cell proliferation	4	0.0483156
GO:0090279	biological_process	regulation of calcium ion import	4	0.0483156
GO:0030913	biological_process	paranodal junction assembly	4	0.0483156
GO:0045646	biological_process	regulation of erythrocyte differentiation	4	0.0483156
GO:0050291	molecular_function	sphingosine N-acyltransferase activity	4	0.0483156
GO:0002934	biological_process	desmosome organization	4	0.0483156
GO:0035308	biological_process	negative regulation of protein dephosphorylation	4	0.0483156
GO:0060043	biological_process	regulation of cardiac muscle cell proliferation	4	0.0483156
GO:0003720	molecular_function	telomerase activity	4	0.0483156
GO:0015804	biological_process	neutral amino acid transport	4	0.0483156
GO:0033263	cellular_component	CORVET complex	4	0.0483156
GO:0003680	molecular_function	AT DNA binding	4	0.0483156
GO:0050072	molecular_function	m7G(5')pppN diphosphatase activity	4	0.0483156
GO:0005786	cellular_component	signal recognition particle, endoplasmic reticulum targeting	4	0.0483156
GO:0009101	biological_process	glycoprotein biosynthetic process	4	0.0483156
GO:0071870	biological_process	cellular response to catecholamine stimulus	4	0.0483156
GO:0034115	biological_process	negative regulation of heterotypic cell-cell adhesion	4	0.0483156
GO:0035999	biological_process	tetrahydrofolate interconversion	4	0.0483156
GO:0031659	biological_process	positive regulation of cyclin-dependent protein serine/threonine kinase activity involved in G1/S transition of mitotic cell cycle	4	0.0483156
GO:0071493	biological_process	cellular response to UV-B	4	0.0483156
GO:2000643	biological_process	positive regulation of early endosome to late endosome transport	4	0.0483156
GO:0001849	molecular_function	complement component C1q binding	4	0.0483156
GO:0016624	molecular_function	oxidoreductase activity, acting on the aldehyde or oxo group of donors, disulfide as acceptor	4	0.0483156
GO:0030031	biological_process	cell projection assembly	4	0.0483156
GO:0004957	molecular_function	prostaglandin E receptor activity	4	0.0483156
GO:0060426	biological_process	lung vasculature development	4	0.0483156
GO:0010803	biological_process	regulation of tumor necrosis factor-mediated signaling pathway	4	0.0483156
GO:0031047	biological_process	gene silencing by RNA	11	0.0484896
GO:0001937	biological_process	negative regulation of endothelial cell proliferation	11	0.0484896
GO:0006506	biological_process	GPI anchor biosynthetic process	11	0.0484896
GO:0031532	biological_process	actin cytoskeleton reorganization	16	0.0487508
GO:0030218	biological_process	erythrocyte differentiation	16	0.0487508
GO:0065009	biological_process	regulation of molecular function	15	0.0493125
GO:0007611	biological_process	learning or memory	12	0.0493462
GO:0070491	molecular_function	repressing transcription factor binding	12	0.0493462
GO:0031663	biological_process	lipopolysaccharide-mediated signaling pathway	12	0.0493462
GO:0009967	biological_process	positive regulation of signal transduction	14	0.0496496
GO:0006139	biological_process	nucleobase-containing compound metabolic process	13	0.0496917
GO:0005876	cellular_component	spindle microtubule	13	0.0496917
GO:0015485	molecular_function	cholesterol binding	13	0.0496917
GO:0070527	biological_process	platelet aggregation	13	0.0496917
