# Supplementary material for: Analysis of the microRNA Expression Profile of Bovine Monocyte-derived Macrophages Infected with Mycobacterium avium subsp. Paratuberculosis Reveals that miR-150 Suppresses Cell Apoptosis by Targeting PDCD4
Source: Int J Mol Sci. 2019 Jun 1;20(11):2708. doi: 10.3390/ijms20112708 (PMC6600136; doi:10.3390/ijms20112708)
Supplement: Supplementary file 1 [file ijms-20-02708-s001.zip › Supplementary Materials/Table S7. KEGG Pathway analysis of miRNA target genes.xls]

## Sheet: Sheet1
Pathway Id	pathway description	gene number	P-value
ko04010	MAPK signaling pathway	106	3.99472e-11
ko04014	Ras signaling pathway	97	1.13882e-09
ko04670	Leukocyte transendothelial migration	54	6.56849e-08
ko04142	Lysosome	58	5.27058e-07
ko04520	Adherens junction	34	6.5326e-07
ko04015	Rap1 signaling pathway	78	3.37941e-06
ko05100	Bacterial invasion of epithelial cells	36	1.60424e-05
ko04218	Cellular senescence	63	2.38778e-05
ko05200	Pathways in cancer	133	2.44326e-05
ko04933	AGE-RAGE signaling pathway in diabetic complications	45	2.50738e-05
ko05418	Fluid shear stress and atherosclerosis	60	2.51904e-05
ko04151	PI3K-Akt signaling pathway	121	3.28039e-05
ko05205	Proteoglycans in cancer	74	5.54157e-05
ko04062	Chemokine signaling pathway	67	6.58212e-05
ko01230	Biosynthesis of amino acids	35	6.91432e-05
ko04066	HIF-1 signaling pathway	42	9.4071e-05
ko04668	TNF signaling pathway	46	0.000105217
ko04068	FoxO signaling pathway	51	0.000120386
ko05212	Pancreatic cancer	32	0.000131074
ko04144	Endocytosis	84	0.000137944
ko04662	B cell receptor signaling pathway	30	0.000200966
ko05218	Melanoma	31	0.000239697
ko01200	Carbon metabolism	48	0.000292177
ko04380	Osteoclast differentiation	48	0.000292177
ko05214	Glioma	28	0.000457036
ko04810	Regulation of actin cytoskeleton	70	0.000517607
ko04530	Tight junction	62	0.000533398
ko04146	Peroxisome	36	0.000632297
ko00410	beta-Alanine metabolism	18	0.000638789
ko04664	Fc epsilon RI signaling pathway	28	0.000665142
ko05220	Chronic myeloid leukemia	31	0.000702639
ko04921	Oxytocin signaling pathway	51	0.000724372
ko05169	Epstein-Barr virus infection	71	0.000769899
ko04071	Sphingolipid signaling pathway	47	0.000771768
ko05164	Influenza A	62	0.000807083
ko04064	NF-kappa B signaling pathway	39	0.000810057
ko05210	Colorectal cancer	30	0.000870965
ko04070	Phosphatidylinositol signaling system	38	0.000995392
ko05133	Pertussis	32	0.00108326
ko00230	Purine metabolism	63	0.00121806
ko05167	Kaposi's sarcoma-associated herpesvirus infection	69	0.00130471
ko04210	Apoptosis	51	0.00142184
ko04621	NOD-like receptor signaling pathway	61	0.0014323
ko04217	Necroptosis	57	0.00163027
ko05160	Hepatitis C	49	0.0016668
ko04072	Phospholipase D signaling pathway	50	0.00171452
ko05216	Thyroid cancer	18	0.0017228
ko05219	Bladder cancer	18	0.0017228
ko00983	Drug metabolism - other enzymes	19	0.00215659
ko04390	Hippo signaling pathway	52	0.00221163
ko05202	Transcriptional misregulation in cancers	58	0.00242596
ko00600	Sphingolipid metabolism	22	0.00245549
ko05166	HTLV-I infection	85	0.00332812
ko04370	VEGF signaling pathway	22	0.00351228
ko04610	Complement and coagulation cascades	33	0.00361486
ko04666	Fc gamma R-mediated phagocytosis	30	0.00394465
ko04012	ErbB signaling pathway	30	0.00394465
ko05161	Hepatitis B	52	0.00395923
ko00564	Glycerophospholipid metabolism	37	0.00431887
ko00514	Other types of O-glycan biosynthesis	11	0.00436311
ko04114	Oocyte meiosis	40	0.00474592
ko04659	Th17 cell differentiation	41	0.00486954
ko04510	Focal adhesion	60	0.00494799
ko04924	Renin secretion	26	0.00521662
ko05213	Endometrial cancer	23	0.00545404
ko04115	p53 signaling pathway	28	0.00596568
ko05132	Salmonella infection	31	0.00693536
ko04350	TGF-beta signaling pathway	32	0.00721711
ko04137	Mitophagy - animal	27	0.00733496
ko04722	Neurotrophin signaling pathway	41	0.0073351
ko03015	mRNA surveillance pathway	33	0.00747859
ko05231	Choline metabolism in cancer	35	0.00794287
ko00330	Arginine and proline metabolism	21	0.00841856
ko05145	Toxoplasmosis	40	0.00879269
ko00010	Glycolysis / Gluconeogenesis	26	0.00901711
ko04728	Dopaminergic synapse	44	0.00920151
ko04915	Estrogen signaling pathway	33	0.00935659
ko01210	2-Oxocarboxylic acid metabolism	10	0.00948082
ko00562	Inositol phosphate metabolism	27	0.009488
ko04660	T cell receptor signaling pathway	36	0.0100357
ko05215	Prostate cancer	29	0.0103241
ko05211	Renal cell carcinoma	24	0.0104895
ko04931	Insulin resistance	40	0.0106569
ko04912	GnRH signaling pathway	31	0.0110265
ko04140	Autophagy - animal	47	0.0111383
ko04130	SNARE interactions in vesicular transport	16	0.0133154
ko05165	Human papillomavirus infection	96	0.0141751
ko00640	Propanoate metabolism	14	0.0146672
ko01521	EGFR tyrosine kinase inhibitor resistance	26	0.0148195
ko04141	Protein processing in endoplasmic reticulum	54	0.015004
ko04744	Phototransduction	12	0.0156827
ko00561	Glycerolipid metabolism	23	0.0167332
ko05221	Acute myeloid leukemia	24	0.017452
ko05230	Central carbon metabolism in cancer	24	0.017452
ko04022	cGMP - PKG signaling pathway	51	0.0177277
ko04371	Apelin signaling pathway	47	0.0181094
ko04611	Platelet activation	41	0.0183078
ko04730	Long-term depression	20	0.0186158
ko00515	Mannose type O-glycan biosyntheis	11	0.0197699
ko00590	Arachidonic acid metabolism	30	0.0203576
ko05031	Amphetamine addiction	22	0.0205531
ko04310	Wnt signaling pathway	46	0.0212148
ko05223	Non-small cell lung cancer	23	0.0213657
ko04152	AMPK signaling pathway	43	0.0214953
ko00270	Cysteine and methionine metabolism	18	0.0216974
ko04962	Vasopressin-regulated water reabsorption	19	0.0230257
ko04261	Adrenergic signaling in cardiomyocytes	44	0.0249724
ko04270	Vascular smooth muscle contraction	41	0.0253534
ko05142	Chagas disease (American trypanosomiasis)	38	0.0255612
ko04024	cAMP signaling pathway	61	0.0272151
ko04920	Adipocytokine signaling pathway	27	0.0291069
ko04713	Circadian entrainment	30	0.0299358
ko04620	Toll-like receptor signaling pathway	36	0.0302325
ko01523	Antifolate resistance	15	0.0314512
ko04720	Long-term potentiation	21	0.0319737
ko05224	Breast cancer	44	0.0384824
ko04360	Axon guidance	53	0.0389526
ko04110	Cell cycle	40	0.0401107
ko04657	IL-17 signaling pathway	31	0.0425481
ko03008	Ribosome biogenesis in eukaryotes	28	0.0426443
ko00650	Butanoate metabolism	12	0.045924
ko05020	Prion diseases	13	0.0491558
