# Supplementary material for: Analysis of the microRNA Expression Profile of Bovine Monocyte-derived Macrophages Infected with Mycobacterium avium subsp. Paratuberculosis Reveals that miR-150 Suppresses Cell Apoptosis by Targeting PDCD4
Source: Int J Mol Sci. 2019 Jun 1;20(11):2708. doi: 10.3390/ijms20112708 (PMC6600136; doi:10.3390/ijms20112708)
Supplement: Supplementary file 1 [file ijms-20-02708-s001.zip › Supplementary Materials/Table S8. The RT-qPCR primers and sequence information of our study.xls]

## Sheet: Sheet1
miRNA name	Sequences
U6	F: CTCGCTTCGGCAGCACA
	R: AACGCTTCACGAATTTGCGT
miR-2484	RT: GTCGTATCCAGTGCAGGGTCCGAGGTATTCGCACTGGATACGACAATCAA
	F: GCGCGGAGCTATGATGACT
	R: AGTGCAGGGTCCGAGGTATT
miR-677	RT: GTCGTATCCAGTGCAGGGTCCGAGGTATTCGCACTGGATACGACAGAAGC
	F: CGCGCTCACTGATGAGCA
	R: AGTGCAGGGTCCGAGGTATT
miR-150	RT: GTCGTATCCAGTGCAGGGTCCGAGGTATTCGCACTGGATACGACCACTGG
	F: GCGTCTCCCAACCCTTGTA
	R: AGTGCAGGGTCCGAGGTATT
miR-212	RT: GTCGTATCCAGTGCAGGGTCCGAGGTATTCGCACTGGATACGACAGTAAG
	F: CGCGACCTTGGCTCTAGACTG
	R: AGTGCAGGGTCCGAGGTATT
miR-132	RT: GTCGTATCCAGTGCAGGGTCCGAGGTATTCGCACTGGATACGACCGACCA
	F: GCGCGTAACAGTCTACAGCCA
	R: AGTGCAGGGTCCGAGGTATT
miR-1246	RT: GTCGTATCCAGTGCAGGGTCCGAGGTATTCGCACTGGATACGACTCCCTG
	F: CGCGAAATGGATTTTTGGAG
	R: AGTGCAGGGTCCGAGGTATT
PDCD4	F: AAAGACTCTGACACCGATTA
	R: CAAGGACACTGCCAACAC
β-actin	F: CATCCTGACCCTCAAGTA
	R: CTCGTTGTAGAAGGTGTG
Vector construction primers
miR-150 mimics	UCUCCCAACCCUUGUACCAGUG
	CUGGUACAAGGGUUGGGAGAUU
miR-150 inhibitors	CACUGGUACAAGGGUUGGGAGA
pcDNA3.0-PDCD4	F: CGCGGATCCAAAATGGATATAGAAAATG
	R: GCCGAATTCTCAGTAGCTCTCAGGTTT
siRNA-1498	GAGGCUAUGAGAGAAUUUATT
	UAAAUUCUCUCAUAGCCUCTT
PDCD4-WT	AGAGTTTTGCATTGATGTCTGACTGCCACTCCTTTCTTTCAAGGACAGTGTTTTTGTAGTAAAATCACTGGTTTATACAAAGCTTTATTTAGGGGGTCAAGTTAAGCTGCTAAAACCCCATGTTGGCTGCTGCTGTTGAAATACTGTGCTTTGGGAGTTAAAAAAAAAAAAAAGTTATTTCTTTGTTTCAAAGAATTTTTTAAAAATGAGCTAGTTGTGAGACTTATTCATCTTTCCAGAAAACATATTGCTTGGTCTTAAAGACTAGACAGTTAAGTAAATGGTGGCTGGAACATCTAT
PDCD4-Mut	AGAGTTTTGCATTGATGTCTGACTGCCACTCCTTTCTTTCAAGGACAGTGTTTTTGTAGTAAAATCACTGGTTTATACAAAGCTTTATTTAGGGGGTCAAGTTAAGCTGCTAAAACCCCATGTTGGCTGCTGCTGTTGAAATACTGTGCTTGTTGAGTTAAAAAAAAAAAAAAGTTATTTCTTTGTTTCAAAGAATTTTTTAAAAATGAGCTAGTTGTGAGACTTATTCATCTTTCCAGAAAACATATTGCTTGGTCTTAAAGACTAGACAGTTAAGTAAATGGTGGCTGGAACATCTAT
